# Supplementary material for: Separable dorsal raphe dopamine projections mimic the facets of a loneliness-like state
Source: eLife. 2025 Aug 1;14:RP105955. doi: 10.7554/eLife.105955 (PMC12316461; doi:10.7554/eLife.105955)
Supplement: Figure 1—source data 1. [file elife-105955-fig1-data1.csv]

Region	injection site	mean fluorescence
CeL	DRN	219.775
CeL	DRN	471.52
CeL	DRN	171.435
CeL	DRN	211.156
CeL	DRN	438.002
CeL	DRN	711.002
CeL	DRN	232.302
CeL	DRN	298.912
CeL	DRN	272.254
CeL	DRN	209.969
CeL	DRN	622.536
CeL	DRN	282.533
CeL	DRN	252.304
CeL	DRN	379.983
CeL	DRN	210.504
CeL	DRN	186.027
CeL	DRN	286.121
CeL	DRN	155.902
CeL	VTA	394
CeL	VTA	348.306
CeL	VTA	192.625
CeL	VTA	148.639
CeL	VTA	359.104
CeL	VTA	198.218
CeL	VTA	160.194
CeL	VTA	230.947
CeL	VTA	104.533
CeL	VTA	159.503
CeL	VTA	64.366
CeL	VTA	96.446
CeL	VTA	31.386
CeL	VTA	52.646
CeL	VTA	177.342
CeL	VTA	83.174
CeL	VTA	188.244
CeL	VTA	66.719
CeM	DRN	72.384
CeM	DRN	177.359
CeM	DRN	114.837
CeM	DRN	280.397
CeM	DRN	161.775
CeM	DRN	260.822
CeM	DRN	148.335
CeM	DRN	393.442
CeM	DRN	235.801
CeM	DRN	157.829
CeM	DRN	211.418
CeM	DRN	454.806
CeM	DRN	186.441
CeM	DRN	139.029
CeM	DRN	153.221
CeM	DRN	138.044
CeM	DRN	208.754
CeM	DRN	168.907
CeM	DRN	134.555
CeM	VTA	124.204
CeM	VTA	200.602
CeM	VTA	255.176
CeM	VTA	196.512
CeM	VTA	448.688
CeM	VTA	350.562
CeM	VTA	92.142
CeM	VTA	134.392
CeM	VTA	188.608
CeM	VTA	492
CeM	VTA	231.306
CeM	VTA	164.414
CeM	VTA	143.779
CeM	VTA	417.376
CeM	VTA	183.055
CeM	VTA	111.338
CeM	VTA	197.676
CeM	VTA	108.761
CeM	VTA	263.696
CeM	VTA	53.552
CeM	VTA	113.455
CeM	DRN	150.71
CeM	DRN	98.875
CeM	DRN	248.6
CeM	DRN	143.183
CeM	DRN	188.676
CeM	DRN	98.428
CeM	DRN	305.961
CeM	DRN	132.747
CeM	DRN	135.148
CeM	DRN	236.862
CeM	DRN	382.915
CeM	DRN	154.398
CeM	DRN	147.001
CeM	DRN	113.174
CeM	DRN	86.734
CeM	DRN	130.384
CeM	DRN	168.268
CeM	DRN	130.92
CeM	DRN	74.608
CeM	DRN	128.095
CeM	DRN	96.74
CeM	DRN	150.327
CeM	VTA	258.023
CeM	VTA	318.738
CeM	VTA	438.879
CeM	VTA	197.173
CeM	VTA	218.483
CeM	VTA	85.934
CeM	VTA	109.517
CeM	VTA	185.106
CeM	VTA	272.6
CeM	VTA	266.276
CeM	VTA	180.76
CeM	VTA	126.426
CeM	VTA	183.876
CeM	VTA	164.652
CeM	VTA	120.029
CeM	VTA	178.109
CeM	VTA	91.303
CeM	VTA	68.257
CeM	VTA	82.822
CeM	VTA	92.261
CeM	VTA	16.283
CeM	VTA	56.4
CeM	VTA	191.231
ovBNST	DRN	344.279
ovBNST	DRN	367.644
ovBNST	DRN	256.726
ovBNST	DRN	437.654
ovBNST	DRN	420.711
ovBNST	DRN	385.506
ovBNST	DRN	477.112
ovBNST	DRN	357.476
ovBNST	DRN	335.926
ovBNST	DRN	144.2
ovBNST	DRN	73.248
ovBNST	DRN	313.29
ovBNST	VTA	329.241
ovBNST	VTA	72.719
ovBNST	VTA	236.675
ovBNST	VTA	98.005
ovBNST	VTA	139.798
ovBNST	VTA	33.364
ovBNST	VTA	151.552
ovBNST	VTA	122.886
ovBNST	VTA	88.962
ovBNST	VTA	50.24
ovBNST	VTA	336.053
ovBNST	VTA	131.289
latBNST	DRN	153.407
latBNST	DRN	396.927
latBNST	DRN	156.913
latBNST	DRN	201.559
latBNST	DRN	279.109
latBNST	DRN	182.783
latBNST	DRN	276.206
latBNST	DRN	202.365
latBNST	DRN	158.084
latBNST	DRN	229.683
latBNST	DRN	163.45
latBNST	DRN	249.189
latBNST	DRN	359.946
latBNST	DRN	206.003
latBNST	VTA	479.966
latBNST	VTA	76.184
latBNST	VTA	211.451
latBNST	VTA	100.42
latBNST	VTA	560.67
latBNST	VTA	90.11
latBNST	VTA	218.463
latBNST	VTA	193.233
latBNST	VTA	108.625
latBNST	VTA	88.962
latBNST	VTA	336.053
latBNST	VTA	121.352
latBNST	VTA	75.08
medBNST	DRN	71.068
medBNST	DRN	134.034
medBNST	DRN	103.272
medBNST	DRN	50.812
medBNST	DRN	109.908
medBNST	DRN	56.663
medBNST	DRN	75.558
medBNST	DRN	95.586
medBNST	DRN	101.922
medBNST	DRN	41.164
medBNST	DRN	56.257
medBNST	DRN	95.369
medBNST	DRN	151.033
medBNST	DRN	95.514
medBNST	VTA	120.72
medBNST	VTA	31.399
medBNST	VTA	190.755
medBNST	VTA	81.33
medBNST	VTA	66.465
medBNST	VTA	25.9
medBNST	VTA	139.106
medBNST	VTA	111.042
medBNST	VTA	48.964
medBNST	VTA	42.92
medBNST	VTA	65.381
medBNST	VTA	55.875
medBNST	VTA	57.928
ventBNST	DRN	103.309
ventBNST	DRN	226.484
ventBNST	DRN	129.365
ventBNST	DRN	145.48
ventBNST	DRN	145.602
ventBNST	DRN	98.067
ventBNST	DRN	106.162
ventBNST	DRN	136.603
ventBNST	DRN	146.548
ventBNST	DRN	132.339
ventBNST	DRN	121.107
ventBNST	DRN	127.759
ventBNST	DRN	185.798
ventBNST	DRN	108.181
ventBNST	VTA	703.924
ventBNST	VTA	59.593
ventBNST	VTA	191.487
ventBNST	VTA	154.096
ventBNST	VTA	379.326
ventBNST	VTA	50.268
ventBNST	VTA	175.947
ventBNST	VTA	127.004
ventBNST	VTA	279.709
ventBNST	VTA	100.933
ventBNST	VTA	285.796
ventBNST	VTA	57.648
ventBNST	VTA	61.174
LA	DRN	58.873
LA	DRN	129.554
LA	DRN	62.21
LA	DRN	126.847
LA	DRN	128.606
LA	DRN	109.36
LA	DRN	75.601
LA	DRN	235.255
LA	DRN	114.548
LA	DRN	143.598
LA	DRN	77.21
LA	DRN	266.793
LA	DRN	61.185
LA	DRN	103.08
LA	DRN	94.841
LA	DRN	92.777
LA	DRN	69.607
LA	DRN	126.164
LA	DRN	102.899
LA	DRN	16.605
LA	DRN	107.991
LA	DRN	67.554
LA	DRN	55.389
LA	DRN	99.803
LA	DRN	52.89
LA	DRN	38.86
LA	DRN	61.638
LA	DRN	43.024
LA	DRN	103.106
LA	DRN	102.769
LA	VTA	100.206
LA	VTA	125.547
LA	VTA	224.655
LA	VTA	150.902
LA	VTA	131.554
LA	VTA	129.366
LA	VTA	72.122
LA	VTA	91.748
LA	VTA	149.969
LA	VTA	127.5
LA	VTA	229.477
LA	VTA	183.585
LA	VTA	150.951
LA	VTA	106.087
LA	VTA	180.204
LA	VTA	126.181
LA	VTA	180.526
LA	VTA	86.47
LA	VTA	50.103
LA	VTA	48.427
LA	VTA	92.576
LA	VTA	5.405
LA	VTA	34.254
LA	VTA	175.169
LA	VTA	44.998
LA	VTA	185.091
LA	VTA	67.882
LA	VTA	60.636
LA	VTA	64.125
LA	VTA	63.37
BLA	DRN	85.221
BLA	DRN	152.536
BLA	DRN	83.728
BLA	DRN	241.937
BLA	DRN	180.335
BLA	DRN	228.938
BLA	DRN	118.688
BLA	DRN	376.966
BLA	DRN	183.544
BLA	DRN	176.143
BLA	DRN	139.716
BLA	DRN	523.955
BLA	DRN	173.74
BLA	DRN	165.113
BLA	DRN	156.19
BLA	DRN	133.609
BLA	DRN	141.987
BLA	DRN	218.898
BLA	DRN	157.624
BLA	DRN	67.498
BLA	DRN	192.709
BLA	DRN	113.112
BLA	DRN	191.322
BLA	DRN	125.695
BLA	DRN	104.416
BLA	DRN	110.432
BLA	VTA	155.536
BLA	VTA	126.423
BLA	VTA	245.302
BLA	VTA	168.494
BLA	VTA	193.221
BLA	VTA	177.903
BLA	VTA	68.945
BLA	VTA	153.791
BLA	VTA	182.911
BLA	VTA	237.2
BLA	VTA	239.45
BLA	VTA	238.389
BLA	VTA	186.033
BLA	VTA	266.537
BLA	VTA	241.039
BLA	VTA	160.817
BLA	VTA	286.202
BLA	VTA	138.887
BLA	VTA	213.08
BLA	VTA	197.2
BLA	VTA	160.292
BLA	VTA	109.342
BLA	VTA	175.834
BLA	VTA	385.377
BLA	VTA	308.893
BLA	VTA	464.418
BLA	VTA	151.581
BLA	VTA	162.922
BLA	VTA	176.676
BLP	DRN	225.626
BLP	DRN	167.526
BLP	DRN	246.616
BLP	DRN	158.411
BLP	DRN	145.23
BLP	DRN	238.897
BLP	DRN	178.827
BLP	DRN	173.234
BLP	DRN	232.759
BLP	DRN	203.361
BLP	DRN	205.9
BLP	DRN	130.516
BLP	DRN	352.059
BLP	DRN	152.796
BLP	DRN	175.852
BLP	DRN	73.653
BLP	DRN	113.746
BLP	DRN	110.589
BLP	DRN	482.574
BLP	DRN	188.687
BLP	DRN	165.507
BLP	DRN	31.454
BLP	VTA	314.353
BLP	VTA	249.401
BLP	VTA	169.554
BLP	VTA	176.037
BLP	VTA	177.596
BLP	VTA	349.224
BLP	VTA	110.384
BLP	VTA	40.341
BLP	VTA	368.855
BLP	VTA	322.738
BLP	VTA	76.333
BLP	VTA	132.504
BLP	VTA	208.798
BLP	VTA	337.492
BLP	VTA	121.757
BLP	VTA	84.104
BLP	VTA	337.949
BLP	VTA	134.366
BLP	VTA	110.053
BLP	VTA	54.176
BLP	VTA	35.821
BLP	VTA	115.596
BLP	VTA	273.387
BLP	VTA	83.946
BLP	VTA	169.742
Cg	DRN	46.235
Cg	DRN	80.258
Cg	DRN	45.115
Cg	DRN	87.888
Cg	DRN	75.173
Cg	DRN	192.594
Cg	DRN	241.912
Cg	DRN	68.248
Cg	DRN	24.598
Cg	DRN	151.691
Cg	DRN	141.947
Cg	DRN	214.981
Cg	DRN	131.418
Cg	DRN	104.596
Cg	DRN	43.646
Cg	DRN	148.738
Cg	DRN	120.624
Cg	DRN	113.474
Cg	VTA	94.449
Cg	VTA	38.757
Cg	VTA	80.504
Cg	VTA	39.725
Cg	VTA	62.123
Cg	VTA	42.063
Cg	VTA	84.153
Cg	VTA	47.514
Cg	VTA	67.578
Cg	VTA	241.819
Cg	VTA	156.892
Cg	VTA	83.464
Cg	VTA	66.002
Cg	VTA	92.648
PL	DRN	41.239
PL	DRN	75.856
PL	DRN	43.7
PL	DRN	75.424
PL	DRN	79.664
PL	DRN	182.643
PL	DRN	241.446
PL	DRN	20.425
PL	DRN	141.619
PL	DRN	138.849
PL	DRN	216.305
PL	DRN	119.1
PL	DRN	112.482
PL	DRN	50.355
PL	DRN	134.431
PL	DRN	119.551
PL	DRN	113.897
PL	VTA	97.048
PL	VTA	65.768
PL	VTA	83.924
PL	VTA	58.597
PL	VTA	60.674
PL	VTA	39.902
PL	VTA	65.9
PL	VTA	41.642
PL	VTA	65.98
PL	VTA	219.436
PL	VTA	141.768
PL	VTA	80.402
PL	VTA	55.794
PL	VTA	90.912
IL	DRN	39.114
IL	DRN	74.351
IL	DRN	63.017
IL	DRN	179.365
IL	DRN	228.722
IL	DRN	56.801
IL	DRN	215.809
IL	DRN	115.343
IL	DRN	118.109
IL	DRN	54.602
IL	DRN	121.806
IL	VTA	44.218
IL	VTA	96.988
IL	VTA	37.269
IL	VTA	27.197
IL	VTA	64.558
IL	VTA	37.667
IL	VTA	60.79
IL	VTA	204.869
IL	VTA	141.756
IL	VTA	47.531
IL	VTA	72.728
CPu	DRN	72.037
CPu	DRN	71.358
CPu	DRN	88.626
CPu	DRN	33.265
CPu	DRN	74.855
CPu	DRN	99.746
CPu	DRN	190.237
CPu	DRN	56.049
CPu	DRN	23.263
CPu	DRN	24.137
CPu	DRN	43.896
CPu	DRN	116.629
CPu	DRN	105.428
CPu	DRN	158.565
CPu	DRN	161.661
CPu	DRN	97.212
CPu	DRN	37.486
CPu	DRN	108.589
CPu	DRN	109.98
CPu	DRN	103.7
CPu	VTA	946.637
CPu	VTA	965.356
CPu	VTA	972.241
CPu	VTA	988.609
CPu	VTA	988.258
CPu	VTA	1553.572
CPu	VTA	1588.696
CPu	VTA	1904.078
CPu	VTA	1855.031
CPu	VTA	1472.637
CPu	VTA	1786.204
CPu	VTA	1719.045
CPu	VTA	1260.591
CPu	VTA	1311.558
CPu	VTA	1935.347
CPu	VTA	1722.982
CPu	VTA	1679.309
CPu	VTA	716.299
CPu	VTA	591.551
CPu	VTA	1069.47
CPu	VTA	985
NAc core	DRN	68.369
NAc core	DRN	74.782
NAc core	DRN	117.446
NAc core	DRN	87.867
NAc core	DRN	71.697
NAc core	DRN	96.113
NAc core	DRN	289.435
NAc core	DRN	106.864
NAc core	DRN	45.435
NAc core	DRN	92.593
NAc core	DRN	76.173
NAc core	DRN	144.448
NAc core	DRN	123.152
NAc core	DRN	167.18
NAc core	DRN	199.337
NAc core	DRN	116.028
NAc core	DRN	54.292
NAc core	DRN	133.474
NAc core	DRN	125.238
NAc core	DRN	114.296
NAc core	VTA	1010.628
NAc core	VTA	1327.193
NAc core	VTA	1530.457
NAc core	VTA	897.899
NAc core	VTA	762.486
NAc core	VTA	1136.946
NAc core	VTA	648.39
NAc core	VTA	844.689
NAc core	VTA	1169.221
NAc core	VTA	742.654
NAc core	VTA	891.015
NAc core	VTA	1105.229
NAc core	VTA	949.752
NAc core	VTA	455.028
NAc core	VTA	1212.684
NAc core	VTA	1204.457
NAc core	VTA	1205.083
NAc core	VTA	807.258
NAc core	VTA	447.097
NAc core	VTA	1002.703
NAc core	VTA	862.596
NAc lat shell	DRN	65.931
NAc lat shell	DRN	68.522
NAc lat shell	DRN	92.3
NAc lat shell	DRN	47.401
NAc lat shell	DRN	89.494
NAc lat shell	DRN	271.845
NAc lat shell	DRN	76.254
NAc lat shell	DRN	51.155
NAc lat shell	DRN	91.501
NAc lat shell	DRN	59.533
NAc lat shell	DRN	131.182
NAc lat shell	DRN	122.545
NAc lat shell	DRN	190.919
NAc lat shell	DRN	214.842
NAc lat shell	DRN	128.962
NAc lat shell	DRN	69.282
NAc lat shell	DRN	154.158
NAc lat shell	DRN	139.8
NAc lat shell	VTA	619.166
NAc lat shell	VTA	852.771
NAc lat shell	VTA	1087.149
NAc lat shell	VTA	1699.782
NAc lat shell	VTA	1150.676
NAc lat shell	VTA	1665.288
NAc lat shell	VTA	1263.337
NAc lat shell	VTA	1343.268
NAc lat shell	VTA	1193.992
NAc lat shell	VTA	924.278
NAc lat shell	VTA	1652.887
NAc lat shell	VTA	1752.684
NAc lat shell	VTA	1062.058
NAc lat shell	VTA	836.901
NAc lat shell	VTA	1031.48
NAc med shell	DRN	99.2415
NAc med shell	DRN	105.3525
NAc med shell	DRN	169.128
NAc med shell	DRN	97.3425
NAc med shell	DRN	130.2475
NAc med shell	DRN	124.7245
NAc med shell	DRN	119.889
NAc med shell	DRN	89.4195
NAc med shell	DRN	110.0505
NAc med shell	DRN	204.776
NAc med shell	DRN	152.045
NAc med shell	DRN	237.5305
NAc med shell	DRN	267.9555
NAc med shell	DRN	157.773
NAc med shell	DRN	84.3825
NAc med shell	DRN	197.875
NAc med shell	DRN	155.441
NAc med shell	DRN	161.77
NAc med shell	VTA	1297.835
NAc med shell	VTA	1535.802
NAc med shell	VTA	1796.484
NAc med shell	VTA	1064.541
NAc med shell	VTA	876.151
NAc med shell	VTA	258.46
NAc med shell	VTA	115.9395
NAc med shell	VTA	825.778
NAc med shell	VTA	511.3325
NAc med shell	VTA	76.322
NAc med shell	VTA	684.435
NAc med shell	VTA	566.687
NAc med shell	VTA	159.905
NAc med shell	VTA	97.884
NAc med shell	VTA	994.992
NAc med shell	VTA	594.6835
NAc med shell	VTA	348.945
NAc med shell	VTA	407.981
NAc med shell	VTA	120.7165
NAc med shell	VTA	864.6565
NAc med shell	VTA	795.4025
