# Supplementary material for: Separable dorsal raphe dopamine projections mimic the facets of a loneliness-like state
Source: eLife. 2025 Aug 1;14:RP105955. doi: 10.7554/eLife.105955 (PMC12316461; doi:10.7554/eLife.105955)
Supplement: Figure 1—source data 2. [file elife-105955-fig1-data2.csv]

Comparison	Region	Mouse	Slice	Count
BNST-CeA	ALL BNST/TH	1	1	25
BNST-CeA	ALL BNST/TH	1	2	20
BNST-CeA	ALL BNST/TH	1	3	18
BNST-CeA	ALL BNST/TH	1	4	14
BNST-CeA	ALL BNST/TH	1	5	21
BNST-CeA	ALL BNST/TH	1	6	27
BNST-CeA	ALL BNST/TH	1	7	31
BNST-CeA	ALL CeA/TH	1	1	20
BNST-CeA	ALL CeA/TH	1	2	15
BNST-CeA	ALL CeA/TH	1	3	15
BNST-CeA	ALL CeA/TH	1	4	12
BNST-CeA	ALL CeA/TH	1	5	20
BNST-CeA	ALL CeA/TH	1	6	27
BNST-CeA	ALL CeA/TH	1	7	20
BNST-CeA	ALL BNST/CeA/TH	1	1	10
BNST-CeA	ALL BNST/CeA/TH	1	2	11
BNST-CeA	ALL BNST/CeA/TH	1	3	6
BNST-CeA	ALL BNST/CeA/TH	1	4	8
BNST-CeA	ALL BNST/CeA/TH	1	5	11
BNST-CeA	ALL BNST/CeA/TH	1	6	14
BNST-CeA	ALL BNST/CeA/TH	1	7	15
BNST-CeA	ALL BNST/TH	2	1	28
BNST-CeA	ALL BNST/TH	2	2	26
BNST-CeA	ALL BNST/TH	2	3	36
BNST-CeA	ALL BNST/TH	2	4	24
BNST-CeA	ALL CeA/TH	2	1	26
BNST-CeA	ALL CeA/TH	2	2	9
BNST-CeA	ALL CeA/TH	2	3	11
BNST-CeA	ALL CeA/TH	2	4	11
BNST-CeA	ALL BNST/CeA/TH	2	1	6
BNST-CeA	ALL BNST/CeA/TH	2	2	5
BNST-CeA	ALL BNST/CeA/TH	2	3	7
BNST-CeA	ALL BNST/CeA/TH	2	4	7
BNST-CeA	ALL BNST/TH	3	1	18
BNST-CeA	ALL BNST/TH	3	2	24
BNST-CeA	ALL BNST/TH	3	3	40
BNST-CeA	ALL BNST/TH	3	4	25
BNST-CeA	ALL BNST/TH	3	5	49
BNST-CeA	ALL BNST/TH	3	6	29
BNST-CeA	ALL BNST/TH	3	7	28
BNST-CeA	ALL BNST/TH	3	8	33
BNST-CeA	ALL BNST/TH	3	9	34
BNST-CeA	ALL CeA/TH	3	1	20
BNST-CeA	ALL CeA/TH	3	2	28
BNST-CeA	ALL CeA/TH	3	3	27
BNST-CeA	ALL CeA/TH	3	4	19
BNST-CeA	ALL CeA/TH	3	5	37
BNST-CeA	ALL CeA/TH	3	6	18
BNST-CeA	ALL CeA/TH	3	7	16
BNST-CeA	ALL CeA/TH	3	8	28
BNST-CeA	ALL CeA/TH	3	9	24
BNST-CeA	ALL BNST/CeA/TH	3	1	9
BNST-CeA	ALL BNST/CeA/TH	3	2	14
BNST-CeA	ALL BNST/CeA/TH	3	3	20
BNST-CeA	ALL BNST/CeA/TH	3	4	11
BNST-CeA	ALL BNST/CeA/TH	3	5	27
BNST-CeA	ALL BNST/CeA/TH	3	6	12
BNST-CeA	ALL BNST/CeA/TH	3	7	8
BNST-CeA	ALL BNST/CeA/TH	3	8	18
BNST-CeA	ALL BNST/CeA/TH	3	9	12
BNST-CeA	ALL BNST/TH	4	1	18
BNST-CeA	ALL BNST/TH	4	2	19
BNST-CeA	ALL BNST/TH	4	3	20
BNST-CeA	ALL BNST/TH	4	4	16
BNST-CeA	ALL BNST/TH	4	5	32
BNST-CeA	ALL CeA/TH	4	1	37
BNST-CeA	ALL CeA/TH	4	2	29
BNST-CeA	ALL CeA/TH	4	3	37
BNST-CeA	ALL CeA/TH	4	4	30
BNST-CeA	ALL CeA/TH	4	5	42
BNST-CeA	ALL BNST/CeA/TH	4	1	6
BNST-CeA	ALL BNST/CeA/TH	4	2	10
BNST-CeA	ALL BNST/CeA/TH	4	3	12
BNST-CeA	ALL BNST/CeA/TH	4	4	9
BNST-CeA	ALL BNST/CeA/TH	4	5	14
BNST-CeA	ALL BNST/TH	5	1	51
BNST-CeA	ALL BNST/TH	5	2	27
BNST-CeA	ALL BNST/TH	5	3	34
BNST-CeA	ALL BNST/TH	5	4	32
BNST-CeA	ALL BNST/TH	5	5	67
BNST-CeA	ALL BNST/TH	5	6	8
BNST-CeA	ALL CeA/TH	5	1	54
BNST-CeA	ALL CeA/TH	5	2	33
BNST-CeA	ALL CeA/TH	5	3	44
BNST-CeA	ALL CeA/TH	5	4	32
BNST-CeA	ALL CeA/TH	5	5	62
BNST-CeA	ALL CeA/TH	5	6	8
BNST-CeA	ALL BNST/CeA/TH	5	1	24
BNST-CeA	ALL BNST/CeA/TH	5	2	17
BNST-CeA	ALL BNST/CeA/TH	5	3	24
BNST-CeA	ALL BNST/CeA/TH	5	4	15
BNST-CeA	ALL BNST/CeA/TH	5	5	36
BNST-CeA	ALL BNST/CeA/TH	5	6	4
BNST-CeA	ALL BNST/TH	6	1	32
BNST-CeA	ALL BNST/TH	6	2	33
BNST-CeA	ALL BNST/TH	6	3	94
BNST-CeA	ALL BNST/TH	6	4	66
BNST-CeA	ALL BNST/TH	6	5	79
BNST-CeA	ALL BNST/TH	6	6	37
BNST-CeA	ALL CeA/TH	6	1	24
BNST-CeA	ALL CeA/TH	6	2	17
BNST-CeA	ALL CeA/TH	6	3	69
BNST-CeA	ALL CeA/TH	6	4	36
BNST-CeA	ALL CeA/TH	6	5	47
BNST-CeA	ALL CeA/TH	6	6	27
BNST-CeA	ALL BNST/CeA/TH	6	1	18
BNST-CeA	ALL BNST/CeA/TH	6	2	13
BNST-CeA	ALL BNST/CeA/TH	6	3	51
BNST-CeA	ALL BNST/CeA/TH	6	4	25
BNST-CeA	ALL BNST/CeA/TH	6	5	34
BNST-CeA	ALL BNST/CeA/TH	6	6	21
BNST-BLP	ALL BLP/TH	1	1	5
BNST-BLP	ALL BLP/TH	1	2	0
BNST-BLP	ALL BLP/TH	1	3	8
BNST-BLP	ALL BLP/TH	1	4	2
BNST-BLP	ALL BLP/TH	1	5	1
BNST-BLP	ALL BLP/TH	1	6	4
BNST-BLP	ALL BLP/TH	1	7	2
BNST-BLP	ALL BNST/TH	1	1	21
BNST-BLP	ALL BNST/TH	1	2	10
BNST-BLP	ALL BNST/TH	1	3	21
BNST-BLP	ALL BNST/TH	1	4	15
BNST-BLP	ALL BNST/TH	1	5	16
BNST-BLP	ALL BNST/TH	1	6	17
BNST-BLP	ALL BNST/TH	1	7	10
BNST-BLP	ALL BLP/BNST/TH	1	1	1
BNST-BLP	ALL BLP/BNST/TH	1	2	0
BNST-BLP	ALL BLP/BNST/TH	1	3	5
BNST-BLP	ALL BLP/BNST/TH	1	4	0
BNST-BLP	ALL BLP/BNST/TH	1	5	1
BNST-BLP	ALL BLP/BNST/TH	1	6	2
BNST-BLP	ALL BLP/BNST/TH	1	7	1
BNST-BLP	ALL BLP/TH	2	1	9
BNST-BLP	ALL BLP/TH	2	2	8
BNST-BLP	ALL BLP/TH	2	3	3
BNST-BLP	ALL BLP/TH	2	4	2
BNST-BLP	ALL BLP/TH	2	5	5
BNST-BLP	ALL BLP/TH	2	6	3
BNST-BLP	ALL BLP/TH	2	7	7
BNST-BLP	ALL BNST/TH	2	1	45
BNST-BLP	ALL BNST/TH	2	2	45
BNST-BLP	ALL BNST/TH	2	3	38
BNST-BLP	ALL BNST/TH	2	4	28
BNST-BLP	ALL BNST/TH	2	5	37
BNST-BLP	ALL BNST/TH	2	6	6
BNST-BLP	ALL BNST/TH	2	7	7
BNST-BLP	ALL BLP/BNST/TH	2	1	6
BNST-BLP	ALL BLP/BNST/TH	2	2	4
BNST-BLP	ALL BLP/BNST/TH	2	3	2
BNST-BLP	ALL BLP/BNST/TH	2	4	0
BNST-BLP	ALL BLP/BNST/TH	2	5	3
BNST-BLP	ALL BLP/BNST/TH	2	6	2
BNST-BLP	ALL BLP/BNST/TH	2	7	1
BNST-BLP	ALL BLP/TH	3	1	5
BNST-BLP	ALL BLP/TH	3	2	8
BNST-BLP	ALL BLP/TH	3	3	9
BNST-BLP	ALL BLP/TH	3	4	7
BNST-BLP	ALL BLP/TH	3	5	4
BNST-BLP	ALL BLP/TH	3	6	4
BNST-BLP	ALL BLP/TH	3	7	3
BNST-BLP	ALL BLP/TH	3	8	6
BNST-BLP	ALL BLP/TH	3	9	5
BNST-BLP	ALL BNST/TH	3	1	22
BNST-BLP	ALL BNST/TH	3	2	18
BNST-BLP	ALL BNST/TH	3	3	17
BNST-BLP	ALL BNST/TH	3	4	29
BNST-BLP	ALL BNST/TH	3	5	20
BNST-BLP	ALL BNST/TH	3	6	7
BNST-BLP	ALL BNST/TH	3	7	3
BNST-BLP	ALL BNST/TH	3	8	9
BNST-BLP	ALL BNST/TH	3	9	18
BNST-BLP	ALL BLP/BNST/TH	3	1	3
BNST-BLP	ALL BLP/BNST/TH	3	2	0
BNST-BLP	ALL BLP/BNST/TH	3	3	1
BNST-BLP	ALL BLP/BNST/TH	3	4	1
BNST-BLP	ALL BLP/BNST/TH	3	5	1
BNST-BLP	ALL BLP/BNST/TH	3	6	0
BNST-BLP	ALL BLP/BNST/TH	3	7	0
BNST-BLP	ALL BLP/BNST/TH	3	8	0
BNST-BLP	ALL BLP/BNST/TH	3	9	1
CeA-BLP	ALL BLP/TH	1	1	12
CeA-BLP	ALL BLP/TH	1	2	16
CeA-BLP	ALL BLP/TH	1	3	6
CeA-BLP	ALL BLP/TH	1	4	5
CeA-BLP	ALL BLP/TH	1	5	15
CeA-BLP	ALL BLP/TH	1	6	9
CeA-BLP	ALL BLP/TH	1	7	7
CeA-BLP	ALL BLP/TH	1	8	4
CeA-BLP	ALL CeA/TH	1	1	23
CeA-BLP	ALL CeA/TH	1	2	34
CeA-BLP	ALL CeA/TH	1	3	3
CeA-BLP	ALL CeA/TH	1	4	19
CeA-BLP	ALL CeA/TH	1	5	28
CeA-BLP	ALL CeA/TH	1	6	23
CeA-BLP	ALL CeA/TH	1	7	28
CeA-BLP	ALL CeA/TH	1	8	15
CeA-BLP	ALL BLP/CeA/TH	1	1	4
CeA-BLP	ALL BLP/CeA/TH	1	2	4
CeA-BLP	ALL BLP/CeA/TH	1	3	1
CeA-BLP	ALL BLP/CeA/TH	1	4	4
CeA-BLP	ALL BLP/CeA/TH	1	5	1
CeA-BLP	ALL BLP/CeA/TH	1	6	1
CeA-BLP	ALL BLP/CeA/TH	1	7	0
CeA-BLP	ALL BLP/CeA/TH	1	8	2
CeA-BLP	ALL BLP/TH	2	1	3
CeA-BLP	ALL BLP/TH	2	2	15
CeA-BLP	ALL BLP/TH	2	3	5
CeA-BLP	ALL BLP/TH	2	4	1
CeA-BLP	ALL BLP/TH	2	5	7
CeA-BLP	ALL CeA/TH	2	1	11
CeA-BLP	ALL CeA/TH	2	2	24
CeA-BLP	ALL CeA/TH	2	3	14
CeA-BLP	ALL CeA/TH	2	4	10
CeA-BLP	ALL CeA/TH	2	5	8
CeA-BLP	ALL BLP/CeA/TH	2	1	3
CeA-BLP	ALL BLP/CeA/TH	2	2	8
CeA-BLP	ALL BLP/CeA/TH	2	3	4
CeA-BLP	ALL BLP/CeA/TH	2	4	1
CeA-BLP	ALL BLP/CeA/TH	2	5	2
CeA-BLP	ALL BLP/TH	3	1	13
CeA-BLP	ALL BLP/TH	3	2	9
CeA-BLP	ALL BLP/TH	3	3	4
CeA-BLP	ALL BLP/TH	3	4	8
CeA-BLP	ALL BLP/TH	3	5	8
CeA-BLP	ALL CeA/TH	3	1	11
CeA-BLP	ALL CeA/TH	3	2	27
CeA-BLP	ALL CeA/TH	3	3	12
CeA-BLP	ALL CeA/TH	3	4	44
CeA-BLP	ALL CeA/TH	3	5	20
CeA-BLP	ALL BLP/CeA/TH	3	1	0
CeA-BLP	ALL BLP/CeA/TH	3	2	7
CeA-BLP	ALL BLP/CeA/TH	3	3	1
CeA-BLP	ALL BLP/CeA/TH	3	4	5
CeA-BLP	ALL BLP/CeA/TH	3	5	1
CeA-BLP	ALL BLP/TH	4	1	8
CeA-BLP	ALL BLP/TH	4	2	10
CeA-BLP	ALL BLP/TH	4	3	6
CeA-BLP	ALL BLP/TH	4	4	4
CeA-BLP	ALL BLP/TH	4	5	5
CeA-BLP	ALL BLP/TH	4	6	9
CeA-BLP	ALL CeA/TH	4	1	50
CeA-BLP	ALL CeA/TH	4	2	68
CeA-BLP	ALL CeA/TH	4	3	38
CeA-BLP	ALL CeA/TH	4	4	40
CeA-BLP	ALL CeA/TH	4	5	35
CeA-BLP	ALL CeA/TH	4	6	41
CeA-BLP	ALL BLP/CeA/TH	4	1	0
CeA-BLP	ALL BLP/CeA/TH	4	2	4
CeA-BLP	ALL BLP/CeA/TH	4	3	2
CeA-BLP	ALL BLP/CeA/TH	4	4	0
CeA-BLP	ALL BLP/CeA/TH	4	5	3
CeA-BLP	ALL BLP/CeA/TH	4	6	3
