# Supplementary material for: Separable dorsal raphe dopamine projections mimic the facets of a loneliness-like state
Source: eLife. 2025 Aug 1;14:RP105955. doi: 10.7554/eLife.105955 (PMC12316461; doi:10.7554/eLife.105955)
Supplement: Figure 1—figure supplement 2—source data 1. [file elife-105955-fig1-figsupp2-data1.csv]

Region	Mouse	Slice	Fluorophore	Count
BNST	1	1	555/TH+	51
BNST	1	2	555/TH+	33
BNST	1	3	555/TH+	16
BNST	1	1	647/TH+	57
BNST	1	2	647/TH+	37
BNST	1	3	647/TH+	20
BNST	1	1	555+647+TH+	51
BNST	1	2	555+647+TH+	33
BNST	1	3	555+647+TH+	16
BNST	2	1	555/TH+	14
BNST	2	2	555/TH+	15
BNST	2	3	555/TH+	9
BNST	2	1	647/TH+	15
BNST	2	2	647/TH+	16
BNST	2	3	647/TH+	10
BNST	2	1	555+647+TH+	14
BNST	2	2	555+647+TH+	15
BNST	2	3	555+647+TH+	9
CeA	3	1	555/TH+	19
CeA	3	2	555/TH+	21
CeA	3	3	555/TH+	22
CeA	3	4	555/TH+	38
CeA	3	5	555/TH+	19
CeA	3	6	555/TH+	11
CeA	3	1	647/TH+	19
CeA	3	2	647/TH+	21
CeA	3	3	647/TH+	22
CeA	3	4	647/TH+	38
CeA	3	5	647/TH+	19
CeA	3	6	647/TH+	11
CeA	3	1	555+647+TH+	19
CeA	3	2	555+647+TH+	21
CeA	3	3	555+647+TH+	22
CeA	3	4	555+647+TH+	38
CeA	3	5	555+647+TH+	19
CeA	3	6	555+647+TH+	11
BNST	4	1	555/TH+	26
BNST	4	2	555/TH+	45
BNST	4	3	555/TH+	45
BNST	4	4	555/TH+	52
BNST	4	5	555/TH+	45
BNST	4	1	647/TH+	26
BNST	4	2	647/TH+	45
BNST	4	3	647/TH+	45
BNST	4	4	647/TH+	52
BNST	4	5	647/TH+	45
BNST	4	1	555+647+TH+	26
BNST	4	2	555+647+TH+	45
BNST	4	3	555+647+TH+	45
BNST	4	4	555+647+TH+	52
BNST	4	5	555+647+TH+	45
BNST	5	1	555/TH+	17
BNST	5	2	555/TH+	24
BNST	5	3	555/TH+	14
BNST	5	4	555/TH+	21
BNST	5	5	555/TH+	19
BNST	5	6	555/TH+	4
BNST	5	1	647/TH+	17
BNST	5	2	647/TH+	24
BNST	5	3	647/TH+	14
BNST	5	4	647/TH+	21
BNST	5	5	647/TH+	19
BNST	5	6	647/TH+	4
BNST	5	1	555+647+TH+	17
BNST	5	2	555+647+TH+	24
BNST	5	3	555+647+TH+	14
BNST	5	4	555+647+TH+	21
BNST	5	5	555+647+TH+	19
BNST	5	6	555+647+TH+	4
