# Supplementary material for: Separable dorsal raphe dopamine projections mimic the facets of a loneliness-like state
Source: eLife. 2025 Aug 1;14:RP105955. doi: 10.7554/eLife.105955 (PMC12316461; doi:10.7554/eLife.105955)
Supplement: Figure 2—source data 1. [file elife-105955-fig2-data1.csv]

Virus	% time diff
ChR2	-17.9357
ChR2	-8.32545
ChR2	-18.5391
ChR2	-7.2111
ChR2	-3.46215
ChR2	4.765201
ChR2	8.775364
ChR2	-34.2014
ChR2	-12.2426
ChR2	14.53751
ChR2	-14.4873
ChR2	-15.5186
ChR2	2.34898
ChR2	0.766014
ChR2	-6.6609
ChR2	17.4389
ChR2	-14.8717
ChR2	-14.9855
ChR2	-21.5879
ChR2	-24.0462
ChR2	15.83648
ChR2	1.279243
ChR2	-1.72507
ChR2	0.562156
ChR2	2.559474
ChR2	-17.4092
ChR2	-39.7086
ChR2	32.67587
ChR2	-17.8619
eYFP	-0.05757
eYFP	6.271224
eYFP	10.64112
eYFP	8.759271
eYFP	-11.5381
eYFP	25.70087
eYFP	-1.59192
eYFP	-27.8258
eYFP	23.70922
eYFP	-3.64685
eYFP	4.733464
eYFP	-4.87256
eYFP	-6.13289
eYFP	-13.0076
eYFP	8.439688
eYFP	-4.50103
