# Supplementary material for: Separable dorsal raphe dopamine projections mimic the facets of a loneliness-like state
Source: eLife. 2025 Aug 1;14:RP105955. doi: 10.7554/eLife.105955 (PMC12316461; doi:10.7554/eLife.105955)
Supplement: Figure 2—source data 2. [file elife-105955-fig2-data2.csv]

Virus	% time diff
ChR2	16.08117
ChR2	19.58566
ChR2	-2.89221
ChR2	-11.7066
ChR2	-17.1837
ChR2	6.959731
ChR2	-9.46894
ChR2	5.20009
ChR2	10.47532
ChR2	9.921506
ChR2	17.4462
ChR2	3.341541
ChR2	1.421869
ChR2	29.88136
ChR2	-1.07368
ChR2	-16.9783
ChR2	12.39476
ChR2	-35.7503
ChR2	-6.30587
ChR2	13.04825
ChR2	5.429387
ChR2	6.441168
ChR2	11.73583
ChR2	-9.20514
ChR2	5.354274
ChR2	2.73639
ChR2	-12.3484
ChR2	-9.76897
eYFP	-28.4194
eYFP	10.86523
eYFP	-10.0937
eYFP	3.691566
eYFP	7.024168
eYFP	15.23565
eYFP	15.91081
eYFP	1.471871
eYFP	29.69869
eYFP	-25.6028
eYFP	-15.8572
eYFP	4.702495
eYFP	-31.8218
eYFP	-7.68649
eYFP	3.839533
