# Supplementary material for: Separable dorsal raphe dopamine projections mimic the facets of a loneliness-like state
Source: eLife. 2025 Aug 1;14:RP105955. doi: 10.7554/eLife.105955 (PMC12316461; doi:10.7554/eLife.105955)
Supplement: Figure 2—source data 3. [file elife-105955-fig2-data3.csv]

Virus	% time diff
ChR2	-27.9147
ChR2	-18.2563
ChR2	-2.29403
ChR2	0.473995
ChR2	-41.4545
ChR2	4.938402
ChR2	-22.9199
ChR2	-24.3532
ChR2	-8.60628
ChR2	-6.55155
ChR2	0.939311
ChR2	12.08435
ChR2	-14.2192
ChR2	-19.4345
eYFP	13.76524
eYFP	1.265001
eYFP	-1.45302
eYFP	16.40615
eYFP	6.560136
eYFP	-26.5449
eYFP	2.6599
eYFP	-1.20375
