# Supplementary material for: Separable dorsal raphe dopamine projections mimic the facets of a loneliness-like state
Source: eLife. 2025 Aug 1;14:RP105955. doi: 10.7554/eLife.105955 (PMC12316461; doi:10.7554/eLife.105955)
Supplement: Figure 2—source data 4. [file elife-105955-fig2-data4.csv]

Virus	5min	10min	15min	20min	25min	30min
ChR2	0.5481831	0.4820929	0.5238373	0.4017301	0.1722793	0.3338688
ChR2	0.4339621	0.5404409	0.5491835	0.3983761	0.4289389	0.3954513
ChR2	0.6823996	0.5364663	0.2758465	0.3534479	0.2168678	0.3800227
ChR2	0.4933508	0.6001777	0.5790049	0.3825196	0.27774	0.4481009
ChR2	0.2524019	0.4645092	0.4780134	0.5951316	0.7980302	0.3126256
ChR2	0.4109528	0.4411092	0.4850217	0.6476493	0.5388145	0.6199172
ChR2	0.5607824	0.6378639	0.5030388	0.3625473	0.6436108	0.5570718
ChR2	0.3541702	0.2835062	0.3185748	0.301654	0.2075212	0.5077717
ChR2	0.5945179	0.5671933	0.3325001	0.3108126	0.3778207	0.4493618
ChR2	0.4826694	0.5508664	0.5376282	0.5745205	0.5991628	0.6946278
ChR2	0.5319942	0.3951577	0.4847871	0.3587832	0.429643	0.3629418
ChR2	0.5638283	0.2790251	0.5451398	0.4647692	0.2660707	0.4163117
ChR2	0.5988792	0.3801163	0.5270725	0.6673399	0.3590627	0.5380805
ChR2	0.3730937	0.552384	0.3600227	0.54081	0.5967232	0.5998861
ChR2	0.4956639	0.4243953	0.3817214	0.3815295	0.3622662	0.7520263
ChR2	0.7464151	0.6088416	0.6224003	0.4035367	0.4523161	0.6896939
ChR2	0.4784526	0.2363141	0.4600898	0.4819723	0.4581453	0.4421615
ChR2	0.5025332	0.3552558	0.3424154	0.4079298	0.5487919	0.395607
ChR2	0.340514	0.4219112	0.4871012	0.2478122	0.3222961	0.5329709
ChR2	0.4425192	0.5139452	0.4376833	0.3000455	0.3423436	0.2428583
ChR2	0.5820355	0.5373536	0.5907735	0.6168019	0.5424724	0.6051522
ChR2	0.4650272	0.5409433	0.4646856	0.5832302	0.4672017	0.517083
ChR2	0.6648206	0.4868262	0.4888457	0.6307472	0.3752288	0.2986152
ChR2	0.6190802	0.4372961	0.3147406	0.5871487	0.4445573	0.6129032
ChR2	0.2722242	0.6108349	0.5236691	0.5225068	0.5202998	0.6301327
ChR2	0.6355508	0.3524249	0.3257468	0.38339	0.2719475	0.5083628
ChR2	0.4882476	0.3356864	0.2611865	0.266358	0.3652939	0.09340605
ChR2	0.6485396	0.7894557	0.7543904	0.660935	0.5030801	0.6233991
ChR2	0.5495766	0.4423988	0.4514864	0.4048247	0.3217533	0.2878198
eYFP	0.422084	0.4971021	0.4916313	0.5126352	0.4709464	0.6035115
eYFP	0.7890686	0.4288567	0.420912	0.7505597	0.4851447	0.3107723
eYFP	0.6113113	0.5733939	0.5300911	0.5362597	0.4991063	0.5700279
eYFP	0.417819	0.6154364	0.6522291	0.5165735	0.4127581	0.6541104
eYFP	0.3908069	0.4266452	0.352719	0.4954828	0.5310583	0.4578264
eYFP	0.7773669	0.7262149	0.6597893	0.5908688	0.577256	0.4398254
eYFP	0.5743992	0.479683	0.5251078	0.4722544	0.4927878	0.4037878
eYFP	0.3405865	0.3758197	0.2864747	0.4045353	0.3658715	0.3944077
eYFP	0.5399831	0.6428994	0.6178988	0.7187822	0.6400755	0.5511241
eYFP	0.4017782	0.5662305	0.6054496	0.4527288	0.4699236	0.3941171
eYFP	0.5377012	0.4938445	0.5652468	0.5514177	0.5277243	0.4657826
eYFP	0.5769662	0.3768601	0.4436322	0.4804569	0.4584658	0.5167111
eYFP	0.5403389	0.2983706	0.4544108	0.5542692	0.4108304	0.5578249
eYFP	0.4788041	0.4391421	0.294878	0.4516285	0.4851976	0.4581605
eYFP	0.5148627	0.4254969	0.356626	0.6038473	0.6753581	0.6801395
eYFP	0.5248313	0.3897808	0.4133387	0.5533244	0.5045009	0.4805183
