# Supplementary material for: Separable dorsal raphe dopamine projections mimic the facets of a loneliness-like state
Source: eLife. 2025 Aug 1;14:RP105955. doi: 10.7554/eLife.105955 (PMC12316461; doi:10.7554/eLife.105955)
Supplement: Figure 2—source data 5. [file elife-105955-fig2-data5.csv]

Virus	5min	10min	15min	20min	25min	30min
ChR2	0.6216646	0.5541746	0.4579698	0.6310123	0.6156226	0.5955034
ChR2	0.6743477	0.4548166	0.5369871	0.7675875	0.5412541	0.6129853
ChR2	0.3561298	0.7245045	0.3971221	0.3942499	0.4522883	0.5894054
ChR2	0.4650721	0.2862262	0.5216707	0.4964149	0.4594526	0.4196138
ChR2	0.4594125	0.4176993	0.3970941	0.3740102	0.4234317	0.412378
ChR2	0.4426322	0.6422116	0.634428	0.3994555	0.550392	0.5416439
ChR2	0.5380584	0.4042811	0.4696038	0.4511431	0.4449233	0.4049427
ChR2	0.4598342	0.5584058	0.6020953	0.3895334	0.5756561	0.5699175
ChR2	0.3357402	0.5267648	0.663525	0.4372011	0.5822598	0.7664751
ChR2	0.4829005	0.3959962	0.4901021	0.5464758	0.5814367	0.7911853
ChR2	0.4381059	0.6113527	0.7801222	0.5471339	0.7291859	0.4205609
ChR2	0.5842763	0.5127129	0.5735755	0.5714766	0.4303542	0.4274653
ChR2	0.4517661	0.4561228	0.423036	0.449602	0.5856164	0.6737158
ChR2	0.4748304	0.6613162	0.8714319	0.3986269	0.7950058	0.6931897
ChR2	0.5973005	0.5648068	0.3177828	0.4136216	0.6013214	0.4684247
ChR2	0.4128455	0.3995422	0.4676189	0.3741615	0.3293711	0.505223
ChR2	0.6298242	0.5775915	0.5738009	0.5847456	0.4294183	0.5777283
ChR2	0.3666281	0.4577554	0.3950267	0.2541732	0.2400335	0.225922
ChR2	0.4752383	0.5300034	0.410496	0.410033	0.3947865	0.5895888
ChR2	0.3564778	0.6230483	0.5763308	0.539089	0.7218293	0.5740324
ChR2	0.3721549	0.475329	0.6083589	0.5268566	0.528365	0.6509374
ChR2	0.5253735	0.675676	0.5645645	0.533112	0.4394533	0.4533747
ChR2	0.6304454	0.5872627	0.5300484	0.4643205	0.51976	0.6199142
ChR2	0.5896701	0.3028303	0.5335825	0.7206944	0.2922697	0.2925975
ChR2	0.4463327	0.5808256	0.7070034	0.6429055	0.3340552	0.4524023
ChR2	0.6412483	0.4688876	0.6098317	0.5835366	0.395804	0.3816673
ChR2	0.4101819	0.8417341	0.4906743	0.4968073	0.3430724	0.04619158
ChR2	0.834197	0.4227601	0.4470595	0.2931809	0.3162324	0.391488
eYFP	0.42026	0.5087327	0.1963517	0.3103999	0.2536384	0.4575873
eYFP	0.5513725	0.4141695	0.5490857	0.5766522	0.6122295	0.6244275
eYFP	0.6190745	0.3097745	0.4628392	0.3823558	0.5285185	0.3929174
eYFP	0.5545235	0.6119438	0.5193776	0.5195127	0.5667902	0.3385076
eYFP	0.503624	0.5510626	0.4142781	0.5168962	0.5532576	0.6747265
eYFP	0.5310408	0.5484049	0.5099251	0.5663653	0.6974738	0.604413
eYFP	0.6176709	0.340552	0.9119911	0.522026	0.4952367	0.5836294
eYFP	0.5166351	0.4459425	0.5211793	0.4780179	0.5517002	0.5309256
eYFP	0.7840109	0.5222589	0.5665308	0.6035354	0.7936509	0.6201931
eYFP	0.5052298	0.4164745	0.3241227	0.3087675	0.2972118	0.3760122
eYFP	0.4786958	0.3815199	0.4975825	0.421165	0.2120841	0.5346663
eYFP	0.4271388	0.6423594	0.417643	0.6219698	0.4327316	0.601047
eYFP	0.1778526	0.4539285	0.4135248	0.3580246	0.3752265	0.2684101
eYFP	0.7296268	0.4977843	0.4379582	0.625834	0.1440233	0.3352169
eYFP	0.4506263	0.4819319	0.6011115	0.5391722	0.4218918	0.6197532
