# Supplementary material for: Separable dorsal raphe dopamine projections mimic the facets of a loneliness-like state
Source: eLife. 2025 Aug 1;14:RP105955. doi: 10.7554/eLife.105955 (PMC12316461; doi:10.7554/eLife.105955)
Supplement: Figure 2—source data 6. [file elife-105955-fig2-data6.csv]

Virus	5min	10min	15min	20min	25min	30min
ChR2	0.440441	0.302251	0.382126	0.481563	0.388073	0.162166
ChR2	0.438643	0.313794	0.412264	0.460852	0.476888	0.373671
ChR2	0.680758	0.36778	0.376049	0.506005	0.351978	0.634132
ChR2	0.527542	0.548925	0.300717	0.72933	0.514391	0.409856
ChR2	0.379652	0.253383	0.245332	0.146961	0.43457	0.320148
ChR2	0.44359	0.425352	0.461555	0.528143	0.596446	0.692878
ChR2	0.37812	0.43872	0.347259	0.372293	0.35147	0.42421
ChR2	0.580948	0.418441	0.198961	0.348143	0.415152	0.308354
ChR2	0.481047	0.397261	0.385373	0.534675	0.460127	0.483391
ChR2	0.552353	0.45348	0.42327	0.417173	0.49255	0.464837
ChR2	0.498067	0.372812	0.491639	0.594993	0.4923	0.57572
ChR2	0.547361	0.530999	0.630591	0.620525	0.520138	0.512698
ChR2	0.490263	0.45854	0.372733	0.516334	0.350842	0.387241
ChR2	0.323675	0.451707	0.50097	0.290053	0.329274	0.527755
eYFP	0.497501	0.465921	0.676108	0.557829	0.588376	0.64866
eYFP	0.499716	0.410759	0.524326	0.54775	0.444836	0.608567
eYFP	0.603144	0.491168	0.463525	0.491562	0.54406	0.361137
eYFP	0.446778	0.782092	0.565034	0.642315	0.434591	0.591755
eYFP	0.51447	0.442638	0.618104	0.468283	0.624395	0.528101
eYFP	0.433044	0.407551	0.475047	0.442416	0.248	0.200884
eYFP	0.404357	0.582046	0.469858	0.561887	0.596146	0.471238
eYFP	0.501431	0.513361	0.550885	0.437507	0.451607	0.50878
