# Supplementary material for: Separable dorsal raphe dopamine projections mimic the facets of a loneliness-like state
Source: eLife. 2025 Aug 1;14:RP105955. doi: 10.7554/eLife.105955 (PMC12316461; doi:10.7554/eLife.105955)
Supplement: Figure 2—source data 7. [file elife-105955-fig2-data7.csv]

Virus	rank	on - off
ChR2	0.111111111	-312.9804
ChR2	0.777777778	-143.644
ChR2	1	-328.5944
ChR2	1	-128.0628
ChR2	1	-61.8278
ChR2	0.916666667	84.95
ChR2	0	154.554
ChR2	0.5	-597.6972
ChR2	1	-216.2156
ChR2	0.5	255.3888
ChR2	0.833333333	-255.421
ChR2	0.555555556	41.809
ChR2	0.111111111	13.514
ChR2	1	-277.211
ChR2	1	-117.5848
ChR2	0	308.9076
ChR2	0.333333333	-259.8944
ChR2	0.5	-263.563
ChR2	0	-372.7063
ChR2	0.666666667	-429.1964
ChR2	1	276.877
ChR2	0.5	22.588
ChR2	0	-30.3639
ChR2	1	10.0104
ChR2	0.666666667	44.9108
ChR2	0.5	-306.0065
ChR2	1	-692.3242
ChR2	0.375	564.9974
ChR2	0	-312.2108
