# Supplementary material for: Separable dorsal raphe dopamine projections mimic the facets of a loneliness-like state
Source: eLife. 2025 Aug 1;14:RP105955. doi: 10.7554/eLife.105955 (PMC12316461; doi:10.7554/eLife.105955)
Supplement: Figure 2—source data 8. [file elife-105955-fig2-data8.csv]

Virus	rank	on - off
ChR2	0.777777778	279.379
ChR2	0.111111111	346.314
ChR2	0.5	-51.3166
ChR2	0	-209.0434
ChR2	0.666666667	-303.436
ChR2	0.75	122.99
ChR2	0.125	-165.667
ChR2	0.125	90.324
ChR2	0	185.4521
ChR2	0.166666667	174.6412
ChR2	0.777777778	305.3405
ChR2	0.333333333	58.259
ChR2	0	24.4583
ChR2	0.5	534.3347
ChR2	0.222222222	-18.9544
ChR2	0.666666667	-298.1652
ChR2	0.666666667	215.281
ChR2	0.916666667	-602.47
ChR2	1	-112.845
ChR2	0.166666667	236.0356
ChR2	0	95.363
ChR2	0.66667	112.7451
ChR2	1	207.842
ChR2	0.333333333	-160.4281
ChR2	0	93.6596
ChR2	0.875	48.048
ChR2	0.875	-220.4537
ChR2	0	-173.2403
