# Supplementary material for: Separable dorsal raphe dopamine projections mimic the facets of a loneliness-like state
Source: eLife. 2025 Aug 1;14:RP105955. doi: 10.7554/eLife.105955 (PMC12316461; doi:10.7554/eLife.105955)
Supplement: Figure 2—source data 9. [file elife-105955-fig2-data9.csv]

Virus	rank	on - off
ChR2	0.58	-390.089
ChR2	0.42	-232.532
ChR2	1	-33.201
ChR2	0	6.774
ChR2	1	-640.408
ChR2	0.5	87.4214
ChR2	0	-399.466
ChR2	1	-428.7283
ChR2	0	-151.918
ChR2	0.9	-115.65
ChR2	0	15.915
ChR2	0.5	208.442
ChR2	0.166667	-250.518
ChR2	0.83333	-337.5708
