# Supplementary material for: Separable dorsal raphe dopamine projections mimic the facets of a loneliness-like state
Source: eLife. 2025 Aug 1;14:RP105955. doi: 10.7554/eLife.105955 (PMC12316461; doi:10.7554/eLife.105955)
Supplement: Figure 2—figure supplement 1—source data 1. [file elife-105955-fig2-figsupp1-data1.csv]

cage size	final rank	day1	day2	day3	day4
2	dominant	1	1	1
2	dominant	0	0	0.5	1
2	dominant	1	1	1
2	dominant	1	1	1
2	dominant	1	1	1
2	subordinate	0	0	0
2	subordinate	1	1	0.5	0
2	subordinate	0	0	0
2	subordinate	0	0	0
2	subordinate	0	0	0
3	dominant	1	1	1
3	dominant	1	1	1
3	dominant	0	0	1	1
3	dominant	1	1	1	1
3	dominant	1	1	1	1
3	dominant	0.5	1	1
3	dominant	0.5	1	1
3	dominant	1	1	1
3	dominant	0.5	1	1	1
3	dominant	0.5	1	0.5
3	dominant	1	1	1
3	dominant	1	1	1
3	dominant	1	1	1
3	dominant	1	1	1
3	dominant	1	1	1
3	dominant	1	1	1	1
3	dominant	1	1	1	1
3	dominant	1	1	1
3	dominant	0.5	1	1
3	dominant	0.5	1	1	1
3	dominant	0.5	1	1	1
3	dominant	1	1	1	1
3	dominant	1	1	1	1
3	intermediate	0.5	0.5	0.5
3	intermediate	0.5	0.5	0.5
3	intermediate	1	1	0.5	0.5
3	intermediate	0.5	0.5	0.5	0.5
3	intermediate	0.5	0.5	0	0.5
3	intermediate	0.5	0.5	0.5
3	intermediate	1	0.5	0.5
3	intermediate	0.5	0.5	0.5
3	intermediate	1	0.5	0.5	0.5
3	intermediate	1	0.5	0.5
3	intermediate	0.5	0.5	0
3	intermediate	0	0.5	0.5
3	intermediate	0.5	0.5	0.5
3	intermediate	0.5	0.5	0.5
3	intermediate	0.5	0.5	0.5
3	intermediate	0	0.5	0.5	0.5
3	intermediate	0.5	0.5	0.5	0.5
3	intermediate	0.5	0.5	0.5
3	intermediate	0.5	0.5	0.5
3	intermediate	0.5	0	0.5	0.5
3	intermediate	1	0.5	0.5	0.5
3	intermediate	0.5	0.5	0.5	0.5
3	intermediate	0.5	0.5	0.5	0
3	subordinate	0	0	0
3	subordinate	0	0	0
3	subordinate	0.5	0.5	0	0
3	subordinate	0	0	0	0
3	subordinate	0	0	0.5	0
3	subordinate	0.5	0	0
3	subordinate	0	0	0
3	subordinate	0	0	0
3	subordinate	0	0	0	0
3	subordinate	0	0	0.5
3	subordinate	0	0	0.5
3	subordinate	0.5	0	0
3	subordinate	0	0	0
3	subordinate	0	0	0
3	subordinate	0	0	0
3	subordinate	0.5	0	0	0
3	subordinate	0	0	0	0
3	subordinate	0	0	0
3	subordinate	0.5	0	0
3	subordinate	0.5	0.5	0	0
3	subordinate	0	0	0	0
3	subordinate	0	0	0	0
3	subordinate	0	0	0	0.5
4	dominant	0.333333333	1	1
4	dominant	0.666666667	0.666666667	1
4	dominant	1	0.333333333	1
4	dominant	0	1	1
4	dominant	0.666666667	0.666666667	1	1
4	dominant	0.666666667	0.666666667	1	1
4	dominant	1	1	1
4	dominant	1	1	1
4	dominant	0.666666667	1	1
4	dominant	1	1	1
4	dominant	1	1	1
4	dominant	1	1	1
4	dominant	0.666666667	0.666666667	0.666666667
4	dominant	0.666666667	1	1	1
4	dominant	1	1	1
4	dominant	1	1	1
4	dominant	1	1	1
4	dominant	1	1	1	1
4	dominant	1	1	1	1
4	dominant	1	1	1
4	intermediate (dom)	1	0.666666667	0.666666667
4	intermediate (dom)	0.666666667	1	0.666666667
4	intermediate (dom)	0.666666667	1	0.666666667
4	intermediate (dom)	0.666666667	0.666666667	0.666666667
4	intermediate (dom)	1	1	0.666666667	0.666666667
4	intermediate (dom)	1	1	0.333333333	0.666666667
4	intermediate (dom)	0.333333333	0.333333333	0.666666667
4	intermediate (dom)	0.333333333	0.333333333	0.333333333
4	intermediate (dom)	1	0.666666667	0.666666667
4	intermediate (dom)	0.666666667	0.666666667	0.666666667
4	intermediate (dom)	0.666666667	0.333333333	0.666666667
4	intermediate (dom)	0.333333333	0.333333333	0.666666667
4	intermediate (dom)	0.666666667	0.666666667	0.666666667
4	intermediate (dom)	1	0.666666667	0.666666667	0.666666667
4	intermediate (dom)	0.666666667	0.666666667	0.666666667
4	intermediate (dom)	0.666666667	0.666666667	0.666666667
4	intermediate (dom)	0.666666667	0.666666667	0.666666667
4	intermediate (dom)	0.333333333	0.666666667	0.666666667	0.666666667
4	intermediate (dom)	0.333333333	0.666666667	0.666666667	0.666666667
4	intermediate (dom)	0.666666667	0.666666667	0.666666667
4	intermediate (sub)	0.666666667	0	0.333333333
4	intermediate (sub)	0.666666667	0.333333333	0
4	intermediate (sub)	0	0.333333333	0.333333333
4	intermediate (sub)	0.333333333	0.333333333	0.333333333
4	intermediate (sub)	0.333333333	0.333333333	0.333333333	0.333333333
4	intermediate (sub)	0.333333333	0.333333333	0.666666667	0.333333333
4	intermediate (sub)	0.666666667	0.333333333	0
4	intermediate (sub)	0.333333333	0.333333333	0.333333333
4	intermediate (sub)	0.333333333	0.333333333	0.333333333
4	intermediate (sub)	0.333333333	0.333333333	0.333333333
4	intermediate (sub)	0.333333333	0.333333333	0.333333333
4	intermediate (sub)	0.666666667	0.333333333	0
4	intermediate (sub)	0	0.666666667	0.666666667
4	intermediate (sub)	0.333333333	0.333333333	0.333333333	0.333333333
4	intermediate (sub)	0.333333333	0.333333333	0.333333333
4	intermediate (sub)	0.333333333	0.333333333	0.333333333
4	intermediate (sub)	0.333333333	0.333333333	0.333333333
4	intermediate (sub)	0.666666667	0.333333333	0.333333333	0.333333333
4	intermediate (sub)	0.666666667	0.333333333	0.333333333	0.333333333
4	intermediate (sub)	0.333333333	0.333333333	0.333333333
4	subordinate	0.333333333	0.333333333	0.333333333
4	subordinate	0.166666667	0.166666667	0.166666667
4	subordinate	0.166666667	0.166666667	0.166666667
4	subordinate	0.333333333	0.333333333	0.166666667
4	subordinate	0.166666667	0.166666667	0.166666667	0.166666667
4	subordinate	0.166666667	0.166666667	0	0.166666667
4	subordinate	0.166666667	0.166666667	0.166666667
4	subordinate	0.333333333	0.166666667	0.166666667
4	subordinate	0.166666667	0.166666667	0.166666667
4	subordinate	0.333333333	0.166666667	0.166666667
4	subordinate	0.333333333	0.166666667	0.166666667
4	subordinate	0.166666667	0.166666667	0
4	subordinate	0	0.166666667	0.166666667
4	subordinate	0.166666667	0.166666667	0.166666667	0
4	subordinate	0.166666667	0.166666667	0.166666667
4	subordinate	0.166666667	0.166666667	0.166666667
4	subordinate	0	0.166666667	0.166666667
4	subordinate	0.166666667	0.166666667	0.166666667	0.166666667
4	subordinate	0.166666667	0.166666667	0.166666667	0
4	subordinate	0.166666667	0.166666667	0.166666667
