# Supplementary material for: Separable dorsal raphe dopamine projections mimic the facets of a loneliness-like state
Source: eLife. 2025 Aug 1;14:RP105955. doi: 10.7554/eLife.105955 (PMC12316461; doi:10.7554/eLife.105955)
Supplement: Figure 2—figure supplement 2—source data 1. [file elife-105955-fig2-figsupp2-data1.csv]

Virus	active-inactive
ChR2	0
ChR2	156
ChR2	51
ChR2	-151
ChR2	-16
ChR2	27
ChR2	-41
ChR2	-18
ChR2	99
ChR2	-9
ChR2	-3
ChR2	20
ChR2	114
ChR2	84
ChR2	15
ChR2	92
ChR2	-14
ChR2	37
ChR2	56
ChR2	-12
ChR2	-19
ChR2	83
ChR2	-20
ChR2	-39
ChR2	51
ChR2	39
ChR2	-28
ChR2	-14
eYFP	0
eYFP	-48
eYFP	-53
eYFP	12
eYFP	-15
eYFP	1
eYFP	21
eYFP	82
eYFP	-6
eYFP	156
eYFP	-2
eYFP	40
eYFP	9
eYFP	-2
eYFP	2
