# Supplementary material for: Separable dorsal raphe dopamine projections mimic the facets of a loneliness-like state
Source: eLife. 2025 Aug 1;14:RP105955. doi: 10.7554/eLife.105955 (PMC12316461; doi:10.7554/eLife.105955)
Supplement: Figure 2—figure supplement 2—source data 2. [file elife-105955-fig2-figsupp2-data2.csv]

Virus	active-inactive
ChR2	-54
ChR2	75
ChR2	197
ChR2	-56
ChR2	-18
ChR2	-293
ChR2	32
ChR2	24
ChR2	-12
ChR2	-10
ChR2	198
ChR2	-15
ChR2	-2
ChR2	119
ChR2	4
ChR2	103
ChR2	-347
ChR2	-33
ChR2	91
ChR2	29
ChR2	477
ChR2	395
ChR2	20
ChR2	49
ChR2	4
ChR2	17
eYFP	202
eYFP	-11
eYFP	-3
eYFP	13
eYFP	47
eYFP	5
eYFP	37
eYFP	113
eYFP	-23
eYFP	5
eYFP	2
eYFP	12
eYFP	-8
eYFP	46
eYFP	0
