# Supplementary material for: Separable dorsal raphe dopamine projections mimic the facets of a loneliness-like state
Source: eLife. 2025 Aug 1;14:RP105955. doi: 10.7554/eLife.105955 (PMC12316461; doi:10.7554/eLife.105955)
Supplement: Figure 2—figure supplement 2—source data 3. [file elife-105955-fig2-figsupp2-data3.csv]

Virus	active-inactive
ChR2	99
ChR2	2
ChR2	67
ChR2	-2
ChR2	-63
ChR2	-8
ChR2	-43
ChR2	39
ChR2	10
ChR2	-4
ChR2	-6
ChR2	6
ChR2	-2
ChR2	-19
eYFP	-88
eYFP	-45
eYFP	1
eYFP	59
eYFP	-7
eYFP	98
eYFP	0
