# Supplementary material for: Separable dorsal raphe dopamine projections mimic the facets of a loneliness-like state
Source: eLife. 2025 Aug 1;14:RP105955. doi: 10.7554/eLife.105955 (PMC12316461; doi:10.7554/eLife.105955)
Supplement: Figure 3—source data 1. [file elife-105955-fig3-data1.csv]

Virus	off1	on	off2
ChR2	39.1058	68.2683	48.4151
ChR2	60.5606	105.005	46.2129
ChR2	26.3263	36.8368	30.1635
ChR2	9.64298	30.4638	50.8842
ChR2	6.27294	26.9603	19.4862
ChR2	9.44277	53.5869	34.034
ChR2	51.3514	20.4872	38.3717
ChR2	12.2787	3.93719	0
ChR2	45.8792	65.1985	69.8031
ChR2	37.5375	49.5829	48.0814
ChR2	40.5072	49.2159	11.9786
ChR2	11.7451	41.3413	10.5772
ChR2	22.1555	5.53887	16.6834
ChR2	42.0087	96.9636	117.985
ChR2	36.1028	13.4801	30.2302
ChR2	54.7881	61.2279	71.0043
ChR2	22.5559	45.3787	7.10711
eYFP	21.6884	25.9259	50.7174
eYFP	49.1491	33.3333	32.4324
eYFP	21.0878	7.04037	40.1068
eYFP	20.0868	16.2829	30.2302
eYFP	27.1939	24.8916	18.0514
eYFP	13.2132	6.67334	6.57324
eYFP	19.3861	57.6577	72.339
eYFP	52.1188	20.0868	37.7044
eYFP	2.5025	15.6823	24.0574
eYFP	52.5192	61.5616	42.9763
