# Supplementary material for: Separable dorsal raphe dopamine projections mimic the facets of a loneliness-like state
Source: eLife. 2025 Aug 1;14:RP105955. doi: 10.7554/eLife.105955 (PMC12316461; doi:10.7554/eLife.105955)
Supplement: Figure 3—source data 2. [file elife-105955-fig3-data2.csv]

Virus	off1	on	off2
ChR2	44.5445	152.686	120.387
ChR2	89.4895	63.0297	64.2309
ChR2	41.5749	25.6256	17.4842
ChR2	54.7881	40.9743	58.6587
ChR2	37.2706	26.8602	24.291
ChR2	50.5839	41.4414	13.9806
ChR2	50.684	15.7824	61.2946
ChR2	25.9927	38.038	42.8095
ChR2	5.3053	0	22.022
ChR2	48.315	40.9076	14.7147
ChR2	46.2796	19.6864	75.5088
ChR2	19.5529	1.66833	3.003
ChR2	26.66	22.4558	22.1221
ChR2	40.307	48.5152	48.5152
ChR2	37.5042	25.1251	35.0684
ChR2	0	1.43477	11.5115
ChR2	18.3517	2.63597	15.3153
ChR2	39.5729	84.0507	117.751
ChR2	36.3697	28.3951	40.0067
ChR2	28.7287	57.7911	34.6346
ChR2	13.5802	22.8896	21.5215
ChR2	13.2799	23.5903	4.8048
ChR2	12.0787	35.5355	9.64298
ChR2	33.9006	40.674	8.70871
eYFP	54.4211	60.1935	72.8395
eYFP	24.3911	53.687	33.1999
eYFP	34.8015	33.2666	1.13447
eYFP	10.1101	54.3544	91.0911
eYFP	63.6303	37.1038	52.953
eYFP	3.8038	37.5375	40.8742
eYFP	15.1151	18.8522	21.1545
eYFP	44.2776	0	39.5729
eYFP	47.8145	41.6416	60.1268
eYFP	23.7571	14.7814	8.60861
eYFP	62.6293	35.669	10.7774
eYFP	50.5172	55.1552	81.348
eYFP	23.1565	58.4918	61.6283
eYFP	65.4321	51.051	46.2796
