# Supplementary material for: Separable dorsal raphe dopamine projections mimic the facets of a loneliness-like state
Source: eLife. 2025 Aug 1;14:RP105955. doi: 10.7554/eLife.105955 (PMC12316461; doi:10.7554/eLife.105955)
Supplement: Figure 3—source data 3. [file elife-105955-fig3-data3.csv]

Virus	off1	on	off2
ChR2	0	16.2496	23.7237
ChR2	5.73907	0	48.2149
ChR2	0	33.8672	29.4628
ChR2	41.2746	62.5292	77.5108
ChR2	25.1919	0	27.027
ChR2	16.0494	27.4942	34.3343
ChR2	48.4484	29.7631	42.9429
ChR2	33.2666	37.2039	35.035
ChR2	32.9997	25.292	14.8482
ChR2	31.4648	40.7407	3.003
ChR2	45.8458	45.5789	47.5809
ChR2	3.37004	0.6006	0.333666
ChR2	45.6456	32.032	48.6487
ChR2	52.2189	47.7811	39.8065
eYFP	36.1028	9.90991	7.84117
eYFP	41.041	113.313	112.346
eYFP	21.4548	16.4164	7.67434
eYFP	53.1865	24.9917	32.9329
eYFP	34.0007	105.906	76.9436
eYFP	31.9319	20.0534	9.80981
eYFP	33.3	56.8569	22.8228
eYFP	36.5699	24.4578	82.9496
