# Supplementary material for: Separable dorsal raphe dopamine projections mimic the facets of a loneliness-like state
Source: eLife. 2025 Aug 1;14:RP105955. doi: 10.7554/eLife.105955 (PMC12316461; doi:10.7554/eLife.105955)
Supplement: Figure 3—source data 4. [file elife-105955-fig3-data4.csv]

Virus	rank	on-off
ChR2	0.111111	24.50785
ChR2	0.777778	51.61825
ChR2	1	8.5919
ChR2	1	0.20021
ChR2	1	14.08073
ChR2	0.916667	31.84852
ChR2	0	-24.3744
ChR2	0.5	-2.20216
ChR2	1	7.35735
ChR2	0.5	6.77345
ChR2	0.833333	22.973
ChR2	0.333333	30.18015
ChR2	0.166667	-13.8806
ChR2	0.333333	16.96675
ChR2	1	-19.6864
ChR2	0.5	-1.6683
ChR2	1	30.5472
ChR2	0.375	-17.7512
ChR2	0	-17.2006
