# Supplementary material for: Separable dorsal raphe dopamine projections mimic the facets of a loneliness-like state
Source: eLife. 2025 Aug 1;14:RP105955. doi: 10.7554/eLife.105955 (PMC12316461; doi:10.7554/eLife.105955)
Supplement: Figure 3—source data 5. [file elife-105955-fig3-data5.csv]

Virus	rank	on-off
ChR2	0.111111	-13.8305
ChR2	0.5	-3.90395
ChR2	0	-15.7491
ChR2	0.666667	-3.9206
ChR2	0.75	9.15915
ChR2	0.125	-40.2069
ChR2	0.125	3.6369
ChR2	0	-13.8972
ChR2	0.166667	9.1258
ChR2	0.333333	-41.2078
ChR2	0.5	-9.60962
ChR2	0.222222	-1.93525
ChR2	0.666667	4.1041
ChR2	0.666667	-11.1612
ChR2	1	-4.32098
ChR2	0.166667	-14.1975
ChR2	0	5.38875
ChR2	0.166667	-9.7931
ChR2	0.333333	26.10945
ChR2	0	5.33875
ChR2	0.875	14.54795
ChR2	0	24.67466
ChR2	0.875	19.36935
