# Supplementary material for: Separable dorsal raphe dopamine projections mimic the facets of a loneliness-like state
Source: eLife. 2025 Aug 1;14:RP105955. doi: 10.7554/eLife.105955 (PMC12316461; doi:10.7554/eLife.105955)
Supplement: Figure 3—source data 6. [file elife-105955-fig3-data6.csv]

Virus	rank	on-off
ChR2	0.58	4.38775
ChR2	0.42	-26.977
ChR2	1	19.1358
ChR2	0	3.1365
ChR2	1	-26.1095
ChR2	0.5	2.30235
ChR2	0	-15.9326
ChR2	1	3.0531
ChR2	0	1.36805
ChR2	0.9	23.5068
ChR2	0	-1.13445
ChR2	0.5	-1.25125
ChR2	0.166667	-15.1152
ChR2	0.83333	1.7684
