# Supplementary material for: Separable dorsal raphe dopamine projections mimic the facets of a loneliness-like state
Source: eLife. 2025 Aug 1;14:RP105955. doi: 10.7554/eLife.105955 (PMC12316461; doi:10.7554/eLife.105955)
Supplement: Figure 3—source data 7. [file elife-105955-fig3-data7.csv]

Virus	off	on
ChR2	12.8	20.3
ChR2	17.4	27.8
ChR2	21.2	20.1
ChR2	17.3	13.6
ChR2	20.4	26.4
ChR2	3	19.5
ChR2	16.2	2.8
ChR2	28	19
ChR2	23.9	26.6
ChR2	7.5	12.2
ChR2	8.7	15.9
ChR2	5.1	22.2
ChR2	12.8	20.3
ChR2	15.9	14.2
ChR2	3.3	10.4
ChR2	7.7	27.8
ChR2	4.2	16.3
ChR2	5.3	13.1
ChR2	12	2.6
ChR2	1.4	18.3
ChR2	23.5	10.4
ChR2	5	6.7
ChR2	0.9	0.6
ChR2	6.5	22.6
eYFP	16.1	55.8
eYFP	31.3	28.6
eYFP	8.4	14.7
eYFP	27.6	13.6
eYFP	14.6	9.3
eYFP	27.1	7.2
eYFP	21.7	10.5
eYFP	32.7	3.3
eYFP	17.5	6.1
eYFP	18.6	20.2
eYFP	7	6.9
eYFP	5	18.4
eYFP	5.5	12.1
