# Supplementary material for: Separable dorsal raphe dopamine projections mimic the facets of a loneliness-like state
Source: eLife. 2025 Aug 1;14:RP105955. doi: 10.7554/eLife.105955 (PMC12316461; doi:10.7554/eLife.105955)
Supplement: Figure 3—source data 8. [file elife-105955-fig3-data8.csv]

Virus	off	on
ChR2	19.6	30.9
ChR2	41.7	0
ChR2	20.7	23.1
ChR2	11.9	15.5
ChR2	16.2	17.1
ChR2	16.4	5.3
ChR2	6	9.9
ChR2	8.4	4.7
ChR2	17.8	15.6
ChR2	4.6	3.5
ChR2	22.4	11
ChR2	14.1	18
ChR2	13.4	7.2
ChR2	11	16.3
ChR2	4.5	1.9
ChR2	25.8	25.6
ChR2	29.2	10.3
ChR2	26.6	8.2
ChR2	10.5	11.6
ChR2	25.4	31.9
ChR2	12.7	21.7
ChR2	4.8	8.5
ChR2	16.3	12.3
eYFP	20.6	45.7
eYFP	10.7	7.9
eYFP	20.1	19.5
eYFP	26.4	16
eYFP	14.1	5.4
eYFP	29.8	16.2
eYFP	19.3	25.2
eYFP	31.6	8.5
eYFP	16.4	24.3
eYFP	9.7	9.3
eYFP	10.9	20.7
eYFP	10.3	4.8
eYFP	11.5	6.2
eYFP	2.1	6.7
