# Supplementary material for: Separable dorsal raphe dopamine projections mimic the facets of a loneliness-like state
Source: eLife. 2025 Aug 1;14:RP105955. doi: 10.7554/eLife.105955 (PMC12316461; doi:10.7554/eLife.105955)
Supplement: Figure 3—source data 9. [file elife-105955-fig3-data9.csv]

Virus	off	on
ChR2	22.9	20.6
ChR2	4.9	27.4
ChR2	1.2	14.0
ChR2	21.1	25.7
ChR2	20.5	3.4
ChR2	15.9	23.2
ChR2	12.5	9.8
ChR2	19.3	9.1
ChR2	20.9	35.0
ChR2	22.3	15.5
ChR2	15.0	8.7
ChR2	8.4	26.3
ChR2	22.7	7.4
eYFP	17.4	0.0
eYFP	11.2	26.8
eYFP	19.4	10.6
eYFP	4.4	9.0
eYFP	8.5	6.2
eYFP	11.3	38.6
eYFP	9.2	14.5
eYFP	29.1	3.4
