# Supplementary material for: Separable dorsal raphe dopamine projections mimic the facets of a loneliness-like state
Source: eLife. 2025 Aug 1;14:RP105955. doi: 10.7554/eLife.105955 (PMC12316461; doi:10.7554/eLife.105955)
Supplement: Figure 3—source data 10. [file elife-105955-fig3-data10.csv]

Virus	rank	on-off
ChR2	1	7.55
ChR2	0.111111	10.45
ChR2	0.777778	-1.1
ChR2	1	-3.75
ChR2	1	5.95
ChR2	0.916667	16.55
ChR2	0	-13.35
ChR2	0.5	-8.95
ChR2	1	2.75
ChR2	0.5	4.75
ChR2	0.833333	7.2
ChR2	1	17.1
ChR2	0.555556	7.45
ChR2	0.111111	-1.7
ChR2	1	7.15
ChR2	0	20.1
ChR2	0.333333	12.15
ChR2	0.5	7.8
ChR2	0	-9.35
ChR2	0.166667	16.95
ChR2	0.666667	-13.1
ChR2	1	1.75
ChR2	0.375	-0.3
ChR2	0	16.1
