# Supplementary material for: Separable dorsal raphe dopamine projections mimic the facets of a loneliness-like state
Source: eLife. 2025 Aug 1;14:RP105955. doi: 10.7554/eLife.105955 (PMC12316461; doi:10.7554/eLife.105955)
Supplement: Figure 3—source data 11. [file elife-105955-fig3-data11.csv]

Virus	rank	on-off
ChR2	0.5	11.3
ChR2	0.111111	-41.65
ChR2	0.777778	2.4
ChR2	0	3.65
ChR2	0.666667	0.9
ChR2	0.75	-11.1
ChR2	0.125	3.95
ChR2	0.125	-3.7
ChR2	0	-2.2
ChR2	0.166667	-1.1
ChR2	0.777778	-11.4
ChR2	0.333333	3.85
ChR2	0	-6.2
ChR2	0.5	5.35
ChR2	0.222222	-2.55
ChR2	0.666667	-0.15
ChR2	0.666667	-18.95
ChR2	0.916667	-18.4
ChR2	1	1.05
ChR2	0.166667	6.5
ChR2	0.875	9.05
ChR2	0.875	3.7
ChR2	0	-4
