# Supplementary material for: Separable dorsal raphe dopamine projections mimic the facets of a loneliness-like state
Source: eLife. 2025 Aug 1;14:RP105955. doi: 10.7554/eLife.105955 (PMC12316461; doi:10.7554/eLife.105955)
Supplement: Figure 3—source data 12. [file elife-105955-fig3-data12.csv]

Virus	rank	on-off
ChR2	1	-2.3
ChR2	0.42	22.5
ChR2	1	12.8
ChR2	0	4.6
ChR2	0.5	-17.1
ChR2	0	7.3
ChR2	1	-2.7
ChR2	0	-10.2
ChR2	0.9	14.1
ChR2	0	-6.8
ChR2	0.5	-6.25
ChR2	0.166667	17.9
ChR2	0.83333	-15.25
