# Supplementary material for: Separable dorsal raphe dopamine projections mimic the facets of a loneliness-like state
Source: eLife. 2025 Aug 1;14:RP105955. doi: 10.7554/eLife.105955 (PMC12316461; doi:10.7554/eLife.105955)
Supplement: Figure 3—figure supplement 1—source data 1. [file elife-105955-fig3-figsupp1-data1.csv]

Region	Virus	off1	on	off1
BNST	ChR2	6.74007	17.017	37.5375
BNST	ChR2	9.94328	7.37404	40.674
BNST	ChR2	24.9583	30.03	62.1288
BNST	ChR2	8.30831	41.7417	43.31
BNST	ChR2	9.64298	36.036	39.9066
BNST	ChR2	14.9149	15.1818	21.1545
BNST	ChR2	16.4164	13.9139	57.3574
BNST	ChR2	9.14248	31.7985	74.4411
BNST	ChR2	44.311	22.7561	42.9096
BNST	ChR2	18.1181	32.8662	41.9086
BNST	ChR2	23.0898	40.2736	73.707
BNST	ChR2	22.2556	41.7417	72.0053
BNST	ChR2	28.9957	28.7955	12.7127
BNST	ChR2	11.2112	33.5335	43.7104
BNST	ChR2	35.8692	38.7387	19.3193
BNST	ChR2	36.7034	77.711	58.8589
BNST	ChR2	9.00901	14.8482	22.7561
BNST	ChR2	78.6787	145.379	119.019
BNST	ChR2	22.6226	59.5929	68.5018
BNST	ChR2	17.284	25.8258	54.2543
BNST	ChR2	0	13.7471	22.9897
BNST	ChR2	26.4932	56.8235	55.1218
BNST	ChR2	26.0928	80.1468	97.4975
BNST	ChR2	30.0968	31.031	43.4101
BNST	ChR2	9.64298	24.8916	28.1949
BNST	ChR2	50.9176	22.2222	46.7801
BNST	ChR2	12.0787	31.8652	52.8862
BNST	ChR2	17.1839	76.5098	69.8031
BNST	ChR2	69.8031	61.7284	54.6547
BNST	ChR2	57.691	71.8719	130.697
BNST	ChR2	25.9259	47.7144	88.0547
BNST	eYFP	5.80581	31.3981	79.4795
BNST	eYFP	17.017	49.8498	68.5018
BNST	eYFP	29.663	48.3817	60.2269
BNST	eYFP	60.6607	61.2279	73.0063
BNST	eYFP	16.6166	29.3961	46.7134
BNST	eYFP	21.5549	32.7327	27.2606
BNST	eYFP	22.6226	59.5929	68.5018
BNST	eYFP	45.2119	77.1772	80.7141
BNST	eYFP	16.2496	35.8358	64.9316
BNST	eYFP	15.4488	43.9773	83.9173
BNST	eYFP	19.9199	58.0914	40.9743
BNST	eYFP	40.1068	87.6877	88.989
BNST	eYFP	43.31	63.1965	35.9693
BNST	eYFP	13.9139	0.767435	5.03837
BNST	eYFP	15.8492	25.3587	59.693
BNST	eYFP	14.014	8.20821	52.8862
CeA	ChR2	19.6196	36.4364	37.2372
CeA	ChR2	18.5853	15.3487	24.7581
CeA	ChR2	8.47514	34.2676	36.1028
CeA	ChR2	35.9026	34.6013	81.715
CeA	ChR2	29.3961	31.7317	27.7277
CeA	ChR2	6.47314	11.2446	34.5012
CeA	ChR2	31.1979	54.5879	33.1999
CeA	ChR2	10.8442	15.3487	25.2586
CeA	ChR2	31.5315	77.8111	23.3901
CeA	ChR2	13.9473	23.1231	38.2716
CeA	ChR2	13.9473	23.6904	48.5819
CeA	ChR2	36.1695	56.5566	94.0941
CeA	ChR2	45.7791	79.1792	75.2753
CeA	ChR2	5.70571	6.63997	17.1505
CeA	ChR2	44.4111	65.332	66.2996
CeA	ChR2	38.6053	28.662	70.0701
CeA	ChR2	25.2252	35.9026	19.9533
CeA	ChR2	32.9997	68.4017	70.5038
CeA	ChR2	29.8298	43.8772	47.4141
CeA	ChR2	60.1268	61.8285	96.6967
CeA	ChR2	22.1889	45.5455	51.3513
CeA	ChR2	18.7855	8.77544	52.319
CeA	ChR2	76.3096	75.709	43.3433
CeA	ChR2	23.5569	31.6316	48.7821
CeA	ChR2	1.9019	51.5849	44.0774
CeA	ChR2	9.07574	35.5355	34.8682
CeA	ChR2	21.6216	68.335	57.4241
CeA	ChR2	47.5809	57.3907	93.4601
CeA	ChR2	22.3891	29.5295	21.5549
CeA	ChR2	7.27394	4.97164	16.8502
CeA	ChR2	37.2372	88.0881	77.1438
CeA	eYFP	28.7287	98.999	71.4381
CeA	eYFP	15.9493	17.6176	58.2249
CeA	eYFP	17.1839	46.6467	11.6783
CeA	eYFP	28.9957	81.4815	55.5889
CeA	eYFP	63.7638	47.4474	65.7324
CeA	eYFP	45.2119	32.032	41.0077
CeA	eYFP	30.1635	61.3614	78.9456
CeA	eYFP	8.87554	66.2996	65.1985
CeA	eYFP	15.3821	23.3233	38.1715
CeA	eYFP	2.3023	7.04038	9.20921
CeA	eYFP	8.64198	39.4728	28.028
CeA	eYFP	21.6216	28.6286	58.2583
CeA	eYFP	10.5439	8.30831	22.1555
CeA	eYFP	22.5559	57.4241	80.3136
CeA	eYFP	21.2546	53.8205	26.2262
CeA	eYFP	28.1615	60.3604	74.1074
CeA	eYFP	12.6126	22.4558	28.7287
BLP	ChR2	14.9483	22.5893	24.4912
BLP	ChR2	9.37604	37.9046	25.7925
BLP	ChR2	16.1161	27.6944	33.3333
BLP	ChR2	14.9149	40.9743	52.7528
BLP	ChR2	43.8105	48.4484	28.1281
BLP	ChR2	22.1889	69.1692	86.6867
BLP	ChR2	22.5559	36.0694	39.306
BLP	ChR2	29.296	77.0437	106.039
BLP	ChR2	25.4254	39.2726	26.6934
BLP	ChR2	63.7638	72.8061	150.717
BLP	ChR2	35.4354	53.4201	66.1995
BLP	ChR2	17.2172	14.381	9.00901
BLP	ChR2	40.8408	51.4848	67.6343
BLP	ChR2	30.8976	52.3524	49.5162
BLP	eYFP	21.3881	32.5325	46.0127
BLP	eYFP	7.70771	48.315	63.0297
BLP	eYFP	5.1051	16.4831	16.7834
BLP	eYFP	28.3951	62.5292	71.6049
BLP	eYFP	25.7257	42.6093	73.707
BLP	eYFP	44.0107	50.6507	35.7357
BLP	eYFP	25.659	47.6476	38.9723
BLP	eYFP	34.7681	84.8849	79.0791
