# Supplementary material for: Separable dorsal raphe dopamine projections mimic the facets of a loneliness-like state
Source: eLife. 2025 Aug 1;14:RP105955. doi: 10.7554/eLife.105955 (PMC12316461; doi:10.7554/eLife.105955)
Supplement: Figure 3—figure supplement 1—source data 2. [file elife-105955-fig3-figsupp1-data2.csv]

Region	Virus	off1	on	off1
BNST	ChR2	1437.92	1560.99	1880.81
BNST	ChR2	1350.63	1221.46	1694.83
BNST	ChR2	1864.32	1693.84	2012.06
BNST	ChR2	2015.88	2005.01	2092.78
BNST	ChR2	2549.49	2873.22	3114.54
BNST	ChR2	1897.86	2042.43	2086.28
BNST	ChR2	1951.26	1898.77	2544.35
BNST	ChR2	2009.77	1718.94	1936.34
BNST	ChR2	1651.79	1436.32	1858.88
BNST	ChR2	2211.58	1889.09	1547.82
BNST	ChR2	2115.74	2152.75	1928.55
BNST	ChR2	1200.86	1418.39	2077.41
BNST	ChR2	1669.94	1687.91	1368.9
BNST	ChR2	1329.73	1776.75	2405.07
BNST	ChR2	1832.03	1586.35	1615.68
BNST	ChR2	1535.5	1890.34	1884.98
BNST	ChR2	1363.2	1439.56	1126.67
BNST	ChR2	1688.4	1910.27	2139.34
BNST	ChR2	2025.02	2668.18	3153.53
BNST	ChR2	2253.97	1990.64	1848.72
BNST	ChR2	1174.08	1261.92	1400.5
BNST	ChR2	2050.45	2317.46	2335.7
BNST	ChR2	1524.05	1675.05	1790.51
BNST	ChR2	1826.07	1941.82	2003.47
BNST	ChR2	1454.18	1822.81	1561.9
BNST	ChR2	1138	1208.53	1276.23
BNST	ChR2	1464.05	1413.02	1591.85
BNST	ChR2	2374.63	2988.88	2244.37
BNST	ChR2	2131.86	1566.07	2150.52
BNST	ChR2	1567.42	1385.54	1500.84
BNST	ChR2	2146.36	2569.42	2341.02
BNST	eYFP	1349.55	2279.05	2428.5
BNST	eYFP	2007.91	2145.34	2522.6
BNST	eYFP	1642.65	2070.5	2398.24
BNST	eYFP	2404.96	2641.37	2126.96
BNST	eYFP	1518.78	1942.5	2064.02
BNST	eYFP	1915.41	1857.54	1467.03
BNST	eYFP	2575.87	2769.49	2409.38
BNST	eYFP	2576.2	2254.08	2927.86
BNST	eYFP	1553.14	1617.12	1846.95
BNST	eYFP	1533.35	2220.62	2112.29
BNST	eYFP	2620.63	2096.93	2275.44
BNST	eYFP	1769.91	2499.48	2528.75
BNST	eYFP	1297.38	1145.48	1265.93
BNST	eYFP	1153.65	656.032	633.936
BNST	eYFP	1205.72	1241.73	1580.65
BNST	eYFP	1301.15	1288.71	1441.12
CeA	ChR2	1504.79	1541.53	1461.68
CeA	ChR2	1238.36	1754.66	1759.89
CeA	ChR2	1990.12	2196.49	1990.34
CeA	ChR2	2772.53	2696.12	2901.23
CeA	ChR2	2549.63	1830.44	2154.07
CeA	ChR2	1634.41	1764.77	2152.81
CeA	ChR2	2510.71	2355.04	2307.21
CeA	ChR2	1940.24	1907.98	1607.18
CeA	ChR2	2211.58	1889.09	1547.82
CeA	ChR2	2115.74	2152.75	1928.55
CeA	ChR2	1290.56	1883.13	1801.72
CeA	ChR2	1955.55	1867.39	1911.89
CeA	ChR2	2525.3	2591.24	3131.12
CeA	ChR2	1424.26	1368.01	1424.86
CeA	ChR2	2344.63	2288.12	2358.31
CeA	ChR2	2437.68	2105.57	2264.11
CeA	ChR2	1541.53	1464.2	2368.65
CeA	ChR2	2422.92	2496.89	2360.33
CeA	ChR2	1260.03	1247.45	1394.63
CeA	ChR2	2765.28	2310.96	2023.12
CeA	ChR2	1845.02	1515.53	1963.07
CeA	ChR2	1642.49	1818.03	2081.28
CeA	ChR2	1903.78	1990.28	1949.32
CeA	ChR2	1763.37	1590.85	1571.95
CeA	ChR2	1241.12	2061.18	1828.36
CeA	ChR2	1351.32	1505.5	1535.13
CeA	ChR2	1477.3	2086.83	1846.82
CeA	ChR2	3036.39	2848.82	2580.75
CeA	ChR2	1350.78	1253.88	1090.21
CeA	ChR2	2116.3	1812.19	1853.62
CeA	ChR2	1386.64	1482.67	1420.23
CeA	eYFP	1854.94	1656.95	1816.71
CeA	eYFP	1638.46	1826.01	2484.63
CeA	eYFP	1908.36	2154.98	1848.4
CeA	eYFP	2355.47	2688.2	3125.71
CeA	eYFP	1756.76	1703.42	1586.46
CeA	eYFP	1831.72	1858.35	1944.2
CeA	eYFP	2219.14	2281.25	2062.89
CeA	eYFP	2028.92	2766.87	2639.89
CeA	eYFP	1513.99	1997.87	1900.32
CeA	eYFP	1700.25	1271.05	1630.77
CeA	eYFP	1952.69	1740.26	1597.52
CeA	eYFP	2023.39	1486.73	1891.24
CeA	eYFP	1981.14	1298.34	2166.01
CeA	eYFP	1565.23	2136.94	1995.68
CeA	eYFP	1398.63	1295.34	1031.54
CeA	eYFP	1382.77	1266.99	1342.32
CeA	eYFP	1549.25	1581.05	980.198
BLP	ChR2	1187.45	1485.14	1539.25
BLP	ChR2	1584.54	1488.29	1571.81
BLP	ChR2	1296.7	1527.07	1788.87
BLP	ChR2	1712.11	1671.21	1916.54
BLP	ChR2	1021	1069.84	1153.01
BLP	ChR2	1545	2188.46	2220.03
BLP	ChR2	1838.87	2445.3	3207.49
BLP	ChR2	2581.07	2557.59	2111.74
BLP	ChR2	2185.33	2318.77	1822.76
BLP	ChR2	2908.45	2317.36	1877.45
BLP	ChR2	2888.91	2480.31	2901.43
BLP	ChR2	2330.72	1656.66	1480.9
BLP	ChR2	2192.92	2323.52	2849.67
BLP	ChR2	2249.62	2589.08	2626.1
BLP	eYFP	1480.72	2242.6	1964.89
BLP	eYFP	1713.34	1832.92	2027.56
BLP	eYFP	939.109	849.66	1011.2
BLP	eYFP	2056.22	2363.94	2382.97
BLP	eYFP	1995.89	2212.48	2348.02
BLP	eYFP	1699.86	1669.34	1414.85
BLP	eYFP	2240.04	2040.36	2373.19
BLP	eYFP	1512.44	1840.96	1586.72
