# Supplementary material for: Separable dorsal raphe dopamine projections mimic the facets of a loneliness-like state
Source: eLife. 2025 Aug 1;14:RP105955. doi: 10.7554/eLife.105955 (PMC12316461; doi:10.7554/eLife.105955)
Supplement: Figure 4—source data 1. [file elife-105955-fig4-data1.csv]

Virus	off	on
ChR2	1.279186	1.031974
ChR2	0.938968	3.580495
ChR2	2.1212	2.106099
ChR2	2.239142	1.797725
ChR2	2.589119	1.435153
ChR2	1.170795	1.851718
ChR2	1.254108	0.760512
ChR2	2.304483	1.499678
ChR2	1.938547	1.056506
ChR2	1.354956	2.472566
ChR2	2.192707	1.338284
ChR2	2.697892	2.15223
ChR2	0.504628	2.282664
ChR2	2.663954	1.076314
ChR2	1.670428	1.518709
ChR2	1.714435	1.343867
ChR2	0.857573	1.34274
ChR2	1.306985	1.163088
ChR2	1.469046	2.361076
ChR2	5.07163	1.57343
ChR2	1.787185	1.821346
ChR2	0.827491	1.40659
ChR2	2.115894	1.483371
ChR2	1.237294	0.672917
ChR2	0.925693	1.128115
ChR2	1.860423	2.174216
ChR2	0.835135	1.263939
eYFP	1.108769	1.282685
eYFP	1.432516	0.627109
eYFP	2.369905	2.671006
eYFP	1.277568	1.819377
eYFP	1.517624	0.751555
eYFP	1.545428	2.042669
eYFP	1.634577	2.915772
eYFP	1.277396	1.452831
eYFP	1.045113	1.001058
eYFP	0.627087	1.083524
eYFP	1.023867	1.087981
eYFP	1.848188	1.338562
eYFP	2.118483	2.411839
eYFP	1.525242	1.761943
