# Supplementary material for: Separable dorsal raphe dopamine projections mimic the facets of a loneliness-like state
Source: eLife. 2025 Aug 1;14:RP105955. doi: 10.7554/eLife.105955 (PMC12316461; doi:10.7554/eLife.105955)
Supplement: Figure 4—source data 2. [file elife-105955-fig4-data2.csv]

Virus	off	on
ChR2	0.984172	1.085199
ChR2	0.768434	1.359469
ChR2	1.935715	1.620154
ChR2	1.508263	3.613721
ChR2	1.548287	1.820393
ChR2	1.764522	1.666311
ChR2	1.616431	1.388604
ChR2	2.284107	2.407997
ChR2	1.369931	1.394658
ChR2	0.886717	1.26278
ChR2	1.282261	1.719058
ChR2	1.218827	1.410153
ChR2	2.339459	4.332302
ChR2	1.921941	1.633759
ChR2	2.587662	2.564352
ChR2	2.715115	5.337189
ChR2	0.99145	1.962342
ChR2	1.080379	2.029836
ChR2	1.437064	5.289946
ChR2	1.129718	3.366924
ChR2	1.252811	1.145882
ChR2	1.424798	1.799934
ChR2	3.074917	2.739354
ChR2	1.905595	0.940407
ChR2	1.212224	0.80651
ChR2	0.711368	0.845303
ChR2	1.097108	2.574288
ChR2	1.510281	3.321001
ChR2	1.669755	1.209303
eYFP	2.173914	1.60365
eYFP	2.08348	0.891761
eYFP	1.887267	2.345863
eYFP	1.456081	2.540209
eYFP	0.676617	3.282111
eYFP	1.278063	1.186666
eYFP	2.620254	1.665233
eYFP	2.65789	2.296653
eYFP	2.711955	1.808141
eYFP	2.139904	1.69519
eYFP	2.416564	1.644703
eYFP	1.579603	2.050767
eYFP	2.26554	1.920833
