# Supplementary material for: Separable dorsal raphe dopamine projections mimic the facets of a loneliness-like state
Source: eLife. 2025 Aug 1;14:RP105955. doi: 10.7554/eLife.105955 (PMC12316461; doi:10.7554/eLife.105955)
Supplement: Figure 4—source data 3. [file elife-105955-fig4-data3.csv]

Virus	off	on
ChR2	1.916277	3.561825
ChR2	2.453611	1.406716
ChR2	0.530515	2.622184
ChR2	1.252358	1.65883
ChR2	1.622037	1.59407
ChR2	1.559591	2.026589
ChR2	2.036774	1.618298
ChR2	1.225047	0.952202
ChR2	1.313031	1.446642
ChR2	1.442937	1.690915
ChR2	0.981038	1.642007
ChR2	2.590409	2.681957
ChR2	1.364099	1.464834
ChR2	0.893489	1.619722
eYFP	1.223106	2.04451
eYFP	3.022773	1.440949
eYFP	1.245344	4.890132
eYFP	3.003378	0.904887
eYFP	1.164826	2.433776
eYFP	1.84383	1.023263
eYFP	0.506158	1.205219
