# Supplementary material for: Separable dorsal raphe dopamine projections mimic the facets of a loneliness-like state
Source: eLife. 2025 Aug 1;14:RP105955. doi: 10.7554/eLife.105955 (PMC12316461; doi:10.7554/eLife.105955)
Supplement: Figure 4—source data 4. [file elife-105955-fig4-data4.csv]

Virus	rank	on-off
ChR2	0.77777778	-18.29
ChR2	1	137.94
ChR2	1	70.14
ChR2	1	-51.725
ChR2	0.91666667	-57.32
ChR2	0	37.04
ChR2	0.5	12.6135
ChR2	1	-107.642
ChR2	0.5	-84.017
ChR2	0.83333333	40.841
ChR2	0.55555556	-11.345
ChR2	0.11111111	62.128
ChR2	0	-47.114
ChR2	0.33333333	113.651
ChR2	0.5	-39.239
ChR2	0	-51.251
ChR2	0.16666667	86.4195
ChR2	0.66666667	-52.319
ChR2	0.33333333	31.365
ChR2	1	-139.473
ChR2	0.5	2.069
ChR2	0.5	61.327
ChR2	0	-59.46
ChR2	1	-8.675
ChR2	0.66666667	0.1335
ChR2	1	-44.577
ChR2	0	73.8078
