# Supplementary material for: Separable dorsal raphe dopamine projections mimic the facets of a loneliness-like state
Source: eLife. 2025 Aug 1;14:RP105955. doi: 10.7554/eLife.105955 (PMC12316461; doi:10.7554/eLife.105955)
Supplement: Figure 4—source data 5. [file elife-105955-fig4-data5.csv]

Virus	rank	on-off
ChR2	0.77777778	62.1292
ChR2	0.5	40.908
ChR2	0	-55.189
ChR2	0.66666667	90.157
ChR2	0.75	31.165
ChR2	0.125	36.435
ChR2	0.125	-29.162
ChR2	0	35.302
ChR2	0.16666667	-21.554
ChR2	0.77777778	52.252
ChR2	0.33333333	-14.547
ChR2	0	25.2915
ChR2	0.5	52.986
ChR2	0.66666667	40.969
ChR2	0.66666667	55.595
ChR2	0.91666667	14.28
ChR2	1	71.472
ChR2	0.16666667	47.915
ChR2	0	24.824
ChR2	0.16666667	-61.862
ChR2	0.22222222	-34.373
ChR2	0	24.357
ChR2	0.66666667	-45.845
ChR2	0.33333333	-4.138
ChR2	1	28.295
ChR2	0	21.62
ChR2	0.875	141.8748
ChR2	0.875	82.0824
ChR2	0	-74.8084
