# Supplementary material for: Separable dorsal raphe dopamine projections mimic the facets of a loneliness-like state
Source: eLife. 2025 Aug 1;14:RP105955. doi: 10.7554/eLife.105955 (PMC12316461; doi:10.7554/eLife.105955)
Supplement: Figure 4—source data 6. [file elife-105955-fig4-data6.csv]

Virus	rank	on-off
ChR2	0.58	69.269
ChR2	0.42	-29.029
ChR2	1	174.9746
ChR2	0	56.055
ChR2	1	-1.068
ChR2	0.5	15.015
ChR2	0	29.496
ChR2	1	-56.324
ChR2	0.9	12.279
ChR2	0	-34.434
ChR2	0	129.196
ChR2	0.5	17.551
ChR2	0.166667	-15.95
ChR2	0.833333	-42.842
