# Supplementary material for: Separable dorsal raphe dopamine projections mimic the facets of a loneliness-like state
Source: eLife. 2025 Aug 1;14:RP105955. doi: 10.7554/eLife.105955 (PMC12316461; doi:10.7554/eLife.105955)
Supplement: Figure 4—source data 7. [file elife-105955-fig4-data7.csv]

Virus	off	on
ChR2	19.5	28.1
ChR2	34.9	9.7
ChR2	8.8	4.2
ChR2	4.4	8.4
ChR2	12.8	12.3
ChR2	40	9.95
ChR2	14.6	30.95
ChR2	5.5	7.8
ChR2	10.3	12
ChR2	15.9	17.5
ChR2	23.7	15.4
ChR2	32.4	9.6
ChR2	24.3	15.8
ChR2	11.8	26.7
ChR2	11	15
ChR2	7.5	6.2
ChR2	22	10.4
ChR2	7	21
ChR2	11.4	24.9
ChR2	32.9	22.1
ChR2	3.7	9.1
ChR2	24.3	13.4
ChR2	17.9	12.8
ChR2	25.4	8.3
eYFP	9.3	5.9
eYFP	6.9	9.2
eYFP	12	19.3
eYFP	16.6	11.3
eYFP	8.9	6.9
eYFP	17.3	15.1
eYFP	10.8	6.8
eYFP	15.1	27.3
eYFP	29.1	12.5
eYFP	16.4	23.1
eYFP	27.1	20.8
eYFP	45.3	14.7
eYFP	42.4	25.9
