# Supplementary material for: Separable dorsal raphe dopamine projections mimic the facets of a loneliness-like state
Source: eLife. 2025 Aug 1;14:RP105955. doi: 10.7554/eLife.105955 (PMC12316461; doi:10.7554/eLife.105955)
Supplement: Figure 4—source data 8. [file elife-105955-fig4-data8.csv]

Virus	off	on
ChR2	17.5	9
ChR2	4.5	14.5
ChR2	24.1	19.5
ChR2	16.6	32.8
ChR2	9.05	13.35
ChR2	3.5	11.9
ChR2	33.1	21
ChR2	27.6	15.9
ChR2	6.1	10.7
ChR2	13.5	16.3
ChR2	10.1	15.4
ChR2	16	25.7
ChR2	10.5	22.8
ChR2	11.2	13.6
ChR2	21.3	33
ChR2	12.9	21.7
ChR2	10.1	13.3
ChR2	8.1	25.5
ChR2	3.9	8.9
ChR2	2.9	4.1
ChR2	16.7	16.4
ChR2	26.6	20.5
ChR2	6.1	22.4
eYFP	14.7	8.6
eYFP	7.9	20.6
eYFP	9.7	4.1
eYFP	9.7	18.4
eYFP	6.5	11.4
eYFP	18.9	21.3
eYFP	16.4	10.3
eYFP	8.7	10.4
eYFP	5.8	4.6
eYFP	16.3	17.4
eYFP	12.2	10.9
eYFP	14.6	23.7
eYFP	20.5	19.91
eYFP	22.7	15.6
