# Supplementary material for: Separable dorsal raphe dopamine projections mimic the facets of a loneliness-like state
Source: eLife. 2025 Aug 1;14:RP105955. doi: 10.7554/eLife.105955 (PMC12316461; doi:10.7554/eLife.105955)
Supplement: Figure 4—source data 9. [file elife-105955-fig4-data9.csv]

Virus	off	on
ChR2	11.1	9.1
ChR2	13.7	19.1
ChR2	18.8	16.7
ChR2	18.9	13.8
ChR2	17.3	26.7
ChR2	13.9	13.0
ChR2	2.8	8.2
ChR2	14.7	23.1
ChR2	14.1	15.9
ChR2	9.5	13.6
ChR2	63.9	11.9
ChR2	13.4	39.4
ChR2	10.0	9.7
eYFP	8.3	8.6
eYFP	21.5	18.8
eYFP	9.0	20.7
eYFP	19.9	17.1
eYFP	30.0	46.8
eYFP	8.3	5.1
eYFP	10.2	19.0
eYFP	20.6	20.1
