# Supplementary material for: Separable dorsal raphe dopamine projections mimic the facets of a loneliness-like state
Source: eLife. 2025 Aug 1;14:RP105955. doi: 10.7554/eLife.105955 (PMC12316461; doi:10.7554/eLife.105955)
Supplement: Figure 4—source data 10. [file elife-105955-fig4-data10.csv]

Virus	rank	on - off
ChR2	1	8.6
ChR2	0.111111	-25.2
ChR2	0.777778	-4.6
ChR2	1	4
ChR2	1	-0.5
ChR2	0.916667	-30.05
ChR2	0	16.35
ChR2	0.5	2.3
ChR2	1	1.7
ChR2	0.5	1.6
ChR2	0.833333	-8.3
ChR2	1	-22.8
ChR2	0.555556	-8.5
ChR2	0.111111	14.9
ChR2	1	4
ChR2	0	-1.3
ChR2	0.333333	-11.6
ChR2	0.5	14
ChR2	0	13.5
ChR2	0.166667	-10.8
ChR2	0.666667	5.4
ChR2	1	-10.9
ChR2	0.375	-5.1
ChR2	0	-17.1
