# Supplementary material for: Separable dorsal raphe dopamine projections mimic the facets of a loneliness-like state
Source: eLife. 2025 Aug 1;14:RP105955. doi: 10.7554/eLife.105955 (PMC12316461; doi:10.7554/eLife.105955)
Supplement: Figure 4—source data 11. [file elife-105955-fig4-data11.csv]

Virus	rank	on - off
ChR2	0.5	-8.5
ChR2	0.111111	10
ChR2	0.777778	-4.6
ChR2	0	16.2
ChR2	0.666667	4.3
ChR2	0.75	8.4
ChR2	0.125	-12.1
ChR2	0.125	-11.7
ChR2	0	4.6
ChR2	0.166667	2.8
ChR2	0.777778	5.3
ChR2	0.333333	9.7
ChR2	0	12.3
ChR2	0.5	2.4
ChR2	0.222222	11.7
ChR2	0.666667	8.8
ChR2	0.666667	3.2
ChR2	0.916667	17.4
ChR2	1	5
ChR2	0.166667	1.2
ChR2	0.875	-0.3
ChR2	0.875	-6.1
ChR2	0	16.3
