# Supplementary material for: Separable dorsal raphe dopamine projections mimic the facets of a loneliness-like state
Source: eLife. 2025 Aug 1;14:RP105955. doi: 10.7554/eLife.105955 (PMC12316461; doi:10.7554/eLife.105955)
Supplement: Figure 4—source data 12. [file elife-105955-fig4-data12.csv]

Virus	rank	on - off
ChR2	1	-2
ChR2	0.42	5.4
ChR2	1	-2.1
ChR2	0	-5.1
ChR2	0.5	9.4
ChR2	0	-0.9
ChR2	1	5.4
ChR2	0	8.4
ChR2	0.9	1.8
ChR2	0	4.1
ChR2	0.5	-52.05
ChR2	0.166667	26.05
ChR2	0.83333	-0.3
