# Supplementary material for: Separable dorsal raphe dopamine projections mimic the facets of a loneliness-like state
Source: eLife. 2025 Aug 1;14:RP105955. doi: 10.7554/eLife.105955 (PMC12316461; doi:10.7554/eLife.105955)
Supplement: Figure 4—source data 13. [file elife-105955-fig4-data13.csv]

Virus	social-social	nonsocial-nonsocial
ChR2	0.043743	-0.04028
ChR2	-0.03215	-0.02448
ChR2	0.004073	0.022547
ChR2	-0.00494	0.006129
ChR2	0.048319	-0.00469
ChR2	-0.00169	0.021668
ChR2	0.045605	-0.02759
ChR2	0.008103	-0.01032
ChR2	-0.0191	-0.00555
ChR2	-0.0135	0.001165
ChR2	-0.0296	0.004814
ChR2	0.00863	0.015498
ChR2	0.011273	-0.00886
ChR2	0.031493	-0.00662
ChR2	0.016918	-0.00887
ChR2	0.009104	0.005169
ChR2	-0.00655	0.0046
ChR2	-0.00749	-0.01803
ChR2	0.010408	-0.00818
ChR2	0.028808	-0.00261
ChR2	-0.01579	-0.0013
ChR2	0.013968	-0.00799
eYFP	-0.04086	0.00000431
eYFP	0.002336	-0.00241
eYFP	0.005852	0.011397
eYFP	-0.0326	0.003201
eYFP	0.001969	-0.01173
eYFP	-0.00895	0.007063
eYFP	-0.00633	0.013371
eYFP	-0.00543	0.02073
eYFP	0.021264	-0.02437
eYFP	0.020988	-0.01503
eYFP	0.019949	0.003575
eYFP	-0.03986	-0.00733
eYFP	0.039785	0.007805
eYFP	-0.04766	0.018081
