# Supplementary material for: Separable dorsal raphe dopamine projections mimic the facets of a loneliness-like state
Source: eLife. 2025 Aug 1;14:RP105955. doi: 10.7554/eLife.105955 (PMC12316461; doi:10.7554/eLife.105955)
Supplement: Figure 4—source data 14. [file elife-105955-fig4-data14.csv]

Virus	social-social	nonsocial-nonsocial
ChR2	0.061561	-0.04471
ChR2	0.024485	0.032148
ChR2	-0.02255	-0.00407
ChR2	-0.00613	0.00494
ChR2	0.00469	-0.04832
ChR2	-0.0229	0.001364
ChR2	0.028943	-0.04855
ChR2	0.008269	-0.00641
ChR2	0.007402	0.017251
ChR2	-0.00331	0.015133
ChR2	-0.00481	0.029597
ChR2	-0.0155	-0.00863
ChR2	0.012756	-0.01249
ChR2	0.006616	-0.03149
ChR2	0.00887	-0.01692
ChR2	-0.00397	-0.00886
ChR2	-0.00634	0.00853
ChR2	0.021407	0.006213
ChR2	0.010087	-0.01221
ChR2	0.008344	-0.0322
ChR2	0.001303	0.015793
ChR2	0.009022	-0.02331
eYFP	-0.00298	0.046443
eYFP	0.002592	-0.00217
eYFP	-0.00944	-0.00762
eYFP	-0.0032	0.032604
eYFP	0.013555	-0.00386
eYFP	-0.00706	0.00895
eYFP	-0.01714	0.007556
eYFP	-0.02893	0.006471
eYFP	0.024373	-0.02126
eYFP	0.013633	-0.01823
eYFP	-0.00358	-0.01995
eYFP	0.005887	0.04245
eYFP	-0.0078	-0.03979
eYFP	-0.01808	0.047658
