# Supplementary material for: Separable dorsal raphe dopamine projections mimic the facets of a loneliness-like state
Source: eLife. 2025 Aug 1;14:RP105955. doi: 10.7554/eLife.105955 (PMC12316461; doi:10.7554/eLife.105955)
Supplement: Figure 4—figure supplement 1—source data 2. [file elife-105955-fig4-figsupp1-data2.csv]

Virus	off	on
ChR2	126.593	142.376
ChR2	118.919	143.477
ChR2	189.89	163.096
ChR2	155.155	205.706
ChR2	161.028	162.663
ChR2	148.015	158.458
ChR2	138.505	146.413
ChR2	189.923	194.761
ChR2	160.26	162.129
ChR2	119.353	154.087
ChR2	150.817	175.576
ChR2	152.953	167.835
ChR2	191.091	235.335
ChR2	174.174	170.571
ChR2	194.528	202.102
ChR2	202.569	200.167
ChR2	123.724	175.609
ChR2	144.411	188.422
ChR2	145.382	238.639
ChR2	146.747	202.438
ChR2	156.089	137.641
ChR2	154.555	179.513
ChR2	201.301	180.247
ChR2	153.554	130.063
ChR2	138.939	114.047
ChR2	107.975	120.153
ChR2	141.742	193.093
ChR2	164.231	185.719
ChR2	174.608	151.718
eYFP	188.522	161.595
eYFP	193.193	119.586
eYFP	177.077	185.352
eYFP	160.961	205.539
eYFP	101.368	208.075
eYFP	153.82	141.275
eYFP	183.951	167.301
eYFP	210.179	201.235
eYFP	204.505	170.437
eYFP	172.506	183.15
eYFP	192.793	175.776
eYFP	177.778	187.354
eYFP	192.159	187.02
