# Supplementary material for: Separable dorsal raphe dopamine projections mimic the facets of a loneliness-like state
Source: eLife. 2025 Aug 1;14:RP105955. doi: 10.7554/eLife.105955 (PMC12316461; doi:10.7554/eLife.105955)
Supplement: Figure 4—figure supplement 1—source data 3. [file elife-105955-fig4-figsupp1-data3.csv]

Virus	off	on
ChR2	162.663	217.251
ChR2	198.532	169.069
ChR2	93.3934	197.998
ChR2	137.271	171.805
ChR2	177.845	168.769
ChR2	163.297	178.045
ChR2	170.037	164.097
ChR2	140.04	126.96
ChR2	153.253	163.297
ChR2	152.719	169.937
ChR2	134.668	175.542
ChR2	203.637	198.932
ChR2	151.385	151.518
ChR2	132.399	163.864
eYFP	150.184	186.987
eYFP	177.11	157.124
eYFP	158.358	218.318
eYFP	207.14	125.392
eYFP	141.241	193.76
eYFP	185.552	136.537
eYFP	91.8919	154.221
