# Supplementary material for: Separable dorsal raphe dopamine projections mimic the facets of a loneliness-like state
Source: eLife. 2025 Aug 1;14:RP105955. doi: 10.7554/eLife.105955 (PMC12316461; doi:10.7554/eLife.105955)
Supplement: Figure 4—figure supplement 2—source data 1. [file elife-105955-fig4-figsupp2-data1.csv]

Virus	face inv	rearing
ChR2	-25.2	10.45
ChR2	-4.6	-1.1
ChR2	8.6	7.55
ChR2	4	-3.75
ChR2	-0.5	5.95
ChR2	-30.05	16.55
ChR2	16.35	-13.35
ChR2	2.3	-8.95
ChR2	1.7	2.75
ChR2	1.6	4.75
ChR2	-8.3	7.2
ChR2	-22.8	17.1
ChR2	-8.5	7.45
ChR2	14.9	-1.7
ChR2	4	7.15
ChR2	-1.3	20.1
ChR2	-11.6	12.15
ChR2	14	7.8
ChR2	13.5	-9.35
ChR2	-10.8	16.95
ChR2	5.4	-13.1
ChR2	-10.9	1.75
ChR2	-5.1	-0.3
ChR2	-17.1	16.1
