# Supplementary material for: Separable dorsal raphe dopamine projections mimic the facets of a loneliness-like state
Source: eLife. 2025 Aug 1;14:RP105955. doi: 10.7554/eLife.105955 (PMC12316461; doi:10.7554/eLife.105955)
Supplement: Figure 4—figure supplement 2—source data 2. [file elife-105955-fig4-figsupp2-data2.csv]

Virus	face inv	rearing
ChR2	-4.6	2.4
ChR2	10	-41.65
ChR2	-8.5	11.3
ChR2	16.2	3.65
ChR2	4.3	0.9
ChR2	8.4	-11.1
ChR2	-12.1	3.95
ChR2	-11.7	-3.7
ChR2	4.6	-2.2
ChR2	2.8	-1.1
ChR2	5.3	-11.4
ChR2	9.7	3.85
ChR2	12.3	-6.2
ChR2	2.4	5.35
ChR2	11.7	-2.55
ChR2	8.8	-0.15
ChR2	3.2	-18.95
ChR2	17.4	-18.4
ChR2	5	1.05
ChR2	1.2	6.5
ChR2	-6.1	3.7
ChR2	16.3	-4
ChR2	-0.3	9.05
