# Supplementary material for: Separable dorsal raphe dopamine projections mimic the facets of a loneliness-like state
Source: eLife. 2025 Aug 1;14:RP105955. doi: 10.7554/eLife.105955 (PMC12316461; doi:10.7554/eLife.105955)
Supplement: Figure 4—figure supplement 2—source data 3. [file elife-105955-fig4-figsupp2-data3.csv]

Virus	face inv	rearing
ChR2	5.4	22.5
ChR2	-2.1	12.8
ChR2	-5.1	4.6
ChR2	-2	-2.3
ChR2	9.4	-17.1
ChR2	-0.9	7.3
ChR2	5.4	-2.7
ChR2	8.4	-10.2
ChR2	1.8	14.1
ChR2	4.1	-6.8
ChR2	-52.05	-6.25
ChR2	26.05	17.9
ChR2	-0.3	-15.25
