# Supplementary material for: Separable dorsal raphe dopamine projections mimic the facets of a loneliness-like state
Source: eLife. 2025 Aug 1;14:RP105955. doi: 10.7554/eLife.105955 (PMC12316461; doi:10.7554/eLife.105955)
Supplement: Figure 4—figure supplement 2—source data 4. [file elife-105955-fig4-figsupp2-data4.csv]

	oft_time_in_center	oft_percent_time_moving	epm_time_in_open_arms	JI_rearing_time	JI_grooming_time	JI_face_sniffing_time	JI_anogenital_sniffing_time	3ch_social_nonsocial_ratio_5min	social_dominance_score
oft_time_in_center	1	0.189868807	0.023920927	0.006586973	0.045785253	-0.064598914	-0.031590751	0.007535365	-0.010482616
oft_percent_time_moving	0.189868807	1	0.123126958	0.232012156	0.091995744	-0.187521106	-0.242235045	-0.110828272	-0.10368459
epm_time_in_open_arms	0.023920927	0.123126958	1	0.152937447	-2.38E-04	-0.120796549	-0.009129208	0.051812253	-0.185506966
JI_rearing_time	0.006586973	0.232012156	0.152937447	1	-0.003185702	-0.404806822	-0.517986699	0.091941768	0.042569578
JI_grooming_time	0.045785253	0.091995744	-2.38E-04	-0.003185702	1	-0.108235942	-0.123229338	-0.079255524	0.050441254
JI_face_sniffing_time	-0.064598914	-0.187521106	-0.120796549	-0.404806822	-0.108235942	1	0.403993596	0.087786622	0.080347612
JI_anogenital_sniffing_time	-0.031590751	-0.242235045	-0.009129208	-0.517986699	-0.123229338	0.403993596	1	-0.008759344	-0.078986919
3ch_social_nonsocial_ratio_5min	0.007535365	-0.110828272	0.051812253	0.091941768	-0.079255524	0.087786622	-0.008759344	1	0.06237804
social_dominance_score	-0.010482616	-0.10368459	-0.185506966	0.042569578	0.050441254	0.080347612	-0.078986919	0.06237804	1
