# Supplementary material for: Separable dorsal raphe dopamine projections mimic the facets of a loneliness-like state
Source: eLife. 2025 Aug 1;14:RP105955. doi: 10.7554/eLife.105955 (PMC12316461; doi:10.7554/eLife.105955)
Supplement: Figure 4—figure supplement 2—source data 5. [file elife-105955-fig4-figsupp2-data5.csv]

	oft_time_in_center	oft_percent_time_moving	epm_time_in_open_arms	JI_rearing_time	JI_grooming_time	JI_face_sniffing_time	JI_anogenital_sniffing_time	3ch_social_nonsocial_ratio_5min	social_dominance_score
oft_time_in_center		0.022173469	0.791167265	0.947611911	0.647707581	0.518894431	0.752611728	0.930101957	0.900414033
oft_percent_time_moving	0.022173469		0.17131747	0.018953563	0.35777522	0.059118934	0.014168914	0.195635871	0.214580025
epm_time_in_open_arms	0.791167265	0.17131747		0.138970481	0.998169949	0.243586812	0.930032153	0.574108032	0.038339371
JI_rearing_time	0.947611911	0.018953563	0.138970481		0.97452242	2.22E-05	2.10E-08	0.365407216	0.669412084
JI_grooming_time	0.647707581	0.35777522	0.998169949	0.97452242		0.27647613	0.214934423	0.435511498	0.612858411
JI_face_sniffing_time	0.518894431	0.059118934	0.243586812	2.22E-05	0.27647613		2.32E-05	0.3875646	0.419785786
JI_anogenital_sniffing_time	0.752611728	0.014168914	0.930032153	2.10E-08	0.214934423	2.32E-05		0.931427363	0.427727375
3ch_social_nonsocial_ratio_5min	0.930101957	0.195635871	0.574108032	0.365407216	0.435511498	0.3875646	0.931427363		0.465698311
social_dominance_score	0.900414033	0.214580025	0.038339371	0.669412084	0.612858411	0.419785786	0.427727375	0.465698311
