# Supplementary material for: Separable dorsal raphe dopamine projections mimic the facets of a loneliness-like state
Source: eLife. 2025 Aug 1;14:RP105955. doi: 10.7554/eLife.105955 (PMC12316461; doi:10.7554/eLife.105955)
Supplement: Figure 4—figure supplement 2—source data 6. [file elife-105955-fig4-figsupp2-data6.csv]

oft_time_in_center	oft_percent_time_moving	epm_time_in_open_arms	JI_rearing_time	JI_grooming_time	JI_face_sniffing_time	JI_anogenital_sniffing_time	3ch_social_nonsocial_ratio_5min	social_dominance_score
8.47514	75.78	41.5749	19.6	0	17.5	86.9	0.768433976	0.5
18.9189	60.59	61.8952	22.6	0	10.1	65.9	0.578248128	0
24.9583	70.25	26.3263	12.8	0	19.5	42	0.938967985	1
9.70971	57.09	29.3293					1.535584796	0.778
5.80581	59.26	21.6884	16.1	4.4	9.3	53.5	1.108769447	0.333
6.74007	53.22	39.1058	17.4	4.1	34.9	24.4		0.111
9.94328	51.73	60.5606	21.2	0.8	8.8	42.9	1.279186058	0.778
18.5853	52.34	89.4895	41.7	0	4.5	39.5	3.476872358	0.111
28.7287	66.36	54.4211	20.6	0.7	14.7	42.4	2.173913545	0.333
10.7774	51.54	56.8569					1.443772473	0.778
19.6196	58.77	44.5445	20.7	5.5	24.1	43.1	0.984171532	0.778
35.9026	86.18	54.7881	11.9	0	16.6	76.8	1.935715371	0
8.30831	79.51	9.64298	17.3	3.85	4.4	21	2.121199734	1
10.0767	81.95	26.3931					3.106840104	0
9.64298	84.8	6.27294	20.4	0	12.8	50.8	2.239142358	1
17.017	76.5	49.1491	31.3	1.6	6.9	8.3	1.432516191	0.5
14.9149	74.44	9.44277	3	2.95	40	82.4	2.589119021	0.917
16.4164	80.9	51.3514	16.2	7.65	14.6	38.4	1.170794834	0
9.97664	81.1	31.3981					0.758119783	0.417
10.6106	84.25	33.7337	25.4	8.25	10.05	7.25	1.187088307	0.667
21.1211	85.84	30.1969					1.385336175	0.417
38.0047	89.43	56.0561					1.165729188	0
29.3961	86.72	37.2706	16.2	0	9.05	1.45	1.508262856	0.667
23.8238	87.39	61.9953					2.79825005	0.917
57.6577	87.7	44.6446	16.6	4.4	11.25	12.95	1.152612471	0.625
6.47314	76.78	50.5839	16.4	0.5	3.5	3.4	1.548286604	0.75
31.1979	86.63	50.684	6	0	33.1	47.5	1.764522155	0.125
29.663	62.95	21.021	8.4	3.5	12	77	1.596063511	0
9.14248	72.39	29.2293	28	0	5.5	25.6	1.254107736	0.5
44.311	61.09	45.7457	23.9	3.85	10.3	27.1	2.304483393	1
10.8442	73.92	25.7257	8.4	6.55	27.6	56.2	1.616430746	0.125
15.9493	62.6	24.4244	10.7	5.7	7.9	68.3	0.795002109	0.375
17.9847	63.16	33.3333						1
4.2042	62.01	1.73507					3.002296922	0.667
17.1839	74.2	34.8682	20.1	5.35	9.7	73.2	2.083480271	0.833
31.5315	78.85	5.63897	17.8	0.3	6.1	58.3	2.284106516	0
13.9473	77.05	48.4151	4.6	0	13.5	48	1.369930931	0.167
18.1181	73.75	37.5709	7.5	0.3	15.9	30.2	1.930548048	0.5
23.0898	64.34	40.307	8.7	0	23.7	45.6	1.354956485	0.833
13.9473	54.93	5.17184	22.4	4.7	10.1	26.9	2.587661888	0.778
36.1695	67.06	46.2796	14.1	6.15	16	45.9	2.715114619	0.333
28.9957	75.08	10.1101	26.4	16.95	9.7	15.7	1.278063047	0.889
45.7791	80.49	0	13.4	1.55	10.5	81.6	0.991449704	0
63.7638	61.53	63.6303	14.1	12.25	6.5	37.8	2.620253976	0
5.70571	55.64	19.5529	11	0.3	11.2	57.1	1.080378852	0.5
15.8492	56.77	14.648					2.363382303	1
22.2556	44.26	37.2706	5.1	0	32.4	68.7		1
28.9957	57.28	13.9806	12.8	0.8	24.3	37.1	1.714435198	0.556
60.6607	72.01	20.0868	27.6	0	16.6	51.7	1.545427902	0.333
11.2112	49.22	31.4314	15.9	0.4	11.8	14.8	0.857573243	0.111
16.6166	54.23						1.634576503	0.667
50.5505	65.33	2.96963					0.81594662	0.333
35.8692	65.33	7.54087	3.3	0.5	11	23	2.042934963	1
36.7034	57.31	32.5325	7.7	0.3	7.5	14.5	1.306985311	0
40.674	64.6	2.6026					1.967025335	0.444
9.00901	47.1	11.7451	4.2	9.3	22	27.5	1.469045658	0.333
38.038	70.85	29.663					1.113053623	0.222
21.5549	62.95	27.1939	14.6	10.25	8.9	40.2	1.277395998	1
44.4111	72.63	26.66	4.5	2.95	21.3	88.3	1.252811198	0.222
45.2119	64.4	3.8038	29.8	0.1	18.9	30.8	2.657889612	0.444
38.6053	76.53	40.307	25.8	15.55	12.9	43.1	1.437063836	0.667
25.2252	56.36	37.5042	29.2	0	10.1	21.4	1.129718161	0.667
			27.1	3	17.3	39	2.369904822	0.5
78.6787	60.66		5.3	3.6	7	30.6	2.192707006	0.5
30.1635	72.38		19.3	3.5	16.4	47.5		0
8.87554	69.41		31.6	2.1	8.7	33.8	1.887267232	0.75
46.7134	64.68							0.333
32.9997	70.07		26.6	6.55	8.1	46.6	0.886717038	0.917
22.6226	61.97		12	4.1	11.4	55.7	2.697892216	0
19.8198	78.03		21.7	0	10.8	44.1	1.277568401	0.875
45.2119	74.79		32.7	0	15.1	19.4	2.630617489	0.625
17.284	72.83	22.1555	1.4	2.7	32.9	89.5	0.504628017	0.167
0	48.06	0	23.5	0.3	3.7	16.6	2.66395387	0.667
16.2496	70.25	13.2132	17.5	0	29.1	36.2	1.517624455	0.667
29.8298	55.82	0	10.5	8.55	3.9	21.6	1.282261219	1
60.1268	84.21	18.3517	25.4	0.8	2.9	2.2	1.218826698	0.167
15.3821	62.1	15.1151	16.4	0	5.8	9.8	1.456080837	0.333
15.4488	60.84	19.3861					1.023867398	1
22.1889	58.85	39.5729					2.339459144	0
2.3023	60.05	44.2776					0.67661665	0.667
26.4932	62.07	42.0087					1.67042827	0.333
18.7855	62.43	28.7287					1.216396778	0.333
76.3096	65.87	36.3697					1.921941208	0.167
8.64198	65.42	47.8145					5.152415152	1
5.53887	43.78	37.2372					2.272831709	0.5
19.7865	57.37	26.7601					4.011329945	1
23.5569	56.52	13.5802					1.424798341	0
26.0928	57.51	36.1028					5.071630497	1
30.0968	63.05	54.7881					1.787184874	0.5
30.1301	65.68	37.5375					2.591163545	0
1.9019	47.23						3.074917323	0.667
21.6216	51.56						1.212223531	1
21.6216	60.02						3.606049329	0
9.07574	51.38						1.905595143	0.333
9.64298	49.43						2.115893739	0
12.0787	51.69						0.925693049	0.667
50.9176	39.03						1.237293699	1
19.9199	75.14						0.627086702	0.333
40.1068	59.8						1.045113079	1
17.1839	67.49						0.827491344	0.5
47.5809	82.49						0.711368053	0
14.9483	42.75	0	0	0	26.3	95.4	1.916277218	0.583
21.3881	47.85	36.1028	17.4	1.7	8.3	48	1.078511547	0
9.37604	60	5.73907	4.9	0	13.7	102.7	2.453611356	0.417
16.1161	50.9	0	1.2	0	18.8	53.9	0.530514704	1
25.7257	68.59	34.0007	29.1	0	20.6	27.8	3.003378329	0.5
14.9149	58.4	41.2746	21.1	1.4	18.9	29.5	1.252358361	0
7.70771	59.74	41.041	19.4	0	9	19.3	3.022772772	1
9.47614	26.76	0						0.583
5.1051	39.8	21.4548	11.2	0	21.5	49.7	1.245344448	0
19.1191	52.29	12.379	25.1	0	15.3	47.9	2.252653386	0.417
43.8105	39.96	25.1919	22.9	0.3	11.1	34.1	1.622036975	1
22.1889	51.87	16.0494	20.5	0.9	17.3	42.1	1.559591233	0.5
22.5559	60.48	48.4484	15.9	0.1	13.9	43.8	2.036773734	0
29.296	68.89	33.2666	12.5	5.9	2.8	15.1	1.225046801	1
28.3951	67.18	53.1865	4.4	9.3	19.9	65.8	1.164826193	0.625
25.4254	65.97	32.9997	19.3	0.5	14.7	29.5	1.313030664	0
63.7638	81.62	31.4648	20.9	6.5	14.1	59.4	1.442936914	0.875
35.4354	71.29	45.8458	22.3	3.8	9.5	34.7	0.98103751	0
17.2172	65.67	3.37004	15	1.35	63.9	50.5	2.59040934	0.5
44.0107	61.13	31.9319	8.5	0	30	74.3	1.843830117	1
25.659	69.19	33.3	11.3	0.2	8.3	74.9	0.5061576	0.5
30.8976	65.64	52.2189	22.7	0.55	10	53.4	0.893489088	0.833
40.8408	65.22	45.6456	8.4	4.5	13.4	53.9	1.364099191	0.167
47.3807	67.19	51.3847	10.35	0	9.8	13.3	3.11973929	0
102.903	63.21	0	20.6	0	20.1	30.95	2.961135829	1
69.8031	68.6	22.5559	5	3.65	24.3	64.2	1.860423093	1
34.7681	53.79	36.5699	9.2	0	10.2	73.8	0.961790275	0
22.3891	45.48	13.2799	4.8	5.65	26.6	56	1.510281216	0.875
7.27394	59.74	12.0787	16.3	0.8	6.1	40.9	1.669755477	0
10.5439	57.28	23.7571	10.3	17.4	14.6	39.5	2.416564093	0.625
39.1391	47.79	27.9279					2.672045444	0.5
62.1622	50.86	20.8542					0.713806907	1
43.31	46.51	52.1188	18.6	6.7	16.4	18.1	1.848188242	0
57.691	56.17	55.2219	0.9	0.6	17.9	101.1	3.903317617	0.375
13.9139	40.03	2.5025	7	5.4	27.1	85.5		0.125
58.0914	67.08	29.0958	13.4	0.8	24.4	59.3	1.131245926	1
37.2372	45.49	33.9006	12.7	0.2	16.7	80.9	1.09710827	0.875
22.5559	53.25	62.6293	9.7	0	16.3	66.8	2.711954987	0.375
21.2546	45.53	50.5172	10.9	5.15	12.2	99.7	2.139903912	0.25
28.1615	47.47	23.1565	2.1	0	22.7	124.8	2.265539707	0.333
28.1281	66.12	47.4131					2.113333377	0
12.6126	50.35	65.4321	11.5	0.4	20.5	87.2	1.579603007	1
15.8492	47.78	27.0265	5	0	45.3	89.8	2.118483065	0.667
25.9259	61.52	52.8195	6.5	6	25.4	54.3	1.085731559	0
14.014	44.91	52.5192	5.5	0	42.4	67.8	1.525241749	1
