# Supplementary material for: Separable dorsal raphe dopamine projections mimic the facets of a loneliness-like state
Source: eLife. 2025 Aug 1;14:RP105955. doi: 10.7554/eLife.105955 (PMC12316461; doi:10.7554/eLife.105955)
Supplement: Figure 5—source data 1. [file elife-105955-fig5-data1.csv]

Region	AP coordinate	Probe	%expressing
ovBNST	AP 0.37	DRD1	0
ovBNST	AP 0.37	DRD1	0.837989
ovBNST	AP 0.37	DRD1	8.510638
ovBNST	AP 0.37	DRD1	6.887052
ovBNST	AP 0.37	DRD1	0
ovBNST	AP 0.37	DRD1	0
ovBNST	AP 0.37	DRD1	4.587156
ovBNST	AP 0.37	DRD1	4.104478
ovBNST	AP 0.25	DRD1	10.83032
ovBNST	AP 0.25	DRD1	7.116105
ovBNST	AP 0.25	DRD1	7.481752
ovBNST	AP 0.25	DRD1	6.008584
ovBNST	AP 0.25	DRD1	10.84906
ovBNST	AP 0.25	DRD1	0
ovBNST	AP 0.25	DRD1	2.63789
ovBNST	AP 0.13	DRD1	7.789474
ovBNST	AP 0.13	DRD1	7.923497
ovBNST	AP 0.13	DRD1	0
ovBNST	AP 0.13	DRD1	0
ovBNST	AP 0.13	DRD1	6.702413
ovBNST	AP 0.13	DRD1	6.936416
ovBNST	AP 0.13	DRD1	7.714286
ovBNST	AP 0.13	DRD1	45.62212
ovBNST	AP 0.13	DRD1	20.65217
ovBNST	AP 0.13	DRD1	3.25
ovBNST	AP 0.13	DRD1	3.206997
ovBNST	AP 0.13	DRD1	1.187648
ovBNST	AP 0.13	DRD1	4.873294
ovBNST	AP 0.13	DRD1	6.282723
ovBNST	AP 0.13	DRD1	5.057471
ovBNST	AP 0.13	DRD1	3.678161
ovBNST	AP 0.13	DRD1	14.57726
ovBNST	AP 0.13	DRD1	5.643341
ovBNST	AP 0.13	DRD1	6.807512
ovBNST	AP 0.13	DRD1	0
ovBNST	AP 0.13	DRD1	2.916667
ovBNST	AP 0.13	DRD1	2.197802
ovBNST	AP 0.13	DRD1	1.99005
ovBNST	AP 0.13	DRD1	11.75166
ovBNST	AP 0.01	DRD1	25.28736
ovBNST	AP 0.01	DRD1	18.11024
ovBNST	AP 0.01	DRD1	19.23077
ovBNST	AP 0.01	DRD1	4.651163
ovBNST	AP 0.01	DRD1	2.469136
ovBNST	AP 0.01	DRD1	20
ovBNST	AP 0.01	DRD1	15.47619
ovBNST	AP 0.01	DRD1	0
ovBNST	AP 0.01	DRD1	13.63636
ovBNST	AP 0.01	DRD1	13.86139
ovBNST	AP 0.01	DRD1	11.11111
ovBNST	AP 0.01	DRD1	26.08696
ovBNST	AP 0.37	DRD2	18.15385
ovBNST	AP 0.37	DRD2	48.60335
ovBNST	AP 0.37	DRD2	9.957627
ovBNST	AP 0.37	DRD2	18.58191
ovBNST	AP 0.37	DRD2	13.14985
ovBNST	AP 0.37	DRD2	15.29851
ovBNST	AP 0.25	DRD2	27.43682
ovBNST	AP 0.25	DRD2	24.34457
ovBNST	AP 0.25	DRD2	20.28302
ovBNST	AP 0.25	DRD2	15.86826
ovBNST	AP 0.25	DRD2	10.03344
ovBNST	AP 0.25	DRD2	10.56338
ovBNST	AP 0.13	DRD2	8.708709
ovBNST	AP 0.13	DRD2	20.16807
ovBNST	AP 0.13	DRD2	21.25341
ovBNST	AP 0.13	DRD2	10.20408
ovBNST	AP 0.13	DRD2	16.62198
ovBNST	AP 0.13	DRD2	14.73988
ovBNST	AP 0.13	DRD2	11.14286
ovBNST	AP 0.13	DRD2	28.1106
ovBNST	AP 0.13	DRD2	5.072464
ovBNST	AP 0.13	DRD2	9.243697
ovBNST	AP 0.13	DRD2	7.886435
ovBNST	AP 0.13	DRD2	15.16035
ovBNST	AP 0.13	DRD2	8.788599
ovBNST	AP 0.13	DRD2	8.576998
ovBNST	AP 0.13	DRD2	12.04188
ovBNST	AP 0.13	DRD2	12.32877
ovBNST	AP 0.13	DRD2	30.34483
ovBNST	AP 0.13	DRD2	8.505747
ovBNST	AP 0.13	DRD2	20.99125
ovBNST	AP 0.13	DRD2	6.094808
ovBNST	AP 0.13	DRD2	10.51136
ovBNST	AP 0.13	DRD2	10.28037
ovBNST	AP 0.13	DRD2	13.75
ovBNST	AP 0.13	DRD2	10.98901
ovBNST	AP 0.13	DRD2	13.18408
ovBNST	AP 0.13	DRD2	21.50776
ovBNST	AP 0.13	DRD2	13.63636
ovBNST	AP 0.01	DRD2	17.68707
ovBNST	AP 0.01	DRD2	29.07801
ovBNST	AP 0.01	DRD2	29.88506
ovBNST	AP 0.01	DRD2	33.85827
ovBNST	AP 0.01	DRD2	11.53846
ovBNST	AP 0.01	DRD2	16.27907
ovBNST	AP 0.01	DRD2	2.469136
ovBNST	AP 0.01	DRD2	14.28571
ovBNST	AP 0.01	DRD2	13.84615
ovBNST	AP 0.01	DRD2	6.10687
ovBNST	AP 0.01	DRD2	5.940594
ovBNST	AP 0.01	DRD2	14.14141
ovBNST	AP 0.01	DRD2	14.78261
ovBNST	AP 0.37	VIPR2	14.56954
ovBNST	AP 0.37	VIPR2	3.652968
ovBNST	AP 0.37	VIPR2	42.08038
ovBNST	AP 0.37	VIPR2	12.94766
ovBNST	AP 0.37	VIPR2	15.36232
ovBNST	AP 0.25	VIPR2	17.51825
ovBNST	AP 0.25	VIPR2	9.012876
ovBNST	AP 0.25	VIPR2	8.962264
ovBNST	AP 0.25	VIPR2	23.41137
ovBNST	AP 0.25	VIPR2	24.70024
ovBNST	AP 0.25	VIPR2	18.9415
ovBNST	AP 0.13	VIPR2	19.21922
ovBNST	AP 0.13	VIPR2	14.28571
ovBNST	AP 0.13	VIPR2	26.31579
ovBNST	AP 0.13	VIPR2	16.12022
ovBNST	AP 0.13	VIPR2	27.0195
ovBNST	AP 0.13	VIPR2	30.06834
ovBNST	AP 0.13	VIPR2	31.79724
ovBNST	AP 0.13	VIPR2	19.2029
ovBNST	AP 0.13	VIPR2	27.17087
ovBNST	AP 0.13	VIPR2	21.76656
ovBNST	AP 0.13	VIPR2	33.83838
ovBNST	AP 0.13	VIPR2	36.5
ovBNST	AP 0.13	VIPR2	41.39942
ovBNST	AP 0.13	VIPR2	44.65753
ovBNST	AP 0.13	VIPR2	34.25287
ovBNST	AP 0.13	VIPR2	34.65909
ovBNST	AP 0.13	VIPR2	34.74178
ovBNST	AP 0.13	VIPR2	29.79167
ovBNST	AP 0.01	VIPR2	34.69388
ovBNST	AP 0.01	VIPR2	9.929078
ovBNST	AP 0.01	VIPR2	0
ovBNST	AP 0.01	VIPR2	0.892857
ovBNST	AP 0.01	VIPR2	7.058824
ovBNST	AP 0.01	VIPR2	0
ovBNST	AP 0.01	VIPR2	0.909091
ovBNST	AP 0.01	VIPR2	0.990099
ovBNST	AP 0.37	NPBWR1	5.538462
ovBNST	AP 0.37	NPBWR1	3.910615
ovBNST	AP 0.37	NPBWR1	11.69978
ovBNST	AP 0.37	NPBWR1	9.589041
ovBNST	AP 0.37	NPBWR1	22.45763
ovBNST	AP 0.37	NPBWR1	10.51345
ovBNST	AP 0.37	NPBWR1	12.17391
ovBNST	AP 0.25	NPBWR1	17.06587
ovBNST	AP 0.25	NPBWR1	21.40468
ovBNST	AP 0.25	NPBWR1	21.16992
ovBNST	AP 0.25	NPBWR1	26.52582
ovBNST	AP 0.13	NPBWR1	15.31532
ovBNST	AP 0.13	NPBWR1	11.20448
ovBNST	AP 0.13	NPBWR1	28.1337
ovBNST	AP 0.13	NPBWR1	21.86788
ovBNST	AP 0.13	NPBWR1	29.70027
ovBNST	AP 0.13	NPBWR1	38.77551
ovBNST	AP 0.13	NPBWR1	33.61345
ovBNST	AP 0.13	NPBWR1	17.0347
ovBNST	AP 0.13	NPBWR1	28.78788
ovBNST	AP 0.13	NPBWR1	33.49169
ovBNST	AP 0.13	NPBWR1	43.28767
ovBNST	AP 0.13	NPBWR1	11.72414
ovBNST	AP 0.13	NPBWR1	28.40909
ovBNST	AP 0.13	NPBWR1	37.38318
ovBNST	AP 0.13	NPBWR1	22.25275
ovBNST	AP 0.13	NPBWR1	13.68159
ovBNST	AP 0.13	NPBWR1	12.41685
ovBNST	AP 0.13	NPBWR1	22.34848
ovBNST	AP 0.01	NPBWR1	26.53061
ovBNST	AP 0.01	NPBWR1	13.47518
ovBNST	AP 0.01	NPBWR1	27.90698
ovBNST	AP 0.01	NPBWR1	13.58025
ovBNST	AP 0.01	NPBWR1	5.357143
ovBNST	AP 0.01	NPBWR1	24.61538
ovBNST	AP 0.01	NPBWR1	0.763359
dlBNST	AP 0.37	DRD1	0
dlBNST	AP 0.37	DRD1	0.57971
dlBNST	AP 0.37	DRD1	12.89753
dlBNST	AP 0.37	DRD1	14.66431
dlBNST	AP 0.37	DRD1	1.25
dlBNST	AP 0.37	DRD1	0
dlBNST	AP 0.37	DRD1	12.81071
dlBNST	AP 0.37	DRD1	18.82022
dlBNST	AP 0.25	DRD1	17.19577
dlBNST	AP 0.25	DRD1	16.37931
dlBNST	AP 0.25	DRD1	16.30252
dlBNST	AP 0.25	DRD1	13.36898
dlBNST	AP 0.25	DRD1	10.0365
dlBNST	AP 0.25	DRD1	0
dlBNST	AP 0.25	DRD1	16.09375
dlBNST	AP 0.13	DRD1	19.27007
dlBNST	AP 0.13	DRD1	12.65823
dlBNST	AP 0.13	DRD1	2.805281
dlBNST	AP 0.13	DRD1	0.421941
dlBNST	AP 0.13	DRD1	18.51852
dlBNST	AP 0.13	DRD1	14.48931
dlBNST	AP 0.13	DRD1	24.32432
dlBNST	AP 0.13	DRD1	31.10236
dlBNST	AP 0.13	DRD1	10.71429
dlBNST	AP 0.13	DRD1	13.28904
dlBNST	AP 0.13	DRD1	4.761905
dlBNST	AP 0.13	DRD1	10.74523
dlBNST	AP 0.13	DRD1	13.52155
dlBNST	AP 0.13	DRD1	15.46763
dlBNST	AP 0.13	DRD1	4.217926
dlBNST	AP 0.13	DRD1	7.069409
dlBNST	AP 0.13	DRD1	21.80974
dlBNST	AP 0.13	DRD1	19.57187
dlBNST	AP 0.13	DRD1	16.60777
dlBNST	AP 0.13	DRD1	0
dlBNST	AP 0.13	DRD1	6.516588
dlBNST	AP 0.13	DRD1	14.12844
dlBNST	AP 0.13	DRD1	6.61157
dlBNST	AP 0.13	DRD1	20.0692
dlBNST	AP 0.01	DRD1	20.82228
dlBNST	AP 0.01	DRD1	24.66488
dlBNST	AP 0.01	DRD1	26.6876
dlBNST	AP 0.01	DRD1	6.107955
dlBNST	AP 0.01	DRD1	5.473373
dlBNST	AP 0.01	DRD1	21.0596
dlBNST	AP 0.01	DRD1	21.72973
dlBNST	AP 0.01	DRD1	11.51832
dlBNST	AP 0.01	DRD1	24.52381
dlBNST	AP 0.01	DRD1	9.26672
dlBNST	AP 0.01	DRD1	25.40161
dlBNST	AP 0.01	DRD1	30.81608
dlBNST	AP -0.11	DRD1	15.29572
dlBNST	AP -0.11	DRD1	24.375
dlBNST	AP -0.11	DRD1	25.82988
dlBNST	AP -0.11	DRD1	20.42175
dlBNST	AP 0.37	DRD2	14.48864
dlBNST	AP 0.37	DRD2	27.82609
dlBNST	AP 0.37	DRD2	36.66667
dlBNST	AP 0.37	DRD2	27.87286
dlBNST	AP 0.37	DRD2	28.29828
dlBNST	AP 0.37	DRD2	26.96629
dlBNST	AP 0.25	DRD2	23.28042
dlBNST	AP 0.25	DRD2	28.44828
dlBNST	AP 0.25	DRD2	25
dlBNST	AP 0.25	DRD2	36.76768
dlBNST	AP 0.25	DRD2	26.0355
dlBNST	AP 0.25	DRD2	26.03939
dlBNST	AP 0.13	DRD2	29.79684
dlBNST	AP 0.13	DRD2	33.18777
dlBNST	AP 0.13	DRD2	32.0132
dlBNST	AP 0.13	DRD2	26.72293
dlBNST	AP 0.13	DRD2	23.90572
dlBNST	AP 0.13	DRD2	34.20428
dlBNST	AP 0.13	DRD2	20.07722
dlBNST	AP 0.13	DRD2	34.44882
dlBNST	AP 0.13	DRD2	20.11278
dlBNST	AP 0.13	DRD2	24.73684
dlBNST	AP 0.13	DRD2	21.8638
dlBNST	AP 0.13	DRD2	27.61905
dlBNST	AP 0.13	DRD2	34.83536
dlBNST	AP 0.13	DRD2	25.70579
dlBNST	AP 0.13	DRD2	30.7554
dlBNST	AP 0.13	DRD2	21.45329
dlBNST	AP 0.13	DRD2	24.78032
dlBNST	AP 0.13	DRD2	36.76093
dlBNST	AP 0.13	DRD2	12.99304
dlBNST	AP 0.13	DRD2	21.86544
dlBNST	AP 0.13	DRD2	21.86495
dlBNST	AP 0.13	DRD2	36.5105
dlBNST	AP 0.13	DRD2	24.88152
dlBNST	AP 0.13	DRD2	28.07339
dlBNST	AP 0.13	DRD2	22.31405
dlBNST	AP 0.13	DRD2	20.24221
dlBNST	AP 0.13	DRD2	32.263
dlBNST	AP 0.01	DRD2	22.38806
dlBNST	AP 0.01	DRD2	28.66005
dlBNST	AP 0.01	DRD2	32.36074
dlBNST	AP 0.01	DRD2	25.87131
dlBNST	AP 0.01	DRD2	19.62323
dlBNST	AP 0.01	DRD2	26.70455
dlBNST	AP 0.01	DRD2	11.2426
dlBNST	AP 0.01	DRD2	20.86486
dlBNST	AP 0.01	DRD2	30.36649
dlBNST	AP 0.01	DRD2	19.15185
dlBNST	AP 0.01	DRD2	25.70508
dlBNST	AP 0.01	DRD2	25.2008
dlBNST	AP 0.01	DRD2	21.31547
dlBNST	AP -0.11	DRD2	15.15976
dlBNST	AP -0.11	DRD2	20.75
dlBNST	AP -0.11	DRD2	18.53496
dlBNST	AP 0.37	VIPR2	3.866432
dlBNST	AP 0.37	VIPR2	2.197802
dlBNST	AP 0.37	VIPR2	1.413428
dlBNST	AP 0.37	VIPR2	3.533569
dlBNST	AP 0.37	VIPR2	25.95937
dlBNST	AP 0.25	VIPR2	2.857143
dlBNST	AP 0.25	VIPR2	2.139037
dlBNST	AP 0.25	VIPR2	3.284672
dlBNST	AP 0.25	VIPR2	4.881657
dlBNST	AP 0.25	VIPR2	1.71875
dlBNST	AP 0.25	VIPR2	2.419355
dlBNST	AP 0.13	VIPR2	3.611738
dlBNST	AP 0.13	VIPR2	2.838428
dlBNST	AP 0.13	VIPR2	2.189781
dlBNST	AP 0.13	VIPR2	2.742616
dlBNST	AP 0.13	VIPR2	0.980392
dlBNST	AP 0.13	VIPR2	9.350238
dlBNST	AP 0.13	VIPR2	4.133858
dlBNST	AP 0.13	VIPR2	4.135338
dlBNST	AP 0.13	VIPR2	1.22807
dlBNST	AP 0.13	VIPR2	3.763441
dlBNST	AP 0.13	VIPR2	4.724409
dlBNST	AP 0.13	VIPR2	2.491694
dlBNST	AP 0.13	VIPR2	1.547619
dlBNST	AP 0.13	VIPR2	3.806228
dlBNST	AP 0.13	VIPR2	3.084833
dlBNST	AP 0.13	VIPR2	3.697749
dlBNST	AP 0.13	VIPR2	1.590106
dlBNST	AP 0.13	VIPR2	1.184834
dlBNST	AP 0.01	VIPR2	3.256445
dlBNST	AP 0.01	VIPR2	3.349876
dlBNST	AP 0.01	VIPR2	0.627943
dlBNST	AP 0.01	VIPR2	0.146843
dlBNST	AP 0.01	VIPR2	1.986755
dlBNST	AP 0.01	VIPR2	1.504788
dlBNST	AP 0.01	VIPR2	2.02381
dlBNST	AP 0.01	VIPR2	3.787268
dlBNST	AP -0.11	VIPR2	4.418763
dlBNST	AP -0.11	VIPR2	0.103734
dlBNST	AP 0.37	NPBWR1	3.977273
dlBNST	AP 0.37	NPBWR1	5.507246
dlBNST	AP 0.37	NPBWR1	3.339192
dlBNST	AP 0.37	NPBWR1	2.197802
dlBNST	AP 0.37	NPBWR1	3.125
dlBNST	AP 0.37	NPBWR1	3.667482
dlBNST	AP 0.37	NPBWR1	5.869074
dlBNST	AP 0.25	NPBWR1	3.030303
dlBNST	AP 0.25	NPBWR1	5.769231
dlBNST	AP 0.25	NPBWR1	4.83871
dlBNST	AP 0.25	NPBWR1	1.094092
dlBNST	AP 0.13	NPBWR1	3.611738
dlBNST	AP 0.13	NPBWR1	3.71179
dlBNST	AP 0.13	NPBWR1	1.797386
dlBNST	AP 0.13	NPBWR1	0.792393
dlBNST	AP 0.13	NPBWR1	3.630363
dlBNST	AP 0.13	NPBWR1	4.219409
dlBNST	AP 0.13	NPBWR1	1.929825
dlBNST	AP 0.13	NPBWR1	1.433692
dlBNST	AP 0.13	NPBWR1	1.732283
dlBNST	AP 0.13	NPBWR1	4.679376
dlBNST	AP 0.13	NPBWR1	5.363322
dlBNST	AP 0.13	NPBWR1	1.757469
dlBNST	AP 0.13	NPBWR1	3.858521
dlBNST	AP 0.13	NPBWR1	3.55412
dlBNST	AP 0.13	NPBWR1	0.917431
dlBNST	AP 0.13	NPBWR1	3.856749
dlBNST	AP 0.13	NPBWR1	3.287197
dlBNST	AP 0.13	NPBWR1	2.752294
dlBNST	AP 0.01	NPBWR1	2.985075
dlBNST	AP 0.01	NPBWR1	5.334988
dlBNST	AP 0.01	NPBWR1	7.8125
dlBNST	AP 0.01	NPBWR1	15.53254
dlBNST	AP 0.01	NPBWR1	4.552129
dlBNST	AP 0.01	NPBWR1	13.43805
dlBNST	AP 0.01	NPBWR1	9.028728
dlBNST	AP -0.11	NPBWR1	3
dlBNST	AP -0.11	NPBWR1	3.218646
dmBNST	AP 0.37	DRD1	0
dmBNST	AP 0.37	DRD1	0.225225
dmBNST	AP 0.37	DRD1	7.228916
dmBNST	AP 0.37	DRD1	7.055215
dmBNST	AP 0.37	DRD1	0.26738
dmBNST	AP 0.37	DRD1	0.285714
dmBNST	AP 0.37	DRD1	5.938242
dmBNST	AP 0.37	DRD1	5.676329
dmBNST	AP 0.25	DRD1	5.444126
dmBNST	AP 0.25	DRD1	8.624709
dmBNST	AP 0.25	DRD1	4.810997
dmBNST	AP 0.25	DRD1	5.56962
dmBNST	AP 0.25	DRD1	4.660194
dmBNST	AP 0.25	DRD1	0
dmBNST	AP 0.25	DRD1	6.338028
dmBNST	AP 0.13	DRD1	7.279693
dmBNST	AP 0.13	DRD1	2.713178
dmBNST	AP 0.13	DRD1	0.340136
dmBNST	AP 0.13	DRD1	0.214133
dmBNST	AP 0.13	DRD1	9.979633
dmBNST	AP 0.13	DRD1	12.60054
dmBNST	AP 0.13	DRD1	7.875458
dmBNST	AP 0.13	DRD1	20.73394
dmBNST	AP 0.13	DRD1	5.882353
dmBNST	AP 0.13	DRD1	10.2253
dmBNST	AP 0.13	DRD1	1.111111
dmBNST	AP 0.13	DRD1	1.431493
dmBNST	AP 0.13	DRD1	14.06926
dmBNST	AP 0.13	DRD1	5.882353
dmBNST	AP 0.13	DRD1	0.328587
dmBNST	AP 0.13	DRD1	3.030303
dmBNST	AP 0.13	DRD1	5.091384
dmBNST	AP 0.13	DRD1	6.228956
dmBNST	AP 0.13	DRD1	5.073996
dmBNST	AP 0.13	DRD1	0
dmBNST	AP 0.13	DRD1	2.970297
dmBNST	AP 0.13	DRD1	4.5
dmBNST	AP 0.13	DRD1	3.960396
dmBNST	AP 0.13	DRD1	15.93172
dmBNST	AP 0.01	DRD1	9.925558
dmBNST	AP 0.01	DRD1	8.852459
dmBNST	AP 0.01	DRD1	10.43614
dmBNST	AP 0.01	DRD1	11.32404
dmBNST	AP 0.01	DRD1	5.282555
dmBNST	AP 0.01	DRD1	1.706037
dmBNST	AP 0.01	DRD1	1.005025
dmBNST	AP 0.01	DRD1	7.874016
dmBNST	AP 0.01	DRD1	1.77665
dmBNST	AP 0.01	DRD1	11.62791
dmBNST	AP 0.01	DRD1	3.391685
dmBNST	AP -0.11	DRD1	3.481393
dmBNST	AP -0.11	DRD1	8.018868
dmBNST	AP -0.11	DRD1	5.560236
dmBNST	AP 0.37	DRD2	23.93048
dmBNST	AP 0.37	DRD2	26.46396
dmBNST	AP 0.37	DRD2	26.3369
dmBNST	AP 0.37	DRD2	23.57143
dmBNST	AP 0.37	DRD2	17.45843
dmBNST	AP 0.37	DRD2	17.3913
dmBNST	AP 0.25	DRD2	19.19771
dmBNST	AP 0.25	DRD2	19.81352
dmBNST	AP 0.25	DRD2	28.73786
dmBNST	AP 0.25	DRD2	19.82942
dmBNST	AP 0.25	DRD2	23.07692
dmBNST	AP 0.25	DRD2	21.97802
dmBNST	AP 0.13	DRD2	23.25056
dmBNST	AP 0.13	DRD2	24.87437
dmBNST	AP 0.13	DRD2	20.06803
dmBNST	AP 0.13	DRD2	27.62313
dmBNST	AP 0.13	DRD2	16.49695
dmBNST	AP 0.13	DRD2	21.17962
dmBNST	AP 0.13	DRD2	9.89011
dmBNST	AP 0.13	DRD2	20.91743
dmBNST	AP 0.13	DRD2	6.393862
dmBNST	AP 0.13	DRD2	16.44737
dmBNST	AP 0.13	DRD2	9.497207
dmBNST	AP 0.13	DRD2	15.55556
dmBNST	AP 0.13	DRD2	23.72188
dmBNST	AP 0.13	DRD2	16.23377
dmBNST	AP 0.13	DRD2	17.05882
dmBNST	AP 0.13	DRD2	26.49351
dmBNST	AP 0.13	DRD2	27.1632
dmBNST	AP 0.13	DRD2	28.11448
dmBNST	AP 0.13	DRD2	11.3577
dmBNST	AP 0.13	DRD2	5.050505
dmBNST	AP 0.13	DRD2	27.04403
dmBNST	AP 0.13	DRD2	26.89076
dmBNST	AP 0.13	DRD2	20.62706
dmBNST	AP 0.13	DRD2	26.25
dmBNST	AP 0.13	DRD2	20.0495
dmBNST	AP 0.13	DRD2	13.37127
dmBNST	AP 0.13	DRD2	27.09677
dmBNST	AP 0.01	DRD2	10.80645
dmBNST	AP 0.01	DRD2	18.19596
dmBNST	AP 0.01	DRD2	16.50124
dmBNST	AP 0.01	DRD2	13.60656
dmBNST	AP 0.01	DRD2	11.05919
dmBNST	AP 0.01	DRD2	13.41463
dmBNST	AP 0.01	DRD2	11.67979
dmBNST	AP 0.01	DRD2	16.41541
dmBNST	AP 0.01	DRD2	22.04176
dmBNST	AP 0.01	DRD2	28.93401
dmBNST	AP 0.01	DRD2	20.38304
dmBNST	AP 0.01	DRD2	6.673961
dmBNST	AP -0.11	DRD2	6.722689
dmBNST	AP -0.11	DRD2	9.182814
dmBNST	AP 0.37	VIPR2	0.668896
dmBNST	AP 0.37	VIPR2	0.100806
dmBNST	AP 0.37	VIPR2	0.225904
dmBNST	AP 0.37	VIPR2	0
dmBNST	AP 0.37	VIPR2	7.033639
dmBNST	AP 0.25	VIPR2	0.171821
dmBNST	AP 0.25	VIPR2	0
dmBNST	AP 0.25	VIPR2	0
dmBNST	AP 0.25	VIPR2	0
dmBNST	AP 0.25	VIPR2	0
dmBNST	AP 0.25	VIPR2	0.40568
dmBNST	AP 0.13	VIPR2	0.902935
dmBNST	AP 0.13	VIPR2	0.753769
dmBNST	AP 0.13	VIPR2	0.191571
dmBNST	AP 0.13	VIPR2	0.387597
dmBNST	AP 0.13	VIPR2	0
dmBNST	AP 0.13	VIPR2	5.844156
dmBNST	AP 0.13	VIPR2	0.366972
dmBNST	AP 0.13	VIPR2	0
dmBNST	AP 0.13	VIPR2	0
dmBNST	AP 0.13	VIPR2	0.27933
dmBNST	AP 0.13	VIPR2	6.08229
dmBNST	AP 0.13	VIPR2	0
dmBNST	AP 0.13	VIPR2	0.15873
dmBNST	AP 0.13	VIPR2	0
dmBNST	AP 0.13	VIPR2	0
dmBNST	AP 0.13	VIPR2	0
dmBNST	AP 0.13	VIPR2	0
dmBNST	AP 0.13	VIPR2	0
dmBNST	AP 0.01	VIPR2	0
dmBNST	AP 0.01	VIPR2	0.622084
dmBNST	AP 0.01	VIPR2	0
dmBNST	AP 0.01	VIPR2	0.2457
dmBNST	AP 0.01	VIPR2	0.232019
dmBNST	AP 0.01	VIPR2	0.112486
dmBNST	AP 0.01	VIPR2	0.126904
dmBNST	AP -0.11	VIPR2	0
dmBNST	AP 0.37	NPBWR1	0.40107
dmBNST	AP 0.37	NPBWR1	0.675676
dmBNST	AP 0.37	NPBWR1	1.337793
dmBNST	AP 0.37	NPBWR1	1.612903
dmBNST	AP 0.37	NPBWR1	2.673797
dmBNST	AP 0.37	NPBWR1	1.142857
dmBNST	AP 0.37	NPBWR1	1.070336
dmBNST	AP 0.25	NPBWR1	1.918977
dmBNST	AP 0.25	NPBWR1	0.274725
dmBNST	AP 0.25	NPBWR1	2.434077
dmBNST	AP 0.25	NPBWR1	1.923077
dmBNST	AP 0.13	NPBWR1	2.48307
dmBNST	AP 0.13	NPBWR1	1.758794
dmBNST	AP 0.13	NPBWR1	1.396648
dmBNST	AP 0.13	NPBWR1	0.649351
dmBNST	AP 0.13	NPBWR1	1.190476
dmBNST	AP 0.13	NPBWR1	1.284797
dmBNST	AP 0.13	NPBWR1	0.877193
dmBNST	AP 0.13	NPBWR1	1.396648
dmBNST	AP 0.13	NPBWR1	1.252236
dmBNST	AP 0.13	NPBWR1	1.840491
dmBNST	AP 0.13	NPBWR1	1.168831
dmBNST	AP 0.13	NPBWR1	2.30011
dmBNST	AP 0.13	NPBWR1	1.048218
dmBNST	AP 0.13	NPBWR1	2.10084
dmBNST	AP 0.13	NPBWR1	3.75
dmBNST	AP 0.13	NPBWR1	2.475248
dmBNST	AP 0.13	NPBWR1	1.991465
dmBNST	AP 0.13	NPBWR1	0.967742
dmBNST	AP 0.01	NPBWR1	0.967742
dmBNST	AP 0.01	NPBWR1	4.199067
dmBNST	AP 0.01	NPBWR1	2.336449
dmBNST	AP 0.01	NPBWR1	1.045296
dmBNST	AP 0.01	NPBWR1	2.054795
dmBNST	AP 0.01	NPBWR1	3.685092
dmBNST	AP 0.01	NPBWR1	1.62413
dmBNST	AP -0.11	NPBWR1	3.0012
dmBNST	AP -0.11	NPBWR1	1.937658
