# Supplementary material for: Separable dorsal raphe dopamine projections mimic the facets of a loneliness-like state
Source: eLife. 2025 Aug 1;14:RP105955. doi: 10.7554/eLife.105955 (PMC12316461; doi:10.7554/eLife.105955)
Supplement: Figure 5—source data 2. [file elife-105955-fig5-data2.csv]

Region	Probe	Drd1	Drd2	Vipr2	Npbwr1
ovBNST	Drd1	100	10.513	17.5694	9.84127
ovBNST	Drd2	8.57245	100	10.5436	5.82004
ovBNST	Vipr2	13.1557	7.25738	100	76.4541
ovBNST	Npbwr1	0.998411	4.91873	74.7415	100
dlBNST	Drd1	100	18.8876	2.75887	1.26287
dlBNST	Drd2	11.7586	100	1.47957	1.89483
dlBNST	Vipr2	24.5402	12.3062	100	45.0739
dlBNST	Npbwr1	5.26097	11.3807	44.5045	100
dmBNST	Drd1	100	10.3547	0.181488	3.29462
dmBNST	Drd2	3.91961	100	0.125284	0.845609
dmBNST	Vipr2	16.6667	13.8889	100	20.4545
dmBNST	Npbwr1	3.7187	6.38598	4.5098	100
