# Supplementary material for: Separable dorsal raphe dopamine projections mimic the facets of a loneliness-like state
Source: eLife. 2025 Aug 1;14:RP105955. doi: 10.7554/eLife.105955 (PMC12316461; doi:10.7554/eLife.105955)
Supplement: Figure 5—source data 3. [file elife-105955-fig5-data3.csv]

Region	AP coordinate	Probe	%expressing
CeL	AP -1.22	DRD1	5.074627
CeL	AP -1.22	DRD1	4.624277
CeL	AP -1.22	DRD1	3.072626
CeL	AP -1.22	DRD1	3.030303
CeL	AP -1.22	DRD1	3.710575
CeL	AP -1.34	DRD1	1.257862
CeL	AP -1.34	DRD1	4
CeL	AP -1.34	DRD1	4.807692
CeL	AP -1.34	DRD1	5.20362
CeL	AP -1.34	DRD1	2.70936
CeL	AP -1.34	DRD1	3.368421
CeL	AP -1.46	DRD1	5.23918
CeL	AP -1.46	DRD1	3.005464
CeL	AP -1.46	DRD1	1.028807
CeL	AP -1.46	DRD1	3.179191
CeL	AP -1.46	DRD1	3.521127
CeL	AP -1.46	DRD1	6.651885
CeL	AP -1.46	DRD1	0.902935
CeL	AP -1.46	DRD1	6.504065
CeL	AP -1.46	DRD1	1.256732
CeL	AP -1.46	DRD1	0.250627
CeL	AP -1.46	DRD1	5.116279
CeL	AP -1.46	DRD1	7.352941
CeL	AP -1.46	DRD1	1.04712
CeL	AP -1.46	DRD1	2.644231
CeL	AP -1.58	DRD1	5.263158
CeL	AP -1.58	DRD1	1.643192
CeL	AP -1.58	DRD1	5.275779
CeL	AP -1.58	DRD1	7.711443
CeL	AP -1.58	DRD1	5.654762
CeL	AP -1.58	DRD1	5.445545
CeL	AP -1.58	DRD1	4.929577
CeL	AP -1.58	DRD1	7.377049
CeL	AP -1.58	DRD1	4.501608
CeL	AP -1.58	DRD1	0.246305
CeL	AP -1.58	DRD1	1.146132
CeL	AP -1.58	DRD1	5.084746
CeL	AP -1.58	DRD1	7.754011
CeL	AP -1.58	DRD1	4.178273
CeL	AP -1.58	DRD1	2.550091
CeL	AP -1.7	DRD1	1.904762
CeL	AP -1.7	DRD1	5.447471
CeL	AP -1.7	DRD1	4.433498
CeL	AP -1.7	DRD1	0
CeL	AP -1.7	DRD1	0
CeL	AP -1.7	DRD1	0.4
CeL	AP -1.7	DRD1	1.190476
CeL	AP -1.22	DRD2	26.13065
CeL	AP -1.22	DRD2	24.2515
CeL	AP -1.22	DRD2	11.45251
CeL	AP -1.22	DRD2	21.42857
CeL	AP -1.22	DRD2	16.51206
CeL	AP -1.34	DRD2	16.03774
CeL	AP -1.34	DRD2	21.63462
CeL	AP -1.34	DRD2	7.243816
CeL	AP -1.34	DRD2	15.76355
CeL	AP -1.34	DRD2	1.639344
CeL	AP -1.34	DRD2	31.49847
CeL	AP -1.34	DRD2	8.108108
CeL	AP -1.34	DRD2	8.366534
CeL	AP -1.34	DRD2	11.36842
CeL	AP -1.46	DRD2	9.493671
CeL	AP -1.46	DRD2	11.52263
CeL	AP -1.46	DRD2	17.63006
CeL	AP -1.46	DRD2	15.09972
CeL	AP -1.46	DRD2	14.44142
CeL	AP -1.46	DRD2	13.99549
CeL	AP -1.46	DRD2	12.38779
CeL	AP -1.46	DRD2	11.2782
CeL	AP -1.46	DRD2	6.571429
CeL	AP -1.46	DRD2	9.148265
CeL	AP -1.46	DRD2	22.66187
CeL	AP -1.46	DRD2	2.325581
CeL	AP -1.46	DRD2	8.604651
CeL	AP -1.46	DRD2	6.91358
CeL	AP -1.46	DRD2	8.578431
CeL	AP -1.46	DRD2	9.879518
CeL	AP -1.46	DRD2	5.235602
CeL	AP -1.46	DRD2	13.70192
CeL	AP -1.58	DRD2	6.233766
CeL	AP -1.58	DRD2	5.859375
CeL	AP -1.58	DRD2	13.14554
CeL	AP -1.58	DRD2	10.31175
CeL	AP -1.58	DRD2	10.73446
CeL	AP -1.58	DRD2	8.967391
CeL	AP -1.58	DRD2	13.38028
CeL	AP -1.58	DRD2	13.93443
CeL	AP -1.58	DRD2	12.54019
CeL	AP -1.58	DRD2	13.7931
CeL	AP -1.58	DRD2	7.163324
CeL	AP -1.58	DRD2	16.23529
CeL	AP -1.58	DRD2	15.38462
CeL	AP -1.58	DRD2	11.70213
CeL	AP -1.58	DRD2	3.428571
CeL	AP -1.58	DRD2	1.101322
CeL	AP -1.58	DRD2	6.2954
CeL	AP -1.58	DRD2	8.823529
CeL	AP -1.58	DRD2	11.83099
CeL	AP -1.58	DRD2	11.05528
CeL	AP -1.58	DRD2	2.769231
CeL	AP -1.58	DRD2	4.456825
CeL	AP -1.58	DRD2	2.272727
CeL	AP -1.58	DRD2	14.7541
CeL	AP -1.58	DRD2	7.272727
CeL	AP -1.7	DRD2	10.46278
CeL	AP -1.7	DRD2	9.206349
CeL	AP -1.7	DRD2	15.95331
CeL	AP -1.7	DRD2	31.09244
CeL	AP -1.7	DRD2	23.39901
CeL	AP -1.7	DRD2	18.21429
CeL	AP -1.7	DRD2	12.04819
CeL	AP -1.7	DRD2	5.797101
CeL	AP -1.7	DRD2	4.054054
CeL	AP -1.7	DRD2	7.555556
CeL	AP -1.7	DRD2	19.6
CeL	AP -1.7	DRD2	16.90476
CeL	AP -1.22	VIPR2	7.761194
CeL	AP -1.22	VIPR2	4.683196
CeL	AP -1.22	VIPR2	7.035176
CeL	AP -1.22	VIPR2	8.959538
CeL	AP -1.22	VIPR2	17.03911
CeL	AP -1.22	VIPR2	9.52381
CeL	AP -1.22	VIPR2	6.864564
CeL	AP -1.34	VIPR2	10.0304
CeL	AP -1.34	VIPR2	10.90909
CeL	AP -1.34	VIPR2	5.288462
CeL	AP -1.34	VIPR2	21.55477
CeL	AP -1.34	VIPR2	10.40724
CeL	AP -1.34	VIPR2	17.31749
CeL	AP -1.34	VIPR2	22.31579
CeL	AP -1.46	VIPR2	27.00422
CeL	AP -1.46	VIPR2	15.03417
CeL	AP -1.46	VIPR2	19.67213
CeL	AP -1.46	VIPR2	17.27273
CeL	AP -1.46	VIPR2	17.91908
CeL	AP -1.46	VIPR2	17.66382
CeL	AP -1.46	VIPR2	21.79837
CeL	AP -1.46	VIPR2	21.68421
CeL	AP -1.46	VIPR2	18.4
CeL	AP -1.46	VIPR2	13.73239
CeL	AP -1.46	VIPR2	25.49889
CeL	AP -1.46	VIPR2	24.39024
CeL	AP -1.46	VIPR2	19.23077
CeL	AP -1.46	VIPR2	20.57143
CeL	AP -1.46	VIPR2	21.76656
CeL	AP -1.46	VIPR2	12.55411
CeL	AP -1.46	VIPR2	24.6875
CeL	AP -1.46	VIPR2	17.44186
CeL	AP -1.46	VIPR2	22.54902
CeL	AP -1.46	VIPR2	23.82199
CeL	AP -1.46	VIPR2	21.875
CeL	AP -1.58	VIPR2	16.1039
CeL	AP -1.58	VIPR2	19.53125
CeL	AP -1.58	VIPR2	23.80952
CeL	AP -1.58	VIPR2	22.61905
CeL	AP -1.58	VIPR2	22.62357
CeL	AP -1.58	VIPR2	21.82254
CeL	AP -1.58	VIPR2	33.05085
CeL	AP -1.58	VIPR2	27.44565
CeL	AP -1.58	VIPR2	30.57325
CeL	AP -1.58	VIPR2	18.78788
CeL	AP -1.58	VIPR2	24.87562
CeL	AP -1.58	VIPR2	36.60714
CeL	AP -1.58	VIPR2	22.27723
CeL	AP -1.58	VIPR2	26.76056
CeL	AP -1.58	VIPR2	19.12568
CeL	AP -1.58	VIPR2	26.6881
CeL	AP -1.58	VIPR2	16.23529
CeL	AP -1.58	VIPR2	16.62531
CeL	AP -1.58	VIPR2	25.26596
CeL	AP -1.58	VIPR2	20.33898
CeL	AP -1.58	VIPR2	22.72727
CeL	AP -1.58	VIPR2	16.99164
CeL	AP -1.58	VIPR2	19.30783
CeL	AP -1.7	VIPR2	5.432596
CeL	AP -1.7	VIPR2	10.92437
CeL	AP -1.7	VIPR2	12.06897
CeL	AP -1.7	VIPR2	15.94203
CeL	AP -1.7	VIPR2	10.4
CeL	AP -1.7	VIPR2	9.285714
CeL	AP -1.22	NPBWR1	9.366391
CeL	AP -1.22	NPBWR1	6.78392
CeL	AP -1.22	NPBWR1	7.185629
CeL	AP -1.34	NPBWR1	12.89308
CeL	AP -1.34	NPBWR1	12.15805
CeL	AP -1.34	NPBWR1	10.42403
CeL	AP -1.34	NPBWR1	17.24138
CeL	AP -1.34	NPBWR1	15.61969
CeL	AP -1.34	NPBWR1	10.81967
CeL	AP -1.34	NPBWR1	8.562691
CeL	AP -1.34	NPBWR1	18.91892
CeL	AP -1.34	NPBWR1	15.53785
CeL	AP -1.46	NPBWR1	15.40084
CeL	AP -1.46	NPBWR1	15.90909
CeL	AP -1.46	NPBWR1	18.93004
CeL	AP -1.46	NPBWR1	7.407407
CeL	AP -1.46	NPBWR1	13.3515
CeL	AP -1.46	NPBWR1	19.57895
CeL	AP -1.46	NPBWR1	21.6
CeL	AP -1.46	NPBWR1	13.76975
CeL	AP -1.46	NPBWR1	16.51706
CeL	AP -1.46	NPBWR1	19.54887
CeL	AP -1.46	NPBWR1	21.45749
CeL	AP -1.46	NPBWR1	11.42857
CeL	AP -1.46	NPBWR1	7.255521
CeL	AP -1.46	NPBWR1	16.45022
CeL	AP -1.46	NPBWR1	20
CeL	AP -1.46	NPBWR1	14.38849
CeL	AP -1.46	NPBWR1	19.12145
CeL	AP -1.46	NPBWR1	15.06173
CeL	AP -1.46	NPBWR1	16.86747
CeL	AP -1.58	NPBWR1	12.98701
CeL	AP -1.58	NPBWR1	14.84375
CeL	AP -1.58	NPBWR1	20.63492
CeL	AP -1.58	NPBWR1	21.673
CeL	AP -1.58	NPBWR1	21.3615
CeL	AP -1.58	NPBWR1	19.20904
CeL	AP -1.58	NPBWR1	20.38043
CeL	AP -1.58	NPBWR1	34.3949
CeL	AP -1.58	NPBWR1	22.42424
CeL	AP -1.58	NPBWR1	24.38424
CeL	AP -1.58	NPBWR1	32.09169
CeL	AP -1.58	NPBWR1	19.29412
CeL	AP -1.58	NPBWR1	19.85112
CeL	AP -1.58	NPBWR1	14.89362
CeL	AP -1.58	NPBWR1	22
CeL	AP -1.58	NPBWR1	21.80617
CeL	AP -1.58	NPBWR1	11.26761
CeL	AP -1.58	NPBWR1	29.39698
CeL	AP -1.58	NPBWR1	19.07692
CeL	AP -1.58	NPBWR1	9.090909
CeL	AP -1.58	NPBWR1	17.92208
CeL	AP -1.7	NPBWR1	2.816901
CeL	AP -1.7	NPBWR1	21.90476
CeL	AP -1.7	NPBWR1	6.722689
CeL	AP -1.7	NPBWR1	18.92857
CeL	AP -1.7	NPBWR1	14.45783
CeL	AP -1.7	NPBWR1	14.49275
CeL	AP -1.7	NPBWR1	19.81982
CeL	AP -1.7	NPBWR1	8.444444
CeM	AP -1.22	DRD1	24.87644
CeM	AP -1.22	DRD1	30.45267
CeM	AP -1.22	DRD1	5.653021
CeM	AP -1.22	DRD1	6.481481
CeM	AP -1.22	DRD1	4.607509
CeM	AP -1.34	DRD1	11.60093
CeM	AP -1.34	DRD1	32.74854
CeM	AP -1.34	DRD1	8.552632
CeM	AP -1.34	DRD1	32.25806
CeM	AP -1.34	DRD1	5.172414
CeM	AP -1.34	DRD1	6.410256
CeM	AP -1.46	DRD1	20.80679
CeM	AP -1.46	DRD1	15.78947
CeM	AP -1.46	DRD1	19.92819
CeM	AP -1.46	DRD1	14.76998
CeM	AP -1.46	DRD1	24.18426
CeM	AP -1.46	DRD1	19.13696
CeM	AP -1.46	DRD1	4.48505
CeM	AP -1.46	DRD1	23.10606
CeM	AP -1.46	DRD1	3.512881
CeM	AP -1.46	DRD1	2.268761
CeM	AP -1.46	DRD1	23.7785
CeM	AP -1.46	DRD1	12.4031
CeM	AP -1.46	DRD1	5.221932
CeM	AP -1.46	DRD1	4.938272
CeM	AP -1.58	DRD1	20.52632
CeM	AP -1.58	DRD1	3.135314
CeM	AP -1.58	DRD1	15.65217
CeM	AP -1.58	DRD1	24.14773
CeM	AP -1.58	DRD1	11.27451
CeM	AP -1.58	DRD1	16.21622
CeM	AP -1.58	DRD1	16.19586
CeM	AP -1.58	DRD1	13.9738
CeM	AP -1.58	DRD1	13.85281
CeM	AP -1.58	DRD1	1.627486
CeM	AP -1.58	DRD1	4.072398
CeM	AP -1.58	DRD1	12.78027
CeM	AP -1.58	DRD1	16.28866
CeM	AP -1.58	DRD1	16.66667
CeM	AP -1.58	DRD1	6.498952
CeM	AP -1.22	DRD2	13.91304
CeM	AP -1.22	DRD2	10.69364
CeM	AP -1.22	DRD2	13.06043
CeM	AP -1.22	DRD2	24.07407
CeM	AP -1.22	DRD2	22.01365
CeM	AP -1.34	DRD2	16.2413
CeM	AP -1.34	DRD2	22.36842
CeM	AP -1.34	DRD2	12.78826
CeM	AP -1.34	DRD2	15.32567
CeM	AP -1.34	DRD2	0.224215
CeM	AP -1.34	DRD2	14.66942
CeM	AP -1.34	DRD2	8.908046
CeM	AP -1.34	DRD2	3.484321
CeM	AP -1.34	DRD2	18.49817
CeM	AP -1.46	DRD2	20.9776
CeM	AP -1.46	DRD2	20.10772
CeM	AP -1.46	DRD2	11.86441
CeM	AP -1.46	DRD2	18.46523
CeM	AP -1.46	DRD2	20.56738
CeM	AP -1.46	DRD2	17.9402
CeM	AP -1.46	DRD2	15.92506
CeM	AP -1.46	DRD2	14.13613
CeM	AP -1.46	DRD2	13.56932
CeM	AP -1.46	DRD2	13.33333
CeM	AP -1.46	DRD2	12.76596
CeM	AP -1.46	DRD2	4.852321
CeM	AP -1.46	DRD2	14.00651
CeM	AP -1.46	DRD2	7.738095
CeM	AP -1.46	DRD2	10.85271
CeM	AP -1.46	DRD2	16.56566
CeM	AP -1.46	DRD2	20.10444
CeM	AP -1.46	DRD2	22.46914
CeM	AP -1.58	DRD2	15.80311
CeM	AP -1.58	DRD2	15.18152
CeM	AP -1.58	DRD2	16.52174
CeM	AP -1.58	DRD2	17.94872
CeM	AP -1.58	DRD2	14.63415
CeM	AP -1.58	DRD2	21.2806
CeM	AP -1.58	DRD2	11.13537
CeM	AP -1.58	DRD2	28.57143
CeM	AP -1.58	DRD2	20.79566
CeM	AP -1.58	DRD2	17.42081
CeM	AP -1.58	DRD2	11.46789
CeM	AP -1.58	DRD2	18.30065
CeM	AP -1.58	DRD2	20
CeM	AP -1.58	DRD2	9.139785
CeM	AP -1.58	DRD2	0.47619
CeM	AP -1.58	DRD2	9.192825
CeM	AP -1.58	DRD2	11.54639
CeM	AP -1.58	DRD2	14.31925
CeM	AP -1.58	DRD2	4.95356
CeM	AP -1.58	DRD2	9.803922
CeM	AP -1.58	DRD2	0
CeM	AP -1.58	DRD2	20.54507
CeM	AP -1.58	DRD2	10.27397
CeM	AP -1.22	VIPR2	1.153213
CeM	AP -1.22	VIPR2	0.181818
CeM	AP -1.22	VIPR2	0
CeM	AP -1.22	VIPR2	0
CeM	AP -1.22	VIPR2	1.169591
CeM	AP -1.22	VIPR2	0.462963
CeM	AP -1.22	VIPR2	2.21843
CeM	AP -1.34	VIPR2	2.168675
CeM	AP -1.34	VIPR2	1.169591
CeM	AP -1.34	VIPR2	12.2807
CeM	AP -1.34	VIPR2	1.257862
CeM	AP -1.34	VIPR2	0.614439
CeM	AP -1.34	VIPR2	2.729529
CeM	AP -1.34	VIPR2	1.648352
CeM	AP -1.46	VIPR2	4.684318
CeM	AP -1.46	VIPR2	2.123142
CeM	AP -1.46	VIPR2	2.631579
CeM	AP -1.46	VIPR2	0.290276
CeM	AP -1.46	VIPR2	7.263923
CeM	AP -1.46	VIPR2	2.398082
CeM	AP -1.46	VIPR2	2.364066
CeM	AP -1.46	VIPR2	0.835655
CeM	AP -1.46	VIPR2	2.75974
CeM	AP -1.46	VIPR2	0.383877
CeM	AP -1.46	VIPR2	0.938086
CeM	AP -1.46	VIPR2	0.94697
CeM	AP -1.46	VIPR2	2.463054
CeM	AP -1.46	VIPR2	6.489676
CeM	AP -1.46	VIPR2	4.074074
CeM	AP -1.46	VIPR2	1.37931
CeM	AP -1.46	VIPR2	1.872075
CeM	AP -1.46	VIPR2	1.628664
CeM	AP -1.46	VIPR2	2.325581
CeM	AP -1.46	VIPR2	4.960836
CeM	AP -1.46	VIPR2	1.481481
CeM	AP -1.58	VIPR2	1.295337
CeM	AP -1.58	VIPR2	3.157895
CeM	AP -1.58	VIPR2	2.332362
CeM	AP -1.58	VIPR2	1.915185
CeM	AP -1.58	VIPR2	2.318841
CeM	AP -1.58	VIPR2	8.012821
CeM	AP -1.58	VIPR2	3.353659
CeM	AP -1.58	VIPR2	4.299065
CeM	AP -1.58	VIPR2	0.389105
CeM	AP -1.58	VIPR2	3.693182
CeM	AP -1.58	VIPR2	2.941176
CeM	AP -1.58	VIPR2	4.204204
CeM	AP -1.58	VIPR2	1.883239
CeM	AP -1.58	VIPR2	3.056769
CeM	AP -1.58	VIPR2	6.493506
CeM	AP -1.58	VIPR2	4.587156
CeM	AP -1.58	VIPR2	1.30719
CeM	AP -1.58	VIPR2	5.384615
CeM	AP -1.58	VIPR2	2.242152
CeM	AP -1.58	VIPR2	5.360825
CeM	AP -1.58	VIPR2	0.735294
CeM	AP -1.58	VIPR2	1.886792
CeM	AP -1.22	NPBWR1	2.181818
CeM	AP -1.22	NPBWR1	0.217391
CeM	AP -1.22	NPBWR1	1.734104
CeM	AP -1.34	NPBWR1	2.088167
CeM	AP -1.34	NPBWR1	2.891566
CeM	AP -1.34	NPBWR1	1.257862
CeM	AP -1.34	NPBWR1	2.298851
CeM	AP -1.34	NPBWR1	3.970223
CeM	AP -1.34	NPBWR1	2.466368
CeM	AP -1.34	NPBWR1	1.859504
CeM	AP -1.34	NPBWR1	4.310345
CeM	AP -1.34	NPBWR1	2.090592
CeM	AP -1.46	NPBWR1	2.647658
CeM	AP -1.46	NPBWR1	1.161103
CeM	AP -1.46	NPBWR1	3.411131
CeM	AP -1.46	NPBWR1	1.438849
CeM	AP -1.46	NPBWR1	0
CeM	AP -1.46	NPBWR1	2.506964
CeM	AP -1.46	NPBWR1	4.707792
CeM	AP -1.46	NPBWR1	1.162791
CeM	AP -1.46	NPBWR1	2.34192
CeM	AP -1.46	NPBWR1	1.745201
CeM	AP -1.46	NPBWR1	4.10509
CeM	AP -1.46	NPBWR1	4.719764
CeM	AP -1.46	NPBWR1	1.111111
CeM	AP -1.46	NPBWR1	4.413793
CeM	AP -1.46	NPBWR1	4.680187
CeM	AP -1.46	NPBWR1	6.737589
CeM	AP -1.46	NPBWR1	5.063291
CeM	AP -1.46	NPBWR1	1.388889
CeM	AP -1.46	NPBWR1	4.646465
CeM	AP -1.58	NPBWR1	1.295337
CeM	AP -1.58	NPBWR1	4.081633
CeM	AP -1.58	NPBWR1	2.872777
CeM	AP -1.58	NPBWR1	3.79538
CeM	AP -1.58	NPBWR1	6.410256
CeM	AP -1.58	NPBWR1	3.353659
CeM	AP -1.58	NPBWR1	6.915888
CeM	AP -1.58	NPBWR1	2.529183
CeM	AP -1.58	NPBWR1	2.712477
CeM	AP -1.58	NPBWR1	3.846154
CeM	AP -1.58	NPBWR1	4.816514
CeM	AP -1.58	NPBWR1	0.980392
CeM	AP -1.58	NPBWR1	3.846154
CeM	AP -1.58	NPBWR1	4.83871
CeM	AP -1.58	NPBWR1	6.428571
CeM	AP -1.58	NPBWR1	3.051643
CeM	AP -1.58	NPBWR1	2.786378
CeM	AP -1.58	NPBWR1	0.406504
CeM	AP -1.58	NPBWR1	4.109589
CeC	AP -1.22	DRD1	5.847953
CeC	AP -1.22	DRD1	4.854369
CeC	AP -1.22	DRD1	1.574803
CeC	AP -1.22	DRD1	4.347826
CeC	AP -1.22	DRD1	4.375
CeC	AP -1.34	DRD1	3.61991
CeC	AP -1.34	DRD1	5.797101
CeC	AP -1.34	DRD1	20.86957
CeC	AP -1.34	DRD1	4.405286
CeC	AP -1.34	DRD1	0.97561
CeC	AP -1.34	DRD1	4.62963
CeC	AP -1.46	DRD1	3.125
CeC	AP -1.46	DRD1	2.290076
CeC	AP -1.46	DRD1	1.840491
CeC	AP -1.46	DRD1	3.703704
CeC	AP -1.46	DRD1	3.125
CeC	AP -1.46	DRD1	3.930131
CeC	AP -1.46	DRD1	1.801802
CeC	AP -1.46	DRD1	5.421687
CeC	AP -1.46	DRD1	1.470588
CeC	AP -1.46	DRD1	0
CeC	AP -1.46	DRD1	4.216867
CeC	AP -1.46	DRD1	5.113636
CeC	AP -1.46	DRD1	2.521008
CeC	AP -1.46	DRD1	1.492537
CeC	AP -1.58	DRD1	3.550296
CeC	AP -1.58	DRD1	1.937984
CeC	AP -1.58	DRD1	4.790419
CeC	AP -1.58	DRD1	4.511278
CeC	AP -1.58	DRD1	6.956522
CeC	AP -1.58	DRD1	3.333333
CeC	AP -1.58	DRD1	4.697987
CeC	AP -1.58	DRD1	3.508772
CeC	AP -1.58	DRD1	2.702703
CeC	AP -1.58	DRD1	1.626016
CeC	AP -1.58	DRD1	1.724138
CeC	AP -1.58	DRD1	7.111111
CeC	AP -1.58	DRD1	3.862661
CeC	AP -1.58	DRD1	4.83871
CeC	AP -1.58	DRD1	2.597403
CeC	AP -1.7	DRD1	1.992032
CeC	AP -1.7	DRD1	2.840909
CeC	AP -1.7	DRD1	5.633803
CeC	AP -1.7	DRD1	0.480769
CeC	AP -1.7	DRD1	0
CeC	AP -1.7	DRD1	0.534759
CeC	AP -1.7	DRD1	0.409836
CeC	AP -1.22	DRD2	31.5
CeC	AP -1.22	DRD2	21.73913
CeC	AP -1.22	DRD2	16.53543
CeC	AP -1.22	DRD2	28.80435
CeC	AP -1.22	DRD2	31.25
CeC	AP -1.34	DRD2	19.9095
CeC	AP -1.34	DRD2	6.086957
CeC	AP -1.34	DRD2	15.48117
CeC	AP -1.34	DRD2	19.5122
CeC	AP -1.34	DRD2	1.04712
CeC	AP -1.34	DRD2	25.59524
CeC	AP -1.34	DRD2	17.08185
CeC	AP -1.34	DRD2	8.583691
CeC	AP -1.34	DRD2	10.64815
CeC	AP -1.46	DRD2	14.40678
CeC	AP -1.46	DRD2	25.76687
CeC	AP -1.46	DRD2	16.2963
CeC	AP -1.46	DRD2	26.49573
CeC	AP -1.46	DRD2	19.80198
CeC	AP -1.46	DRD2	26.12613
CeC	AP -1.46	DRD2	17.64706
CeC	AP -1.46	DRD2	10.625
CeC	AP -1.46	DRD2	12.40876
CeC	AP -1.46	DRD2	5.660377
CeC	AP -1.46	DRD2	10
CeC	AP -1.46	DRD2	3.157895
CeC	AP -1.46	DRD2	11.44578
CeC	AP -1.46	DRD2	15.82278
CeC	AP -1.46	DRD2	6.25
CeC	AP -1.46	DRD2	17.22222
CeC	AP -1.46	DRD2	6.722689
CeC	AP -1.46	DRD2	13.43284
CeC	AP -1.58	DRD2	18.39623
CeC	AP -1.58	DRD2	5
CeC	AP -1.58	DRD2	15.89147
CeC	AP -1.58	DRD2	10.17964
CeC	AP -1.58	DRD2	18.78788
CeC	AP -1.58	DRD2	24.05063
CeC	AP -1.58	DRD2	26.1745
CeC	AP -1.58	DRD2	12.2807
CeC	AP -1.58	DRD2	17.56757
CeC	AP -1.58	DRD2	17.07317
CeC	AP -1.58	DRD2	17.24138
CeC	AP -1.58	DRD2	13.47826
CeC	AP -1.58	DRD2	15.18325
CeC	AP -1.58	DRD2	18.11594
CeC	AP -1.58	DRD2	5.454545
CeC	AP -1.58	DRD2	0.505051
CeC	AP -1.58	DRD2	10.66667
CeC	AP -1.58	DRD2	15.87983
CeC	AP -1.58	DRD2	18.62069
CeC	AP -1.58	DRD2	19.44444
CeC	AP -1.58	DRD2	0.729927
CeC	AP -1.58	DRD2	12.90323
CeC	AP -1.58	DRD2	3.144654
CeC	AP -1.58	DRD2	19.48052
CeC	AP -1.58	DRD2	9.881423
CeC	AP -1.7	DRD2	14.28571
CeC	AP -1.7	DRD2	5.179283
CeC	AP -1.7	DRD2	5.113636
CeC	AP -1.7	DRD2	5.172414
CeC	AP -1.7	DRD2	12.20657
CeC	AP -1.7	DRD2	8.173077
CeC	AP -1.7	DRD2	1.333333
CeC	AP -1.7	DRD2	8.552632
CeC	AP -1.7	DRD2	0.740741
CeC	AP -1.7	DRD2	1.333333
CeC	AP -1.7	DRD2	2.673797
CeC	AP -1.7	DRD2	9.016393
CeC	AP -1.22	VIPR2	2.339181
CeC	AP -1.22	VIPR2	1.785714
CeC	AP -1.22	VIPR2	1
CeC	AP -1.22	VIPR2	0.970874
CeC	AP -1.22	VIPR2	2.362205
CeC	AP -1.22	VIPR2	1.086957
CeC	AP -1.22	VIPR2	2.5
CeC	AP -1.34	VIPR2	0
CeC	AP -1.34	VIPR2	1.449275
CeC	AP -1.34	VIPR2	13.04348
CeC	AP -1.34	VIPR2	1.67364
CeC	AP -1.34	VIPR2	1.321586
CeC	AP -1.34	VIPR2	1.818182
CeC	AP -1.34	VIPR2	3.240741
CeC	AP -1.46	VIPR2	1.694915
CeC	AP -1.46	VIPR2	2.5
CeC	AP -1.46	VIPR2	0
CeC	AP -1.46	VIPR2	2.209945
CeC	AP -1.46	VIPR2	9.62963
CeC	AP -1.46	VIPR2	4.273504
CeC	AP -1.46	VIPR2	1.980198
CeC	AP -1.46	VIPR2	1.260504
CeC	AP -1.46	VIPR2	0.641026
CeC	AP -1.46	VIPR2	0
CeC	AP -1.46	VIPR2	2.183406
CeC	AP -1.46	VIPR2	0.60241
CeC	AP -1.46	VIPR2	1.244813
CeC	AP -1.46	VIPR2	5.109489
CeC	AP -1.46	VIPR2	4.716981
CeC	AP -1.46	VIPR2	2.366864
CeC	AP -1.46	VIPR2	6.024096
CeC	AP -1.46	VIPR2	0.568182
CeC	AP -1.46	VIPR2	0
CeC	AP -1.46	VIPR2	0.497512
CeC	AP -1.58	VIPR2	0
CeC	AP -1.58	VIPR2	0
CeC	AP -1.58	VIPR2	1.183432
CeC	AP -1.58	VIPR2	0.921659
CeC	AP -1.58	VIPR2	0.413223
CeC	AP -1.58	VIPR2	0.598802
CeC	AP -1.58	VIPR2	1.212121
CeC	AP -1.58	VIPR2	0.632911
CeC	AP -1.58	VIPR2	0
CeC	AP -1.58	VIPR2	0
CeC	AP -1.58	VIPR2	3.007519
CeC	AP -1.58	VIPR2	0.434783
CeC	AP -1.58	VIPR2	0.555556
CeC	AP -1.58	VIPR2	1.342282
CeC	AP -1.58	VIPR2	0.584795
CeC	AP -1.58	VIPR2	2.027027
CeC	AP -1.58	VIPR2	0
CeC	AP -1.58	VIPR2	0
CeC	AP -1.58	VIPR2	1.449275
CeC	AP -1.58	VIPR2	0
CeC	AP -1.58	VIPR2	0
CeC	AP -1.58	VIPR2	0.537634
CeC	AP -1.58	VIPR2	0
CeC	AP -1.7	VIPR2	2.857143
CeC	AP -1.7	VIPR2	0.862069
CeC	AP -1.7	VIPR2	0
CeC	AP -1.7	VIPR2	3.289474
CeC	AP -1.7	VIPR2	0.534759
CeC	AP -1.7	VIPR2	0
CeC	AP -1.22	NPBWR1	1.785714
CeC	AP -1.22	NPBWR1	0.5
CeC	AP -1.22	NPBWR1	0.869565
CeC	AP -1.34	NPBWR1	3.61991
CeC	AP -1.34	NPBWR1	1.408451
CeC	AP -1.34	NPBWR1	0.83682
CeC	AP -1.34	NPBWR1	3.902439
CeC	AP -1.34	NPBWR1	3.181818
CeC	AP -1.34	NPBWR1	6.282723
CeC	AP -1.34	NPBWR1	0
CeC	AP -1.34	NPBWR1	2.846975
CeC	AP -1.34	NPBWR1	2.575107
CeC	AP -1.46	NPBWR1	0
CeC	AP -1.46	NPBWR1	1.657459
CeC	AP -1.46	NPBWR1	1.226994
CeC	AP -1.46	NPBWR1	1.709402
CeC	AP -1.46	NPBWR1	0.990099
CeC	AP -1.46	NPBWR1	2.10084
CeC	AP -1.46	NPBWR1	1.282051
CeC	AP -1.46	NPBWR1	8.108108
CeC	AP -1.46	NPBWR1	1.470588
CeC	AP -1.46	NPBWR1	0
CeC	AP -1.46	NPBWR1	2.904564
CeC	AP -1.46	NPBWR1	2.189781
CeC	AP -1.46	NPBWR1	1.886792
CeC	AP -1.46	NPBWR1	3.550296
CeC	AP -1.46	NPBWR1	7.142857
CeC	AP -1.46	NPBWR1	4.210526
CeC	AP -1.46	NPBWR1	5.063291
CeC	AP -1.46	NPBWR1	1.111111
CeC	AP -1.58	NPBWR1	0
CeC	AP -1.58	NPBWR1	0
CeC	AP -1.58	NPBWR1	0.921659
CeC	AP -1.58	NPBWR1	0.413223
CeC	AP -1.58	NPBWR1	0.775194
CeC	AP -1.58	NPBWR1	0.606061
CeC	AP -1.58	NPBWR1	0
CeC	AP -1.58	NPBWR1	0
CeC	AP -1.58	NPBWR1	1.388889
CeC	AP -1.58	NPBWR1	1.219512
CeC	AP -1.58	NPBWR1	0
CeC	AP -1.58	NPBWR1	0.434783
CeC	AP -1.58	NPBWR1	0
CeC	AP -1.58	NPBWR1	0.724638
CeC	AP -1.58	NPBWR1	3.636364
CeC	AP -1.58	NPBWR1	0.505051
CeC	AP -1.58	NPBWR1	1.37931
CeC	AP -1.58	NPBWR1	0.462963
CeC	AP -1.58	NPBWR1	0.729927
CeC	AP -1.58	NPBWR1	10.69182
CeC	AP -1.58	NPBWR1	1.185771
CeC	AP -1.7	NPBWR1	2.285714
CeC	AP -1.7	NPBWR1	1.195219
CeC	AP -1.7	NPBWR1	0
CeC	AP -1.7	NPBWR1	0
CeC	AP -1.7	NPBWR1	0
CeC	AP -1.7	NPBWR1	1.973684
CeC	AP -1.7	NPBWR1	2.222222
CeC	AP -1.7	NPBWR1	3.333333
