# Supplementary material for: Separable dorsal raphe dopamine projections mimic the facets of a loneliness-like state
Source: eLife. 2025 Aug 1;14:RP105955. doi: 10.7554/eLife.105955 (PMC12316461; doi:10.7554/eLife.105955)
Supplement: Figure 5—source data 4. [file elife-105955-fig5-data4.csv]

Region	Probe	Drd1	Drd2	Vipr2	Npbwr1
CeL	Drd1	100	11.7385	30.6918	22.7857
CeL	Drd2	1.25258	100	6.07764	5.25907
CeL	Vipr2	6.27027	3.95457	100	65.8317
CeL	Npbwr1	1.291	3.90723	83.4506	100
CeM	Drd1	100	15.5833	2.48474	3.95833
CeM	Drd2	8.49533	100	2.04731	1.22055
CeM	Vipr2	9.46474	13.1947	100	65.6156
CeM	Npbwr1	9.2284	6.37371	53.0269	100
CeC	Drd1	100	27.8869	3.88007	0
CeC	Drd2	14.33	100	2.70612	0.718014
CeC	Vipr2	11.3258	15.5711	100	47.3611
CeC	Npbwr1	0	5.83333	56.25	100
