# Supplementary material for: Separable dorsal raphe dopamine projections mimic the facets of a loneliness-like state
Source: eLife. 2025 Aug 1;14:RP105955. doi: 10.7554/eLife.105955 (PMC12316461; doi:10.7554/eLife.105955)
Supplement: Figure 5—source data 5. [file elife-105955-fig5-data5.csv]

Region	AP coordinate	Probe	%expressing
BLP	AP -2.18	DRD1	11.65372
BLP	AP -2.18	DRD1	27.69231
BLP	AP -2.18	DRD1	7
BLP	AP -2.18	DRD1	37.80105
BLP	AP -2.18	DRD1	33.75364
BLP	AP -2.18	DRD1	10.9879
BLP	AP -2.18	DRD1	25.53408
BLP	AP -2.18	DRD1	11.17196
BLP	AP -2.3	DRD1	2.539405
BLP	AP -2.3	DRD1	10.25237
BLP	AP -2.3	DRD1	11.51079
BLP	AP -2.3	DRD1	36.31179
BLP	AP -2.3	DRD1	32.03642
BLP	AP -2.3	DRD1	6.328125
BLP	AP -2.3	DRD1	21.33437
BLP	AP -2.3	DRD1	12.61044
BLP	AP -2.3	DRD1	8.520179
BLP	AP -2.3	DRD1	42.96407
BLP	AP -2.3	DRD1	28.72063
BLP	AP -2.46	DRD1	5.888889
BLP	AP -2.46	DRD1	15.56225
BLP	AP -2.46	DRD1	6.602113
BLP	AP -2.46	DRD1	9.237875
BLP	AP -2.46	DRD1	8.248588
BLP	AP -2.46	DRD1	23.12423
BLP	AP -2.46	DRD1	13.95939
BLP	AP -2.46	DRD1	10.28902
BLP	AP -2.46	DRD1	29.46519
BLP	AP -2.46	DRD1	26.79097
BLP	AP -2.46	DRD1	32.6257
BLP	AP -2.46	DRD1	4.52381
BLP	AP -2.46	DRD1	5.041152
BLP	AP -2.46	DRD1	22.24771
BLP	AP -2.54	DRD1	7.222787
BLP	AP -2.54	DRD1	7.864358
BLP	AP -2.54	DRD1	23.59844
BLP	AP -2.54	DRD1	3.127962
BLP	AP -2.54	DRD1	11.27406
BLP	AP -2.54	DRD1	7.656066
BLP	AP -2.54	DRD1	3.962704
BLP	AP -2.54	DRD1	5.306122
BLP	AP -2.54	DRD1	6.124402
BLP	AP -2.54	DRD1	9.641873
BLP	AP -2.54	DRD1	15.10989
BLP	AP -2.54	DRD1	21.76414
BLP	AP -2.54	DRD1	30.31447
BLP	AP -2.54	DRD1	7.228916
BLP	AP -2.7	DRD1	2.629108
BLP	AP -2.7	DRD1	3.475936
BLP	AP -2.7	DRD1	7.261905
BLP	AP -2.7	DRD1	4.531085
BLP	AP -2.7	DRD1	0.942588
BLP	AP -2.8	DRD1	11.35303
BLP	AP -2.8	DRD1	18.00281
BLP	AP -2.8	DRD1	4.862843
BLP	AP -2.18	DRD2	0.887902
BLP	AP -2.18	DRD2	1.20603
BLP	AP -2.18	DRD2	0.591716
BLP	AP -2.18	DRD2	0.625
BLP	AP -2.18	DRD2	0.232558
BLP	AP -2.18	DRD2	1.116751
BLP	AP -2.18	DRD2	2.016129
BLP	AP -2.18	DRD2	1.119023
BLP	AP -2.18	DRD2	0.657174
BLP	AP -2.3	DRD2	0.175131
BLP	AP -2.3	DRD2	0.867508
BLP	AP -2.3	DRD2	0
BLP	AP -2.3	DRD2	0.475285
BLP	AP -2.3	DRD2	0.576553
BLP	AP -2.3	DRD2	0.57947
BLP	AP -2.3	DRD2	0.546875
BLP	AP -2.3	DRD2	0.620636
BLP	AP -2.3	DRD2	0
BLP	AP -2.3	DRD2	0.44843
BLP	AP -2.46	DRD2	0.777778
BLP	AP -2.46	DRD2	0.502008
BLP	AP -2.46	DRD2	0.738916
BLP	AP -2.46	DRD2	0.792254
BLP	AP -2.46	DRD2	0.230947
BLP	AP -2.46	DRD2	0.338983
BLP	AP -2.46	DRD2	0.5
BLP	AP -2.46	DRD2	0.462428
BLP	AP -2.46	DRD2	0.883219
BLP	AP -2.46	DRD2	0
BLP	AP -2.46	DRD2	0.438116
BLP	AP -2.46	DRD2	0.223464
BLP	AP -2.46	DRD2	0.952381
BLP	AP -2.46	DRD2	0.925926
BLP	AP -2.46	DRD2	0.229358
BLP	AP -2.54	DRD2	0.203459
BLP	AP -2.54	DRD2	0.865801
BLP	AP -2.54	DRD2	0.65189
BLP	AP -2.54	DRD2	0.524017
BLP	AP -2.54	DRD2	1.516588
BLP	AP -2.54	DRD2	0.641613
BLP	AP -2.54	DRD2	0.117786
BLP	AP -2.54	DRD2	0.549451
BLP	AP -2.54	DRD2	0.775194
BLP	AP -2.54	DRD2	0.191388
BLP	AP -2.54	DRD2	0.091575
BLP	AP -2.54	DRD2	0.303721
BLP	AP -2.54	DRD2	0.243704
BLP	AP -2.54	DRD2	0.191755
BLP	AP -2.54	DRD2	0.628931
BLP	AP -2.7	DRD2	0
BLP	AP -2.7	DRD2	0.374065
BLP	AP -2.7	DRD2	0.629723
BLP	AP -2.7	DRD2	0.833333
BLP	AP -2.7	DRD2	0.52687
BLP	AP -2.7	DRD2	1.028278
BLP	AP -2.8	DRD2	0
BLP	AP -2.8	DRD2	0.281294
BLP	AP -2.8	DRD2	1.264591
BLP	AP -2.8	DRD2	1.496259
BLP	AP -2.18	VIPR2	0.221976
BLP	AP -2.18	VIPR2	0.201005
BLP	AP -2.18	VIPR2	0
BLP	AP -2.18	VIPR2	0.314136
BLP	AP -2.18	VIPR2	0.29098
BLP	AP -2.18	VIPR2	0.697674
BLP	AP -2.18	VIPR2	0.406091
BLP	AP -2.18	VIPR2	0
BLP	AP -2.3	VIPR2	0.315457
BLP	AP -2.3	VIPR2	0.384369
BLP	AP -2.3	VIPR2	0
BLP	AP -2.3	VIPR2	0.748503
BLP	AP -2.3	VIPR2	0.391645
BLP	AP -2.46	VIPR2	0
BLP	AP -2.46	VIPR2	0.369458
BLP	AP -2.46	VIPR2	0.225989
BLP	AP -2.46	VIPR2	0.615006
BLP	AP -2.46	VIPR2	0.253807
BLP	AP -2.46	VIPR2	0.7
BLP	AP -2.46	VIPR2	0
BLP	AP -2.46	VIPR2	0.201816
BLP	AP -2.46	VIPR2	0.684932
BLP	AP -2.46	VIPR2	0.657174
BLP	AP -2.46	VIPR2	0.458716
BLP	AP -2.54	VIPR2	0.649351
BLP	AP -2.54	VIPR2	0.521512
BLP	AP -2.54	VIPR2	0.174672
BLP	AP -2.54	VIPR2	0
BLP	AP -2.54	VIPR2	0.815851
BLP	AP -2.54	VIPR2	1.156463
BLP	AP -2.54	VIPR2	0.3663
BLP	AP -2.54	VIPR2	0.221484
BLP	AP -2.54	VIPR2	0.191388
BLP	AP -2.54	VIPR2	0
BLP	AP -2.54	VIPR2	0.22779
BLP	AP -2.54	VIPR2	0.081235
BLP	AP -2.7	VIPR2	0.374065
BLP	AP -2.7	VIPR2	0
BLP	AP -2.7	VIPR2	0.251889
BLP	AP -2.8	VIPR2	0.486381
BLP	AP -2.18	NPBWR1	1.005025
BLP	AP -2.18	NPBWR1	1.065089
BLP	AP -2.18	NPBWR1	0.697674
BLP	AP -2.18	NPBWR1	0.507614
BLP	AP -2.18	NPBWR1	1.209677
BLP	AP -2.18	NPBWR1	0.305188
BLP	AP -2.18	NPBWR1
BLP	AP -2.18	NPBWR1
BLP	AP -2.3	NPBWR1	0
BLP	AP -2.3	NPBWR1	0.179856
BLP	AP -2.3	NPBWR1	0.190114
BLP	AP -2.3	NPBWR1	0.320307
BLP	AP -2.3	NPBWR1	0.546875
BLP	AP -2.3	NPBWR1	0.387898
BLP	AP -2.3	NPBWR1	0
BLP	AP -2.46	NPBWR1	0.502008
BLP	AP -2.46	NPBWR1	0
BLP	AP -2.46	NPBWR1	0.616197
BLP	AP -2.46	NPBWR1	0.808314
BLP	AP -2.46	NPBWR1	0.5
BLP	AP -2.46	NPBWR1	0.294406
BLP	AP -2.46	NPBWR1	0.228311
BLP	AP -2.46	NPBWR1	0.109529
BLP	AP -2.46	NPBWR1	0.446927
BLP	AP -2.46	NPBWR1	0.357143
BLP	AP -2.46	NPBWR1	0.308642
BLP	AP -2.54	NPBWR1	0.305188
BLP	AP -2.54	NPBWR1	0.087336
BLP	AP -2.54	NPBWR1	0.379147
BLP	AP -2.54	NPBWR1	0.183318
BLP	AP -2.54	NPBWR1	0.18315
BLP	AP -2.54	NPBWR1	0.110742
BLP	AP -2.54	NPBWR1	0.732601
BLP	AP -2.54	NPBWR1	0.07593
BLP	AP -2.54	NPBWR1	0.406174
BLP	AP -2.54	NPBWR1	0
BLP	AP -2.54	NPBWR1	0.125786
BLP	AP -2.7	NPBWR1	0.28169
BLP	AP -2.7	NPBWR1	0.374065
BLP	AP -2.7	NPBWR1	0
BLP	AP -2.7	NPBWR1	0
BLP	AP -2.7	NPBWR1	0.316122
BLP	AP -2.7	NPBWR1	0.428449
BLP	AP -2.8	NPBWR1	0
BLP	AP -2.8	NPBWR1	0.140647
BLP	AP -2.8	NPBWR1	0
BLP	AP -2.8	NPBWR1	0.498753
BMP	AP -2.18	DRD1	6.203008
BMP	AP -2.18	DRD1	3.522505
BMP	AP -2.18	DRD1	6.223176
BMP	AP -2.18	DRD1	9.230769
BMP	AP -2.18	DRD1	10.86957
BMP	AP -2.18	DRD1	0.736648
BMP	AP -2.18	DRD1	3.039514
BMP	AP -2.18	DRD1	9.796673
BMP	AP -2.3	DRD1	0.447427
BMP	AP -2.3	DRD1	3.355705
BMP	AP -2.3	DRD1	11.86869
BMP	AP -2.3	DRD1	11.53082
BMP	AP -2.3	DRD1	1.121076
BMP	AP -2.3	DRD1	6.451613
BMP	AP -2.3	DRD1	3.549061
BMP	AP -2.3	DRD1	4.534005
BMP	AP -2.3	DRD1	10.86957
BMP	AP -2.3	DRD1	11.81102
BMP	AP -2.46	DRD1	3.11284
BMP	AP -2.46	DRD1	4.847397
BMP	AP -2.46	DRD1	3.773585
BMP	AP -2.46	DRD1	2.692998
BMP	AP -2.46	DRD1	3.024575
BMP	AP -2.46	DRD1	3.462322
BMP	AP -2.46	DRD1	5.250597
BMP	AP -2.46	DRD1	5.952381
BMP	AP -2.46	DRD1	10.13216
BMP	AP -2.46	DRD1	7.877462
BMP	AP -2.46	DRD1	0.573066
BMP	AP -2.46	DRD1	1.505376
BMP	AP -2.46	DRD1	7.093822
BMP	AP -2.54	DRD1	3.249097
BMP	AP -2.54	DRD1	6.101695
BMP	AP -2.54	DRD1	0.516351
BMP	AP -2.54	DRD1	8.233276
BMP	AP -2.54	DRD1	3.244275
BMP	AP -2.54	DRD1	5.194805
BMP	AP -2.54	DRD1	2.654867
BMP	AP -2.54	DRD1	3.970588
BMP	AP -2.54	DRD1	4.787234
BMP	AP -2.54	DRD1	9.560229
BMP	AP -2.54	DRD1	12.81619
BMP	AP -2.54	DRD1	4.318937
BMP	AP -2.54	DRD1	6.382979
BMP	AP -2.18	DRD2	2.067669
BMP	AP -2.18	DRD2	2.739726
BMP	AP -2.18	DRD2	0.978474
BMP	AP -2.18	DRD2	1.072961
BMP	AP -2.18	DRD2	1.930502
BMP	AP -2.18	DRD2	2.362205
BMP	AP -2.18	DRD2	2.762431
BMP	AP -2.18	DRD2	1.671733
BMP	AP -2.18	DRD2	1.478743
BMP	AP -2.3	DRD2	0.894855
BMP	AP -2.3	DRD2	0
BMP	AP -2.3	DRD2	1.262626
BMP	AP -2.3	DRD2	0.78534
BMP	AP -2.3	DRD2	2.982107
BMP	AP -2.3	DRD2	0.44843
BMP	AP -2.3	DRD2	0.992556
BMP	AP -2.3	DRD2	0
BMP	AP -2.3	DRD2	4.785894
BMP	AP -2.46	DRD2	1.55642
BMP	AP -2.46	DRD2	1.795332
BMP	AP -2.46	DRD2	5.777778
BMP	AP -2.46	DRD2	1.886792
BMP	AP -2.46	DRD2	1.077199
BMP	AP -2.46	DRD2	1.323251
BMP	AP -2.46	DRD2	4.031008
BMP	AP -2.46	DRD2	2.147971
BMP	AP -2.46	DRD2	7.782673
BMP	AP -2.46	DRD2	1.902748
BMP	AP -2.46	DRD2	5.813953
BMP	AP -2.46	DRD2	0.437637
BMP	AP -2.46	DRD2	0.573066
BMP	AP -2.46	DRD2	4.516129
BMP	AP -2.46	DRD2	1.601831
BMP	AP -2.54	DRD2	1.98556
BMP	AP -2.54	DRD2	1.355932
BMP	AP -2.54	DRD2	0.376648
BMP	AP -2.54	DRD2	1.549053
BMP	AP -2.54	DRD2	0
BMP	AP -2.54	DRD2	0
BMP	AP -2.54	DRD2	0.863931
BMP	AP -2.54	DRD2	2.058824
BMP	AP -2.54	DRD2	0.573614
BMP	AP -2.54	DRD2	0.636943
BMP	AP -2.54	DRD2	1.783061
BMP	AP -2.54	DRD2	1.854975
BMP	AP -2.54	DRD2	0.996678
BMP	AP -2.18	VIPR2	0
BMP	AP -2.18	VIPR2	0.684932
BMP	AP -2.18	VIPR2	0
BMP	AP -2.18	VIPR2	0.512821
BMP	AP -2.18	VIPR2	0
BMP	AP -2.18	VIPR2	0.3861
BMP	AP -2.18	VIPR2	0.15748
BMP	AP -2.18	VIPR2	0
BMP	AP -2.3	VIPR2	0.52356
BMP	AP -2.3	VIPR2	0
BMP	AP -2.3	VIPR2	0
BMP	AP -2.3	VIPR2	3.543307
BMP	AP -2.46	VIPR2	0
BMP	AP -2.46	VIPR2	0.444444
BMP	AP -2.46	VIPR2	0.378072
BMP	AP -2.46	VIPR2	0.610998
BMP	AP -2.46	VIPR2	1.860465
BMP	AP -2.46	VIPR2	0.238663
BMP	AP -2.46	VIPR2	0.238095
BMP	AP -2.46	VIPR2	0.845666
BMP	AP -2.46	VIPR2	0.498339
BMP	AP -2.46	VIPR2	1.144165
BMP	AP -2.54	VIPR2	1.355932
BMP	AP -2.54	VIPR2	0.94162
BMP	AP -2.54	VIPR2	0
BMP	AP -2.54	VIPR2	1.515152
BMP	AP -2.54	VIPR2	0.589971
BMP	AP -2.54	VIPR2	0.431965
BMP	AP -2.54	VIPR2	0.147059
BMP	AP -2.54	VIPR2	0
BMP	AP -2.54	VIPR2	0.318471
BMP	AP -2.54	VIPR2	0.148588
BMP	AP -2.54	VIPR2	0.163666
BMP	AP -2.18	NPBWR1	0
BMP	AP -2.18	NPBWR1	0
BMP	AP -2.18	NPBWR1	0.19305
BMP	AP -2.18	NPBWR1	0.472441
BMP	AP -2.18	NPBWR1	0
BMP	AP -2.18	NPBWR1	0.607903
BMP	AP -2.3	NPBWR1	0
BMP	AP -2.3	NPBWR1	0
BMP	AP -2.3	NPBWR1	0
BMP	AP -2.3	NPBWR1	0.26178
BMP	AP -2.3	NPBWR1	0
BMP	AP -2.3	NPBWR1	0
BMP	AP -2.3	NPBWR1	0
BMP	AP -2.46	NPBWR1	0
BMP	AP -2.46	NPBWR1	0
BMP	AP -2.46	NPBWR1	0.51458
BMP	AP -2.46	NPBWR1	0
BMP	AP -2.46	NPBWR1	0
BMP	AP -2.46	NPBWR1	0.293686
BMP	AP -2.46	NPBWR1	0
BMP	AP -2.46	NPBWR1	0
BMP	AP -2.46	NPBWR1	0
BMP	AP -2.46	NPBWR1	0
BMP	AP -2.46	NPBWR1	0.430108
BMP	AP -2.54	NPBWR1	0
BMP	AP -2.54	NPBWR1	0
BMP	AP -2.54	NPBWR1	0
BMP	AP -2.54	NPBWR1	0
BMP	AP -2.54	NPBWR1	0
BMP	AP -2.54	NPBWR1	0.191205
BMP	AP -2.54	NPBWR1	0.159236
BMP	AP -2.54	NPBWR1	0
BMP	AP -2.54	NPBWR1	0
BMP	AP -2.54	NPBWR1	0.332226
