# Supplementary material for: Separable dorsal raphe dopamine projections mimic the facets of a loneliness-like state
Source: eLife. 2025 Aug 1;14:RP105955. doi: 10.7554/eLife.105955 (PMC12316461; doi:10.7554/eLife.105955)
Supplement: Figure 5—source data 6. [file elife-105955-fig5-data6.csv]

Region	Probe	Drd1	Drd2	Vipr2	Npbwr1
BLP	Drd1	100	1.18063	0.91872	1.0097
BLP	Drd2	18.9189	100	0	0
BLP	Vipr2	38.1399	0	100	0
BLP	Npbwr1	51.2897	0	0	100
BMP	Drd1	100	2.75031	4.69941	0.183015
BMP	Drd2	2.97619	100	0.226757	1.03448
BMP	Vipr2	67.1861	0.606061	100	0
BMP	Npbwr1	37.5	28.5714	0	100
