# Supplementary material for: Separable dorsal raphe dopamine projections mimic the facets of a loneliness-like state
Source: eLife. 2025 Aug 1;14:RP105955. doi: 10.7554/eLife.105955 (PMC12316461; doi:10.7554/eLife.105955)
Supplement: Figure 5—figure supplement 1—source data 1. [file elife-105955-fig5-figsupp1-data1.csv]

Probe	Region	pixels occupied	number of puncta
DRD1	CeL	20	1
DRD1	CeL	0	0
DRD1	CeL	0	0
DRD1	CeL	0	0
DRD1	CeL	0	0
DRD1	CeL	0	0
DRD1	CeL	0	0
DRD1	CeL	12	1
DRD1	CeL	65	3
DRD1	CeL	0	0
DRD1	CeL	65	3
DRD1	CeL	0	0
DRD1	CeL	0	0
DRD1	CeL	0	0
DRD1	CeL	0	0
DRD1	CeL	0	0
DRD1	CeL	16	1
DRD1	CeL	18	1
DRD1	CeL	0	0
DRD1	CeL	57	3
DRD1	CeL	514	23
DRD1	CeL	26	1
DRD1	CeL	26	2
DRD1	CeL	123	9
DRD1	CeL	4	1
DRD1	CeL	0	0
DRD1	CeL	542	27
DRD1	CeL	65	3
DRD1	CeL	3	0
DRD1	CeL	22	1
DRD1	CeL	17	1
DRD1	CeL	0	0
DRD1	CeL	50	2
DRD1	CeL	285	13
DRD1	CeL	0	0
DRD1	CeL	0	0
DRD1	CeL	26	2
DRD1	CeL	0	0
DRD1	CeL	18	1
DRD1	CeL	0	0
DRD1	CeL	0	0
DRD1	CeL	0	0
DRD1	CeL	0	0
DRD1	CeL	8	0
DRD1	CeL	0	0
DRD1	CeL	0	0
DRD1	CeL	0	0
DRD1	CeL	0	0
DRD1	CeL	0	0
DRD1	CeL	6	1
DRD1	CeL	0	0
DRD1	CeL	0	0
DRD1	CeL	0	0
DRD1	CeL	1	1
DRD1	CeL	0	0
DRD1	CeL	0	0
DRD1	CeL	0	0
DRD1	CeL	0	0
DRD1	CeL	0	0
DRD1	CeL	0	0
DRD1	CeL	0	0
DRD1	CeL	0	0
DRD1	CeL	0	0
DRD1	CeL	0	0
DRD1	CeL	0	0
DRD1	CeL	16	1
DRD1	CeL	0	0
DRD1	CeL	18	1
DRD1	CeL	41	2
DRD1	CeL	49	3
DRD1	CeL	0	0
DRD1	CeL	0	0
DRD1	CeL	0	0
DRD1	CeL	0	0
DRD1	CeL	0	0
DRD1	CeL	32	2
DRD1	CeL	34	1
DRD1	CeL	0	0
DRD1	CeL	0	0
DRD1	CeL	0	0
DRD1	CeL	0	0
DRD1	CeL	0	0
DRD1	CeL	4	1
DRD1	CeL	0	0
DRD1	CeL	36	2
DRD1	CeL	0	0
DRD1	CeL	0	0
DRD1	CeL	38	3
DRD1	CeL	0	0
DRD1	CeL	18	1
DRD1	CeL	0	0
DRD1	CeL	177	13
DRD1	CeL	0	0
DRD1	CeL	21	2
DRD1	CeL	0	0
DRD1	CeL	0	0
DRD1	CeL	0	0
DRD1	CeL	0	0
DRD1	CeL	0	0
DRD1	CeL	0	0
DRD1	CeL	0	0
DRD1	CeL	0	0
DRD1	CeL	2	1
DRD1	CeL	0	0
DRD1	CeL	91	4
DRD1	CeL	194	10
DRD1	CeL	0	0
DRD1	CeL	0	0
DRD1	CeL	0	0
DRD1	CeL	0	0
DRD1	CeL	51	2
DRD1	CeL	5	1
DRD1	CeL	0	0
DRD1	CeL	0	0
DRD1	CeL	0	0
DRD1	CeL	12	1
DRD1	CeL	79	3
DRD1	CeL	0	0
DRD1	CeL	0	0
DRD1	CeL	0	0
DRD1	CeL	24	1
DRD1	CeL	0	0
DRD1	CeL	0	0
DRD1	CeL	0	0
DRD1	CeL	0	0
DRD1	CeL	0	0
DRD1	CeL	0	0
DRD1	CeL	108	9
DRD1	CeL	19	1
DRD1	CeL	0	0
DRD1	CeL	0	0
DRD1	CeL	0	0
DRD1	CeL	0	0
DRD1	CeL	0	0
DRD1	CeL	18	1
DRD1	CeL	0	0
DRD1	CeL	53	3
DRD1	CeL	10	1
DRD1	CeL	0	0
DRD1	CeL	0	0
DRD1	CeL	0	0
DRD1	CeL	0	0
DRD1	CeL	137	9
DRD1	CeL	0	0
DRD1	CeL	0	0
DRD1	CeL	0	0
DRD1	CeL	0	0
DRD1	CeL	15	1
DRD1	CeL	0	0
DRD1	CeL	0	0
DRD1	CeL	43	2
DRD1	CeL	0	0
DRD1	CeL	0	0
DRD1	CeL	0	0
DRD1	CeL	0	0
DRD1	CeL	0	0
DRD1	CeL	0	0
DRD1	CeL	0	0
DRD1	CeL	0	0
DRD1	CeL	0	0
DRD1	CeL	0	0
DRD1	CeL	0	0
DRD1	CeL	45	2
DRD1	CeL	0	0
DRD1	CeL	0	0
DRD1	CeL	0	0
DRD1	CeL	0	0
DRD1	CeL	0	0
DRD1	CeL	0	0
DRD1	CeL	10	1
DRD1	CeL	0	0
DRD1	CeL	0	0
DRD1	CeL	27	1
DRD1	CeL	21	1
DRD1	CeL	0	0
DRD1	CeL	0	0
DRD1	CeL	0	0
DRD1	CeL	0	0
DRD1	CeL	0	0
DRD1	CeL	0	0
DRD1	CeL	0	0
DRD1	CeL	0	0
DRD1	CeL	0	0
DRD1	CeL	0	0
DRD1	CeL	0	0
DRD1	CeL	105	5
DRD1	CeL	15	1
DRD1	CeL	0	0
DRD1	CeL	0	0
DRD1	CeL	0	0
DRD1	CeL	0	0
DRD1	CeL	73	2
DRD1	CeL	0	0
DRD1	CeL	0	0
DRD1	CeL	0	0
DRD1	CeL	0	0
DRD1	CeL	22	1
DRD1	CeL	30	4
DRD1	CeL	10	1
DRD1	CeL	0	0
DRD1	CeL	21	1
DRD1	CeL	0	0
DRD1	CeL	14	1
DRD1	CeL	0	0
DRD1	CeL	0	0
DRD1	CeL	17	1
DRD1	CeL	0	0
DRD1	CeL	0	0
DRD1	CeL	0	0
DRD1	CeL	0	0
DRD1	CeL	0	0
DRD1	CeL	0	0
DRD1	CeL	5	1
DRD1	CeL	0	0
DRD1	CeL	0	0
DRD1	CeL	5	1
DRD1	CeL	89	4
DRD1	CeL	0	0
DRD1	CeL	0	0
DRD1	CeL	20	1
DRD1	CeL	0	0
DRD1	CeL	0	0
DRD1	CeL	0	0
DRD1	CeL	24	1
DRD1	CeL	7	1
DRD1	CeL	0	0
DRD1	CeL	0	0
DRD1	CeL	0	0
DRD1	CeL	0	0
DRD1	CeL	227	12
DRD1	CeL	0	0
DRD1	CeL	0	0
DRD1	CeL	0	0
DRD1	CeL	0	0
DRD1	CeL	0	0
DRD1	CeL	170	7
DRD1	CeL	0	0
DRD1	CeL	59	3
DRD1	CeL	0	0
DRD1	CeL	0	0
DRD1	CeL	0	0
DRD1	CeL	32	2
DRD1	CeL	0	0
DRD1	CeL	0	0
DRD1	CeL	0	0
DRD1	CeL	0	0
DRD1	CeL	0	0
DRD1	CeL	0	0
DRD1	CeL	4	0
DRD1	CeL	25	2
DRD1	CeL	10	1
DRD1	CeL	56	2
DRD1	CeL	0	0
DRD1	CeL	0	0
DRD1	CeL	0	0
DRD1	CeL	38	2
DRD1	CeL	0	0
DRD1	CeL	0	0
DRD1	CeL	0	0
DRD1	CeL	93	4
DRD1	CeL	0	0
DRD1	CeL	271	14
DRD1	CeL	0	0
DRD1	CeL	231	14
DRD1	CeL	41	2
DRD1	CeL	21	1
DRD1	CeL	0	0
DRD1	CeL	0	0
DRD1	CeL	0	0
DRD1	CeL	0	0
DRD1	CeL	176	9
DRD1	CeL	0	0
DRD1	CeL	113	6
DRD1	CeL	0	0
DRD1	CeL	65	3
DRD1	CeL	0	0
DRD1	CeL	0	0
DRD1	CeL	0	0
DRD1	CeL	0	0
DRD1	CeL	0	0
DRD1	CeL	0	0
DRD1	CeL	9	2
DRD1	CeL	139	8
DRD1	CeL	0	0
DRD1	CeL	0	0
DRD1	CeL	18	1
DRD1	CeL	24	1
DRD1	CeL	0	0
DRD1	CeL	0	0
DRD1	CeL	15	1
DRD1	CeL	0	0
DRD1	CeL	0	0
DRD1	CeL	29	2
DRD1	CeL	0	0
DRD1	CeL	0	0
DRD1	CeL	209	12
DRD1	CeL	0	0
DRD1	CeL	8	1
DRD1	CeL	0	0
DRD1	CeL	0	0
DRD1	CeL	0	0
DRD1	CeL	0	0
DRD1	CeL	14	2
DRD1	CeL	9	0
DRD1	CeL	0	0
DRD1	CeL	11	1
DRD1	CeL	0	0
DRD1	CeL	1	0
DRD1	CeL	0	0
DRD1	CeL	0	0
DRD1	CeL	0	0
DRD1	CeL	0	0
DRD1	CeL	0	0
DRD1	CeL	0	0
DRD1	CeL	0	0
DRD1	CeL	51	3
DRD1	CeL	0	0
DRD1	CeL	106	7
DRD1	CeL	0	0
DRD1	CeL	0	0
DRD1	CeL	0	0
DRD1	CeL	0	0
DRD1	CeL	0	0
DRD1	CeL	0	0
DRD1	CeL	137	6
DRD1	CeL	58	2
DRD1	CeL	0	0
DRD1	CeL	59	4
DRD1	CeL	0	0
DRD1	CeL	53	3
DRD1	CeL	0	0
DRD1	CeL	43	2
DRD1	CeL	0	0
DRD1	CeL	0	0
DRD1	CeL	185	9
DRD1	CeL	0	0
DRD1	CeL	0	0
DRD1	CeL	0	0
DRD1	CeL	0	0
DRD1	CeL	4	1
DRD1	CeL	0	0
DRD1	CeL	0	0
DRD1	CeL	15	1
DRD1	CeL	23	1
DRD1	CeL	20	1
DRD1	CeL	0	0
DRD1	CeL	0	0
DRD1	CeL	0	0
DRD1	CeL	0	0
DRD1	CeL	0	0
DRD1	CeL	12	1
DRD1	CeL	0	0
DRD1	CeL	0	0
DRD1	CeL	0	0
DRD1	CeL	0	0
DRD1	CeL	0	0
DRD1	CeL	73	3
DRD1	CeL	0	0
DRD1	CeL	55	3
DRD1	CeL	0	0
DRD1	CeL	21	1
DRD1	CeL	0	0
DRD1	CeL	0	0
DRD1	CeL	0	0
DRD1	CeL	0	0
DRD1	CeL	0	0
DRD1	CeL	30	2
DRD1	CeL	50	3
DRD1	CeL	0	0
DRD1	CeL	15	1
DRD1	CeL	0	0
DRD1	CeL	0	0
DRD1	CeL	0	0
DRD1	CeL	0	0
DRD1	CeL	0	0
DRD1	CeL	22	1
DRD1	CeL	0	0
DRD1	CeL	0	0
DRD1	CeL	0	0
DRD1	CeL	16	1
DRD1	CeL	0	0
DRD1	CeL	0	0
DRD1	CeL	0	0
DRD1	CeL	13	1
DRD1	CeL	0	0
DRD1	CeL	0	0
DRD1	CeL	0	0
DRD1	CeL	0	0
DRD1	CeL	26	1
DRD1	CeL	0	0
DRD1	CeL	0	0
DRD1	CeL	0	0
DRD1	CeL	0	0
DRD1	CeL	0	0
DRD1	CeL	0	0
DRD1	CeL	58	3
DRD1	CeL	37	2
DRD1	CeL	0	0
DRD1	CeL	0	0
DRD1	CeL	0	0
DRD1	CeL	0	0
DRD1	CeL	0	0
DRD1	CeL	0	0
DRD1	CeL	0	0
DRD1	CeL	0	0
DRD1	CeL	0	0
DRD1	CeL	0	0
DRD1	CeL	0	0
DRD1	CeL	0	0
DRD1	CeL	117	6
DRD1	CeL	0	0
DRD1	CeL	167	10
DRD1	CeL	20	1
DRD1	CeL	2	1
DRD1	CeL	0	0
DRD1	CeL	46	2
DRD1	CeL	41	3
DRD1	CeL	0	0
DRD1	CeL	32	2
DRD1	CeL	0	0
DRD1	CeL	0	0
DRD1	CeL	0	0
DRD1	CeL	0	0
DRD1	CeL	0	0
DRD1	CeL	0	0
DRD1	CeL	13	1
DRD1	CeL	0	0
DRD1	CeL	25	1
DRD1	BLP	0	0
DRD1	BLP	0	0
DRD1	BLP	0	0
DRD1	BLP	0	0
DRD1	BLP	0	0
DRD1	BLP	0	0
DRD1	BLP	0	0
DRD1	BLP	0	0
DRD1	BLP	0	0
DRD1	BLP	0	0
DRD1	BLP	0	0
DRD1	BLP	0	0
DRD1	BLP	0	0
DRD1	BLP	0	0
DRD1	BLP	0	0
DRD1	BLP	0	0
DRD1	BLP	0	0
DRD1	BLP	0	0
DRD1	BLP	0	0
DRD1	BLP	0	0
DRD1	BLP	0	0
DRD1	BLP	0	0
DRD1	BLP	0	0
DRD1	BLP	0	0
DRD1	BLP	0	0
DRD1	BLP	0	0
DRD1	BLP	0	0
DRD1	BLP	0	0
DRD1	BLP	16	1
DRD1	BLP	199	12
DRD1	BLP	0	0
DRD1	BLP	0	0
DRD1	BLP	0	0
DRD1	BLP	0	0
DRD1	BLP	0	0
DRD1	BLP	0	0
DRD1	BLP	0	0
DRD1	BLP	172	9
DRD1	BLP	9	1
DRD1	BLP	0	0
DRD1	BLP	0	0
DRD1	BLP	0	0
DRD1	BLP	0	0
DRD1	BLP	0	0
DRD1	BLP	0	0
DRD1	BLP	14	1
DRD1	BLP	0	0
DRD1	BLP	0	0
DRD1	BLP	0	0
DRD1	BLP	0	0
DRD1	BLP	0	0
DRD1	BLP	0	0
DRD1	BLP	0	0
DRD1	BLP	93	8
DRD1	BLP	0	0
DRD1	BLP	0	0
DRD1	BLP	0	0
DRD1	BLP	0	0
DRD1	BLP	0	0
DRD1	BLP	0	0
DRD1	BLP	0	0
DRD1	BLP	0	0
DRD1	BLP	0	0
DRD1	BLP	0	0
DRD1	BLP	227	13
DRD1	BLP	27	2
DRD1	BLP	0	0
DRD1	BLP	0	0
DRD1	BLP	0	0
DRD1	BLP	0	0
DRD1	BLP	0	0
DRD1	BLP	0	0
DRD1	BLP	0	0
DRD1	BLP	0	0
DRD1	BLP	0	0
DRD1	BLP	0	0
DRD1	BLP	164	13
DRD1	BLP	0	0
DRD1	BLP	167	13
DRD1	BLP	0	0
DRD1	BLP	0	0
DRD1	BLP	0	0
DRD1	BLP	0	0
DRD1	BLP	0	0
DRD1	BLP	184	14
DRD1	BLP	12	1
DRD1	BLP	55	5
DRD1	BLP	0	0
DRD1	BLP	0	0
DRD1	BLP	26	2
DRD1	BLP	0	0
DRD1	BLP	21	2
DRD1	BLP	0	0
DRD1	BLP	0	0
DRD1	BLP	0	0
DRD1	BLP	0	0
DRD1	BLP	0	0
DRD1	BLP	0	0
DRD1	BLP	0	0
DRD1	BLP	0	0
DRD1	BLP	260	20
DRD1	BLP	273	18
DRD1	BLP	113	7
DRD1	BLP	104	8
DRD1	BLP	0	0
DRD1	BLP	134	10
DRD1	BLP	86	5
DRD1	BLP	42	3
DRD1	BLP	22	2
DRD1	BLP	296	14
DRD1	BLP	162	11
DRD1	BLP	386	22
DRD1	BLP	0	0
DRD1	BLP	20	2
DRD1	BLP	0	0
DRD1	BLP	66	4
DRD1	BLP	14	1
DRD1	BLP	0	0
DRD1	BLP	147	8
DRD1	BLP	356	22
DRD1	BLP	5	0
DRD1	BLP	0	0
DRD1	BLP	141	8
DRD1	BLP	0	0
DRD1	BLP	19	1
DRD1	BLP	176	13
DRD1	BLP	15	1
DRD1	BLP	7	1
DRD1	BLP	14	1
DRD1	BLP	392	26
DRD1	BLP	70	5
DRD1	BLP	0	0
DRD1	BLP	34	2
DRD1	BLP	0	0
DRD1	BLP	0	0
DRD1	BLP	16	1
DRD1	BLP	0	0
DRD1	BLP	250	16
DRD1	BLP	16	2
DRD1	BLP	129	8
DRD1	BLP	0	0
DRD1	BLP	13	1
DRD1	BLP	0	0
DRD1	BLP	0	0
DRD1	BLP	0	0
DRD1	BLP	25	2
DRD1	BLP	207	12
DRD1	BLP	0	0
DRD1	BLP	0	0
DRD1	BLP	0	0
DRD1	BLP	0	0
DRD1	BLP	265	18
DRD1	BLP	15	1
DRD1	BLP	133	8
DRD1	BLP	3	0
DRD1	BLP	0	0
DRD1	BLP	0	0
DRD1	BLP	0	0
DRD1	BLP	0	0
DRD1	BLP	0	0
DRD1	BLP	0	0
DRD1	BLP	0	0
DRD1	BLP	0	0
DRD1	BLP	0	0
DRD1	BLP	0	0
DRD1	BLP	0	0
DRD1	BLP	102	8
DRD1	BLP	0	0
DRD1	BLP	33	2
DRD1	BLP	396	25
DRD1	BLP	0	0
DRD1	BLP	66	4
DRD1	BLP	10	1
DRD1	BLP	266	19
DRD1	BLP	0	0
DRD1	BLP	0	0
DRD1	BLP	0	0
DRD1	BLP	0	0
DRD1	BLP	0	0
DRD1	BLP	70	5
DRD1	BLP	282	20
DRD1	BLP	14	1
DRD1	BLP	0	0
DRD1	BLP	0	0
DRD1	BLP	0	0
DRD1	BLP	10	1
DRD1	BLP	40	3
DRD1	BLP	0	0
DRD1	BLP	0	0
DRD1	BLP	0	0
DRD1	BLP	1	0
DRD1	BLP	76	4
DRD1	BLP	0	0
DRD1	BLP	0	0
DRD1	BLP	230	16
DRD1	BLP	0	0
DRD1	BLP	262	17
DRD1	BLP	0	0
DRD1	BLP	307	20
DRD1	BLP	0	0
DRD1	BLP	700	43
DRD1	BLP	0	0
DRD1	BLP	0	0
DRD1	BLP	0	0
DRD1	BLP	0	0
DRD1	BLP	0	0
DRD1	BLP	43	3
DRD1	BLP	2	0
DRD1	BLP	0	0
DRD1	BLP	14	1
DRD1	BLP	6	1
DRD1	BLP	0	0
DRD1	BLP	10	1
DRD1	BLP	309	21
DRD1	BLP	0	0
DRD1	BLP	530	35
DRD1	BLP	405	23
DRD1	BLP	0	0
DRD1	BLP	168	10
DRD1	BLP	0	0
DRD1	BLP	37	3
DRD1	BLP	0	0
DRD1	BLP	0	0
DRD1	BLP	549	33
DRD1	BLP	0	0
DRD1	BLP	0	0
DRD1	BLP	0	0
DRD1	BLP	0	0
DRD1	BLP	0	0
DRD1	BLP	0	0
DRD1	BLP	0	0
DRD1	BLP	21	1
DRD1	BLP	0	0
DRD1	BLP	1	1
DRD1	BLP	0	0
DRD1	BLP	0	0
DRD1	BLP	12	1
DRD1	BLP	0	0
DRD1	BLP	0	0
DRD1	BLP	24	2
DRD1	BLP	52	3
DRD1	BLP	0	0
DRD1	BLP	0	0
DRD1	BLP	92	6
DRD1	BLP	193	11
DRD1	BLP	0	0
DRD1	BLP	0	0
DRD1	BLP	0	0
DRD1	BLP	0	0
DRD1	BLP	0	0
DRD1	BLP	11	1
DRD1	BLP	0	0
DRD1	BLP	3	0
DRD1	BLP	331	21
DRD1	BLP	24	3
DRD1	BLP	0	0
DRD1	BLP	0	0
DRD1	BLP	49	4
DRD1	BLP	11	1
DRD1	BLP	0	0
DRD1	BLP	0	0
DRD1	BLP	18	1
DRD1	BLP	16	1
DRD1	BLP	0	0
DRD1	BLP	0	0
DRD1	BLP	189	9
DRD1	BLP	0	0
DRD1	BLP	0	0
DRD1	BLP	0	0
DRD1	BLP	0	0
DRD1	BLP	0	0
DRD1	BLP	0	0
DRD1	BLP	0	0
DRD1	BLP	181	12
DRD1	BLP	65	5
DRD1	BLP	0	0
DRD1	BLP	0	0
DRD1	BLP	100	6
DRD1	BLP	282	17
DRD1	BLP	0	0
DRD1	BLP	0	0
DRD1	BLP	198	11
DRD1	BLP	0	0
DRD1	BLP	16	1
DRD1	BLP	0	0
DRD1	BLP	0	0
DRD1	BLP	9	1
DRD1	BLP	6	1
DRD1	BLP	0	0
DRD1	BLP	99	7
DRD1	BLP	34	2
DRD1	BLP	0	0
DRD1	BLP	19	1
DRD1	BLP	56	4
DRD1	BLP	587	35
DRD1	BLP	0	0
DRD1	BLP	3	0
DRD1	BLP	0	0
DRD1	BLP	0	0
DRD1	BLP	0	0
DRD1	BLP	59	4
DRD1	BLP	1	0
DRD1	BLP	220	13
DRD1	BLP	153	11
DRD1	BLP	0	0
DRD1	BLP	14	1
DRD1	BLP	404	25
DRD1	BLP	0	0
DRD1	BLP	60	4
DRD1	BLP	17	2
DRD1	BLP	0	0
DRD1	BLP	77	5
DRD1	BLP	0	0
DRD1	BLP	30	2
DRD1	BLP	13	1
DRD1	BLP	0	0
DRD1	BLP	46	3
DRD1	BLP	0	0
DRD1	BLP	0	0
DRD1	BLP	5	1
DRD1	BLP	11	1
DRD1	BLP	1	0
DRD1	BLP	0	0
DRD1	BLP	0	0
DRD1	BLP	0	0
DRD1	BLP	0	0
DRD1	BLP	0	0
DRD1	BLP	238	16
DRD1	BLP	0	0
DRD1	BLP	0	0
DRD1	BLP	537	34
DRD1	BLP	0	0
DRD1	BLP	47	4
DRD1	BLP	86	6
DRD1	BLP	74	6
DRD1	BLP	14	1
DRD1	BLP	0	0
DRD1	BLP	0	0
DRD1	BLP	145	10
DRD1	BLP	61	5
DRD1	BLP	0	0
DRD1	BLP	227	14
DRD1	BLP	16	1
DRD1	BLP	152	11
DRD1	BLP	0	0
DRD1	BLP	36	3
DRD1	BLP	0	0
DRD1	BLP	2	0
DRD1	BLP	0	0
DRD1	BLP	14	1
DRD1	BLP	313	20
DRD1	BLP	0	0
DRD1	BLP	65	4
DRD1	BLP	0	0
DRD1	BLP	0	0
DRD1	BLP	0	0
DRD1	BLP	309	20
DRD1	BLP	0	0
DRD1	BLP	0	0
DRD1	BLP	0	0
DRD1	BLP	74	6
DRD1	BLP	12	1
DRD1	BLP	0	0
DRD1	BLP	0	0
DRD1	BLP	145	12
DRD1	BLP	10	1
DRD1	BLP	0	0
DRD1	BLP	0	0
DRD1	BLP	120	8
DRD1	BLP	0	0
DRD1	BLP	0	0
DRD1	BLP	0	0
DRD1	BLP	165	12
DRD1	BLP	14	1
DRD1	BLP	0	0
DRD1	BLP	0	0
DRD1	BLP	167	11
DRD1	BLP	0	0
DRD1	BLP	0	0
DRD1	BLP	21	1
DRD1	BLP	0	0
DRD1	BLP	0	0
DRD1	BLP	0	0
DRD1	BLP	0	0
DRD1	BLP	0	0
DRD1	BLP	0	0
DRD1	BLP	0	0
DRD1	BLP	0	0
DRD1	BLP	0	0
DRD1	BLP	48	3
DRD1	BLP	307	23
DRD1	BLP	0	0
DRD1	BLP	27	2
DRD1	BLP	0	0
DRD1	BLP	0	0
DRD1	BLP	24	2
DRD1	BLP	95	7
DRD1	BLP	0	0
DRD1	BLP	0	0
DRD1	BLP	0	0
DRD1	BLP	0	0
DRD1	BLP	204	13
DRD1	BLP	57	4
DRD1	BLP	0	0
DRD1	BLP	0	0
DRD1	BLP	9	1
DRD1	BLP	0	0
DRD1	BLP	48	3
DRD1	BLP	0	0
DRD1	BLP	42	3
DRD1	BLP	154	11
DRD1	BLP	224	15
DRD1	BLP	86	5
DRD1	BLP	16	1
DRD1	BLP	36	3
DRD1	BLP	0	0
DRD1	BLP	0	0
DRD1	BLP	30	3
DRD1	BLP	12	1
DRD1	BLP	0	0
DRD1	BLP	10	2
DRD1	BLP	0	0
DRD1	BLP	0	0
DRD1	BLP	443	31
DRD1	BLP	0	0
DRD1	BLP	0	0
DRD1	BLP	0	0
DRD1	BLP	16	1
DRD1	BLP	0	0
DRD1	BLP	0	0
DRD1	BLP	0	0
DRD1	BLP	0	0
DRD1	BLP	0	0
DRD1	BLP	0	0
DRD1	BLP	20	1
DRD1	BLP	0	0
DRD1	BLP	23	2
DRD1	BLP	0	0
DRD1	BLP	113	8
DRD1	BLP	45	3
DRD1	BLP	0	0
DRD1	BLP	0	0
DRD1	BLP	6	1
DRD1	BLP	13	1
DRD1	BLP	4	1
DRD1	BLP	0	0
DRD1	BLP	224	15
DRD1	BLP	201	14
DRD1	BLP	33	2
DRD1	BLP	66	6
DRD1	BLP	111	8
DRD1	BLP	48	3
DRD1	BLP	0	0
DRD1	BLP	2	0
DRD1	BLP	152	10
DRD1	BLP	0	0
DRD1	BLP	6	1
DRD1	BLP	88	6
DRD1	BLP	0	0
DRD1	BLP	0	0
DRD1	BLP	0	0
DRD1	BLP	230	13
DRD1	BLP	0	0
DRD1	BLP	0	0
DRD1	BLP	25	2
DRD1	BLP	0	0
DRD1	BLP	72	5
DRD1	BLP	4	0
DRD1	BLP	0	0
DRD1	BLP	20	2
DRD1	BLP	52	4
DRD1	BLP	43	3
DRD1	BLP	0	0
DRD1	BLP	0	0
DRD1	BLP	0	0
DRD1	BLP	14	1
DRD1	BLP	0	0
DRD1	BLP	11	1
DRD1	BLP	16	1
DRD1	BLP	0	0
DRD1	BLP	173	11
DRD1	BLP	133	7
DRD1	BLP	0	0
DRD1	BLP	85	6
DRD1	BLP	0	0
DRD1	BLP	11	1
DRD1	BLP	0	0
DRD1	BLP	0	0
DRD1	BLP	0	0
DRD1	BLP	0	0
DRD1	BLP	0	0
DRD1	BLP	172	10
DRD1	BLP	389	20
DRD1	BLP	0	0
DRD1	BLP	0	0
DRD1	BLP	0	0
DRD1	BLP	9	1
DRD1	BLP	151	12
DRD1	BLP	19	2
DRD1	BLP	20	1
DRD1	BLP	0	0
DRD1	BLP	0	0
DRD1	BLP	0	0
DRD1	BLP	0	0
DRD1	BLP	0	0
DRD1	BLP	41	3
DRD1	BLP	0	0
DRD1	BLP	6	0
DRD1	BLP	0	0
DRD1	BLP	23	2
DRD1	BLP	0	0
DRD1	BLP	0	0
DRD1	BLP	0	0
DRD1	BLP	10	1
DRD1	BLP	588	35
DRD1	BLP	0	0
DRD1	BLP	0	0
DRD1	BLP	0	0
DRD1	BLP	0	0
DRD1	BLP	26	2
DRD1	BLP	0	0
DRD1	BLP	0	0
DRD1	BLP	0	0
DRD1	BLP	0	0
DRD1	BLP	0	0
DRD1	BLP	12	1
DRD1	BLP	0	0
DRD1	BLP	0	0
DRD1	BLP	48	4
DRD1	BLP	16	1
DRD1	BLP	0	0
DRD1	BLP	0	0
DRD1	BLP	0	0
DRD1	BLP	0	0
DRD1	BLP	598	38
DRD1	BLP	0	0
DRD1	BLP	4	0
DRD1	BLP	0	0
DRD1	BLP	0	0
DRD1	BLP	158	10
DRD1	BLP	0	0
DRD1	BLP	0	0
DRD1	BLP	0	0
DRD1	BLP	0	0
DRD1	BLP	8	1
DRD1	BLP	0	0
DRD1	BLP	0	0
DRD1	BLP	0	0
DRD1	BLP	0	0
DRD1	BLP	0	0
DRD1	BLP	2	1
DRD1	BLP	0	0
DRD1	BLP	0	0
DRD1	BLP	25	2
DRD1	BLP	0	0
DRD1	BLP	0	0
DRD1	BLP	0	0
DRD1	BLP	0	0
DRD1	BLP	73	6
DRD1	BLP	0	0
DRD1	BLP	32	2
DRD1	BLP	0	0
DRD1	BLP	0	0
DRD1	BLP	0	0
DRD1	BLP	0	0
DRD1	BLP	10	1
DRD1	BLP	0	0
DRD1	BLP	28	3
DRD1	BLP	0	0
DRD1	BLP	27	2
DRD1	BLP	0	0
DRD1	BLP	0	0
DRD1	BLP	0	0
DRD1	BLP	106	7
DRD1	BLP	0	0
DRD1	BLP	0	0
DRD1	BLP	0	0
DRD1	BLP	0	0
DRD1	BLP	0	0
DRD1	BLP	4	0
DRD1	BLP	10	1
DRD1	BLP	0	0
DRD1	BLP	0	0
DRD1	BLP	0	0
DRD1	BLP	127	7
DRD1	BLP	0	0
DRD1	BLP	0	0
DRD1	BLP	0	0
DRD1	BLP	30	2
DRD1	BLP	0	0
DRD1	BLP	1	0
DRD1	BLP	0	0
DRD1	BLP	0	0
DRD1	BLP	0	0
DRD1	BLP	0	0
DRD1	BLP	78	6
DRD1	BLP	0	0
DRD1	BLP	0	0
DRD1	BLP	0	0
DRD1	BLP	0	0
DRD1	BLP	0	0
DRD1	BLP	5	0
DRD1	BLP	10	1
DRD1	BLP	0	0
DRD1	BLP	0	0
DRD1	BLP	19	1
DRD1	BLP	0	0
DRD1	BLP	0	0
DRD1	BLP	122	8
DRD1	BLP	14	1
DRD1	BLP	41	3
DRD1	BLP	72	6
DRD1	BLP	0	0
DRD1	BLP	0	0
DRD1	BLP	0	0
DRD1	BLP	0	0
DRD1	BLP	0	0
DRD1	BLP	26	2
DRD1	BLP	91	6
DRD1	BLP	0	0
DRD1	BLP	14	1
DRD1	BLP	0	0
DRD1	BLP	0	0
DRD1	BLP	16	1
DRD1	BLP	0	0
DRD1	BLP	0	0
DRD1	BLP	0	0
DRD1	BLP	131	9
DRD1	BLP	0	0
DRD1	BLP	0	0
DRD1	BLP	0	0
DRD1	BLP	0	0
DRD1	BLP	14	1
DRD1	BLP	0	0
DRD1	BLP	0	0
DRD1	BLP	0	0
DRD1	BLP	0	0
DRD1	BLP	16	1
DRD1	BLP	0	0
DRD1	BLP	0	0
DRD1	BLP	0	0
DRD1	BLP	0	0
DRD1	BLP	0	0
DRD1	BLP	25	3
DRD1	BLP	0	0
DRD1	BLP	0	0
DRD1	BLP	0	0
DRD1	BLP	0	0
DRD1	BLP	4	1
DRD1	BLP	29	2
DRD1	BLP	0	0
DRD1	BLP	0	0
DRD1	BLP	17	1
DRD1	BLP	0	0
DRD1	BLP	0	0
DRD1	BLP	0	0
DRD1	BLP	0	0
DRD1	BLP	0	0
DRD1	BLP	11	1
DRD1	BLP	74	4
DRD1	BLP	0	0
DRD1	BLP	0	0
DRD1	BLP	0	0
DRD1	BLP	0	0
DRD1	BLP	0	0
DRD1	BLP	0	0
DRD1	BLP	0	0
DRD1	BLP	18	1
DRD1	BLP	0	0
DRD1	BLP	16	1
DRD1	BLP	38	3
DRD1	BLP	0	0
DRD1	BLP	0	0
DRD1	BLP	0	0
DRD1	BLP	0	0
DRD1	BLP	0	0
DRD1	BLP	0	0
DRD1	BLP	0	0
DRD1	BLP	0	0
DRD1	BLP	0	0
DRD1	BLP	0	0
DRD1	BLP	26	2
DRD1	BLP	0	0
DRD1	BLP	0	0
DRD1	BLP	0	0
DRD1	BLP	0	0
DRD1	BLP	0	0
DRD1	BLP	0	0
DRD1	BLP	0	0
DRD1	BLP	0	0
DRD1	BLP	0	0
DRD1	BLP	0	0
DRD1	BLP	0	0
DRD1	BLP	0	0
DRD1	BLP	16	1
DRD1	BLP	0	0
DRD1	BLP	0	0
DRD1	BLP	0	0
DRD1	BLP	0	0
DRD1	BLP	0	0
DRD1	BLP	128	9
DRD1	BLP	0	0
DRD1	BLP	0	0
DRD1	BLP	0	0
DRD1	BLP	0	0
DRD1	BLP	0	0
DRD1	BLP	0	0
DRD1	BLP	0	0
DRD1	BLP	71	5
DRD1	BLP	0	0
DRD1	BLP	0	0
DRD1	BLP	0	0
DRD1	BLP	0	0
DRD1	BLP	0	0
DRD1	BLP	0	0
DRD1	BLP	0	0
DRD1	BLP	0	0
DRD1	BLP	0	0
DRD1	BLP	0	0
DRD1	BLP	0	0
DRD1	BLP	0	0
DRD1	BLP	0	0
DRD1	BLP	33	2
DRD1	BLP	0	0
DRD1	BLP	0	0
DRD1	BLP	0	0
DRD1	BLP	0	0
DRD1	BLP	0	0
DRD1	BLP	0	0
DRD1	BLP	0	0
DRD1	BLP	0	0
DRD1	BLP	0	0
DRD1	BLP	0	0
DRD1	BLP	0	0
DRD1	BLP	0	0
DRD1	BLP	72	5
DRD1	BLP	16	1
DRD1	BLP	0	0
DRD1	BLP	0	0
DRD1	BLP	0	0
DRD1	BLP	0	0
DRD1	BLP	0	0
DRD1	BLP	0	0
DRD1	BLP	80	6
DRD1	BLP	0	0
DRD1	BLP	0	0
DRD1	BLP	0	0
DRD1	BLP	0	0
DRD1	BLP	0	0
DRD1	BLP	0	0
DRD1	BLP	0	0
DRD1	BLP	0	0
DRD1	BLP	0	0
DRD1	BLP	0	0
DRD1	BLP	0	0
DRD1	BLP	0	0
DRD1	BLP	0	0
DRD1	BLP	0	0
DRD1	BLP	90	5
DRD1	BLP	0	0
DRD1	BLP	0	0
DRD1	BLP	0	0
DRD1	BLP	0	0
DRD1	BLP	0	0
DRD1	BLP	0	0
DRD1	BLP	0	0
DRD1	BLP	8	1
DRD1	BLP	0	0
DRD1	BLP	0	0
DRD1	BLP	0	0
DRD1	BLP	12	1
DRD1	BLP	0	0
DRD1	BLP	0	0
DRD1	BLP	0	0
DRD1	BLP	0	0
DRD1	BLP	8	1
DRD1	BLP	0	0
DRD1	BLP	0	0
DRD1	BLP	0	0
DRD1	BLP	8	1
DRD1	ovBNST	184	7
DRD1	ovBNST	0	0
DRD1	ovBNST	0	0
DRD1	ovBNST	41	3
DRD1	ovBNST	144	7
DRD1	ovBNST	0	0
DRD1	ovBNST	0	0
DRD1	ovBNST	24	2
DRD1	ovBNST	84	4
DRD1	ovBNST	0	0
DRD1	ovBNST	0	0
DRD1	ovBNST	0	0
DRD1	ovBNST	0	0
DRD1	ovBNST	1	0
DRD1	ovBNST	0	0
DRD1	ovBNST	669	34
DRD1	ovBNST	0	0
DRD1	ovBNST	0	0
DRD1	ovBNST	513	26
DRD1	ovBNST	0	0
DRD1	ovBNST	34	2
DRD1	ovBNST	246	11
DRD1	ovBNST	0	0
DRD1	ovBNST	0	0
DRD1	ovBNST	0	0
DRD1	ovBNST	3	0
DRD1	ovBNST	23	1
DRD1	ovBNST	0	0
DRD1	ovBNST	0	0
DRD1	ovBNST	0	0
DRD1	ovBNST	0	0
DRD1	ovBNST	0	0
DRD1	ovBNST	0	0
DRD1	ovBNST	0	0
DRD1	ovBNST	0	0
DRD1	ovBNST	0	0
DRD1	ovBNST	0	0
DRD1	ovBNST	0	0
DRD1	ovBNST	0	0
DRD1	ovBNST	0	0
DRD1	ovBNST	14	1
DRD1	ovBNST	0	0
DRD1	ovBNST	0	0
DRD1	ovBNST	0	0
DRD1	ovBNST	0	0
DRD1	ovBNST	0	0
DRD1	ovBNST	12	1
DRD1	ovBNST	14	1
DRD1	ovBNST	384	23
DRD1	ovBNST	0	0
DRD1	ovBNST	0	0
DRD1	ovBNST	0	0
DRD1	ovBNST	5	1
DRD1	ovBNST	0	0
DRD1	ovBNST	0	0
DRD1	ovBNST	70	4
DRD1	ovBNST	0	0
DRD1	ovBNST	0	0
DRD1	ovBNST	0	0
DRD1	ovBNST	246	16
DRD1	ovBNST	0	0
DRD1	ovBNST	0	0
DRD1	ovBNST	0	0
DRD1	ovBNST	117	7
DRD1	ovBNST	0	0
DRD1	ovBNST	0	0
DRD1	ovBNST	0	0
DRD1	ovBNST	14	1
DRD1	ovBNST	10	1
DRD1	ovBNST	0	0
DRD1	ovBNST	0	0
DRD1	ovBNST	0	0
DRD1	ovBNST	0	0
DRD1	ovBNST	142	11
DRD1	ovBNST	92	6
DRD1	ovBNST	0	0
DRD1	ovBNST	585	34
DRD1	ovBNST	0	0
DRD1	ovBNST	35	3
DRD1	ovBNST	0	0
DRD1	ovBNST	39	2
DRD1	ovBNST	0	0
DRD1	ovBNST	0	0
DRD1	ovBNST	0	0
DRD1	ovBNST	0	0
DRD1	ovBNST	54	3
DRD1	ovBNST	0	0
DRD1	ovBNST	0	0
DRD1	ovBNST	0	0
DRD1	ovBNST	0	0
DRD1	ovBNST	0	0
DRD1	ovBNST	0	0
DRD1	ovBNST	0	0
DRD1	ovBNST	24	3
DRD1	ovBNST	1	0
DRD1	ovBNST	17	1
DRD1	ovBNST	12	1
DRD1	ovBNST	0	0
DRD1	ovBNST	11	1
DRD1	ovBNST	27	2
DRD1	ovBNST	14	1
DRD1	ovBNST	0	0
DRD1	ovBNST	0	0
DRD1	ovBNST	4	1
DRD1	ovBNST	0	0
DRD1	ovBNST	0	0
DRD1	ovBNST	0	0
DRD1	ovBNST	0	0
DRD1	ovBNST	0	0
DRD1	ovBNST	0	0
DRD1	ovBNST	0	0
DRD1	ovBNST	0	0
DRD1	ovBNST	0	0
DRD1	ovBNST	0	0
DRD1	ovBNST	0	0
DRD1	ovBNST	313	20
DRD1	ovBNST	0	0
DRD1	ovBNST	0	0
DRD1	ovBNST	0	0
DRD1	ovBNST	69	4
DRD1	ovBNST	0	0
DRD1	ovBNST	395	21
DRD1	ovBNST	0	0
DRD1	ovBNST	0	0
DRD1	ovBNST	0	0
DRD1	ovBNST	0	0
DRD1	ovBNST	0	0
DRD1	ovBNST	377	21
DRD1	ovBNST	0	0
DRD1	ovBNST	0	0
DRD1	ovBNST	0	0
DRD1	ovBNST	0	0
DRD1	ovBNST	27	2
DRD1	ovBNST	0	0
DRD1	ovBNST	0	0
DRD1	ovBNST	0	0
DRD1	ovBNST	7	1
DRD1	ovBNST	0	0
DRD1	ovBNST	0	0
DRD1	ovBNST	0	0
DRD1	ovBNST	12	1
DRD1	ovBNST	0	0
DRD1	ovBNST	0	0
DRD1	ovBNST	0	0
DRD1	ovBNST	0	0
DRD1	ovBNST	2	0
DRD1	ovBNST	0	0
DRD1	ovBNST	0	0
DRD1	ovBNST	0	0
DRD1	ovBNST	0	0
DRD1	ovBNST	159	10
DRD1	ovBNST	0	0
DRD1	ovBNST	0	0
DRD1	ovBNST	0	0
DRD1	ovBNST	0	0
DRD1	ovBNST	0	0
DRD1	ovBNST	0	0
DRD1	ovBNST	0	0
DRD1	ovBNST	0	0
DRD1	ovBNST	0	0
DRD1	ovBNST	0	0
DRD1	ovBNST	0	0
DRD1	ovBNST	0	0
DRD1	ovBNST	0	0
DRD1	ovBNST	6	0
DRD1	ovBNST	0	0
DRD1	ovBNST	0	0
DRD1	ovBNST	0	0
DRD1	ovBNST	45	3
DRD1	ovBNST	25	2
DRD1	ovBNST	61	4
DRD1	ovBNST	29	3
DRD1	ovBNST	34	2
DRD1	ovBNST	0	0
DRD1	ovBNST	0	0
DRD1	ovBNST	0	0
DRD1	ovBNST	0	0
DRD1	ovBNST	0	0
DRD1	ovBNST	0	0
DRD1	ovBNST	0	0
DRD1	ovBNST	0	0
DRD1	ovBNST	0	0
DRD1	ovBNST	0	0
DRD1	ovBNST	0	0
DRD1	ovBNST	0	0
DRD1	ovBNST	0	0
DRD1	ovBNST	0	0
DRD1	ovBNST	0	0
DRD1	ovBNST	0	0
DRD1	ovBNST	0	0
DRD1	ovBNST	0	0
DRD1	ovBNST	0	0
DRD1	ovBNST	0	0
DRD1	ovBNST	0	0
DRD1	ovBNST	0	0
DRD1	ovBNST	0	0
DRD1	ovBNST	14	1
DRD1	ovBNST	0	0
DRD1	ovBNST	0	0
DRD1	ovBNST	0	0
DRD1	ovBNST	0	0
DRD1	ovBNST	92	5
DRD1	ovBNST	0	0
DRD1	ovBNST	0	0
DRD1	ovBNST	0	0
DRD1	ovBNST	0	0
DRD1	ovBNST	0	0
DRD1	ovBNST	0	0
DRD1	ovBNST	0	0
DRD1	ovBNST	15	1
DRD1	ovBNST	3	0
DRD1	ovBNST	0	0
DRD1	ovBNST	0	0
DRD1	ovBNST	0	0
DRD1	ovBNST	16	2
DRD1	ovBNST	0	0
DRD1	ovBNST	53	3
DRD1	ovBNST	0	0
DRD1	ovBNST	0	0
DRD1	ovBNST	0	0
DRD1	ovBNST	215	14
DRD1	ovBNST	0	0
DRD1	ovBNST	0	0
DRD1	ovBNST	0	0
DRD1	ovBNST	0	0
DRD1	ovBNST	0	0
DRD1	ovBNST	0	0
DRD1	ovBNST	13	1
DRD1	ovBNST	0	0
DRD1	ovBNST	0	0
DRD1	ovBNST	0	0
DRD1	ovBNST	0	0
DRD1	ovBNST	0	0
DRD1	ovBNST	0	0
DRD1	ovBNST	0	0
DRD1	ovBNST	0	0
DRD1	ovBNST	18	1
DRD1	ovBNST	0	0
DRD1	ovBNST	0	0
DRD1	ovBNST	27	2
DRD1	ovBNST	0	0
DRD1	ovBNST	0	0
DRD1	ovBNST	13	1
DRD1	ovBNST	0	0
DRD1	ovBNST	51	3
DRD1	ovBNST	0	0
DRD1	ovBNST	0	0
DRD1	ovBNST	0	0
DRD1	ovBNST	0	0
DRD1	ovBNST	0	0
DRD1	ovBNST	0	0
DRD1	ovBNST	0	0
DRD1	ovBNST	0	0
DRD1	ovBNST	0	0
DRD1	ovBNST	0	0
DRD1	ovBNST	12	1
DRD1	ovBNST	0	0
DRD1	ovBNST	0	0
DRD1	ovBNST	0	0
DRD1	ovBNST	0	0
DRD1	ovBNST	0	0
DRD1	ovBNST	0	0
DRD1	ovBNST	25	2
DRD1	ovBNST	68	5
DRD1	ovBNST	0	0
DRD1	ovBNST	17	1
DRD1	ovBNST	0	0
DRD1	ovBNST	0	0
DRD1	ovBNST	26	1
DRD1	ovBNST	0	0
DRD1	ovBNST	0	0
DRD1	ovBNST	0	0
DRD1	ovBNST	0	0
DRD1	ovBNST	0	0
DRD1	ovBNST	0	0
DRD1	ovBNST	0	0
DRD1	ovBNST	0	0
DRD1	ovBNST	0	0
DRD1	ovBNST	0	0
DRD1	ovBNST	0	0
DRD1	ovBNST	0	0
DRD1	ovBNST	14	1
DRD1	ovBNST	0	0
DRD1	ovBNST	0	0
DRD1	ovBNST	0	0
DRD1	ovBNST	0	0
DRD1	ovBNST	22	2
DRD1	ovBNST	30	1
DRD1	ovBNST	51	4
DRD1	ovBNST	0	0
DRD1	ovBNST	0	0
DRD1	ovBNST	419	21
DRD1	ovBNST	0	0
DRD1	ovBNST	45	3
DRD1	ovBNST	0	0
DRD1	ovBNST	0	0
DRD1	ovBNST	0	0
DRD1	ovBNST	0	0
DRD1	ovBNST	0	0
DRD1	ovBNST	10	1
DRD1	ovBNST	0	0
DRD1	ovBNST	0	0
DRD1	ovBNST	0	0
DRD1	ovBNST	0	0
DRD1	ovBNST	0	0
DRD1	ovBNST	20	1
DRD1	ovBNST	0	0
DRD1	ovBNST	19	1
DRD1	ovBNST	0	0
DRD1	ovBNST	0	0
DRD1	ovBNST	16	1
DRD1	ovBNST	0	0
DRD1	ovBNST	0	0
DRD1	ovBNST	0	0
DRD1	ovBNST	5	1
DRD1	ovBNST	0	0
DRD1	ovBNST	0	0
DRD1	ovBNST	0	0
DRD1	ovBNST	0	0
DRD1	ovBNST	0	0
DRD1	ovBNST	0	0
DRD1	ovBNST	0	0
DRD1	ovBNST	0	0
DRD1	ovBNST	0	0
DRD1	ovBNST	0	0
DRD1	ovBNST	31	3
DRD1	ovBNST	0	0
DRD1	ovBNST	0	0
DRD1	ovBNST	0	0
DRD1	ovBNST	0	0
DRD1	ovBNST	0	0
DRD1	ovBNST	0	0
DRD1	ovBNST	134	8
DRD1	ovBNST	0	0
DRD1	ovBNST	0	0
DRD1	ovBNST	0	0
DRD1	ovBNST	0	0
DRD1	ovBNST	10	1
DRD1	ovBNST	0	0
DRD1	ovBNST	0	0
DRD1	ovBNST	0	0
DRD1	ovBNST	0	0
DRD1	ovBNST	29	3
DRD1	ovBNST	173	16
DRD1	ovBNST	0	0
DRD1	ovBNST	0	0
DRD1	ovBNST	0	0
DRD1	ovBNST	0	0
DRD1	ovBNST	13	1
DRD1	ovBNST	2	0
DRD1	ovBNST	0	0
DRD1	ovBNST	0	0
DRD1	ovBNST	0	0
DRD1	ovBNST	0	0
DRD1	ovBNST	0	0
DRD1	ovBNST	0	0
DRD1	ovBNST	0	0
DRD1	ovBNST	0	0
DRD1	ovBNST	0	0
DRD1	ovBNST	0	0
DRD1	ovBNST	0	0
DRD1	ovBNST	0	0
DRD1	ovBNST	136	15
DRD1	ovBNST	0	0
DRD1	ovBNST	0	0
DRD1	ovBNST	0	0
DRD1	ovBNST	0	0
DRD1	ovBNST	0	0
DRD1	ovBNST	0	0
DRD1	ovBNST	0	0
DRD1	ovBNST	0	0
DRD1	ovBNST	0	0
DRD1	ovBNST	0	0
DRD1	ovBNST	0	0
DRD1	ovBNST	0	0
DRD1	ovBNST	0	0
DRD1	ovBNST	3	0
DRD1	ovBNST	48	3
DRD1	ovBNST	0	0
DRD1	ovBNST	0	0
DRD1	ovBNST	0	0
DRD1	ovBNST	0	0
DRD1	ovBNST	0	0
DRD1	ovBNST	0	0
DRD1	ovBNST	0	0
DRD1	ovBNST	0	0
DRD1	ovBNST	0	0
DRD1	ovBNST	0	0
DRD1	ovBNST	0	0
DRD1	ovBNST	0	0
DRD1	ovBNST	0	0
DRD1	ovBNST	0	0
DRD1	ovBNST	0	0
DRD1	ovBNST	0	0
DRD1	ovBNST	0	0
DRD1	ovBNST	0	0
DRD1	ovBNST	0	0
DRD1	ovBNST	0	0
DRD1	ovBNST	0	0
DRD1	ovBNST	0	0
DRD1	ovBNST	11	1
DRD1	ovBNST	0	0
DRD1	ovBNST	5	1
DRD1	ovBNST	0	0
DRD1	ovBNST	0	0
DRD1	ovBNST	0	0
DRD1	ovBNST	0	0
DRD1	ovBNST	0	0
DRD1	ovBNST	0	0
DRD1	ovBNST	0	0
DRD1	ovBNST	100	6
DRD1	ovBNST	0	0
DRD1	ovBNST	0	0
DRD1	ovBNST	0	0
DRD1	ovBNST	0	0
DRD1	ovBNST	0	0
DRD1	ovBNST	0	0
DRD1	ovBNST	0	0
DRD1	ovBNST	89	8
DRD1	ovBNST	0	0
DRD1	ovBNST	0	0
DRD1	ovBNST	0	0
DRD1	ovBNST	0	0
DRD1	ovBNST	27	2
DRD1	ovBNST	0	0
DRD1	ovBNST	0	0
DRD1	ovBNST	30	2
DRD1	ovBNST	15	1
DRD1	ovBNST	0	0
DRD1	ovBNST	0	0
DRD1	ovBNST	0	0
DRD1	ovBNST	145	8
DRD1	ovBNST	0	0
DRD1	ovBNST	0	0
DRD1	ovBNST	22	1
DRD1	ovBNST	0	0
DRD1	ovBNST	26	2
DRD1	ovBNST	0	0
DRD1	ovBNST	0	0
DRD1	ovBNST	0	0
DRD1	ovBNST	0	0
DRD1	ovBNST	0	0
DRD1	ovBNST	3	0
DRD2	CeL	238	16
DRD2	CeL	8	1
DRD2	CeL	4	1
DRD2	CeL	0	0
DRD2	CeL	29	4
DRD2	CeL	251	15
DRD2	CeL	936	73
DRD2	CeL	60	6
DRD2	CeL	185	18
DRD2	CeL	349	26
DRD2	CeL	97	8
DRD2	CeL	67	8
DRD2	CeL	8	0
DRD2	CeL	92	8
DRD2	CeL	0	0
DRD2	CeL	278	20
DRD2	CeL	840	63
DRD2	CeL	451	35
DRD2	CeL	534	40
DRD2	CeL	19	3
DRD2	CeL	589	43
DRD2	CeL	0	0
DRD2	CeL	432	34
DRD2	CeL	11	2
DRD2	CeL	0	0
DRD2	CeL	7	1
DRD2	CeL	0	0
DRD2	CeL	0	0
DRD2	CeL	17	3
DRD2	CeL	451	33
DRD2	CeL	129	13
DRD2	CeL	8	1
DRD2	CeL	50	3
DRD2	CeL	13	1
DRD2	CeL	51	5
DRD2	CeL	183	14
DRD2	CeL	16	2
DRD2	CeL	231	24
DRD2	CeL	9	1
DRD2	CeL	12	1
DRD2	CeL	371	25
DRD2	CeL	715	43
DRD2	CeL	9	1
DRD2	CeL	61	6
DRD2	CeL	9	1
DRD2	CeL	27	3
DRD2	CeL	578	39
DRD2	CeL	589	42
DRD2	CeL	7	1
DRD2	CeL	599	40
DRD2	CeL	359	29
DRD2	CeL	0	0
DRD2	CeL	25	2
DRD2	CeL	0	0
DRD2	CeL	10	2
DRD2	CeL	2	1
DRD2	CeL	27	3
DRD2	CeL	20	2
DRD2	CeL	514	44
DRD2	CeL	4	1
DRD2	CeL	139	9
DRD2	CeL	128	8
DRD2	CeL	70	7
DRD2	CeL	7	1
DRD2	CeL	228	14
DRD2	CeL	46	4
DRD2	CeL	121	10
DRD2	CeL	0	0
DRD2	CeL	35	6
DRD2	CeL	30	4
DRD2	CeL	15	3
DRD2	CeL	4	1
DRD2	CeL	0	0
DRD2	CeL	186	15
DRD2	CeL	305	28
DRD2	CeL	0	0
DRD2	CeL	16	2
DRD2	CeL	0	0
DRD2	CeL	0	0
DRD2	CeL	40	6
DRD2	CeL	5	1
DRD2	CeL	11	2
DRD2	CeL	837	61
DRD2	CeL	0	0
DRD2	CeL	65	6
DRD2	CeL	21	1
DRD2	CeL	56	4
DRD2	CeL	0	0
DRD2	CeL	159	14
DRD2	CeL	525	47
DRD2	CeL	326	24
DRD2	CeL	56	6
DRD2	CeL	0	0
DRD2	CeL	0	0
DRD2	CeL	0	0
DRD2	CeL	0	0
DRD2	CeL	46	4
DRD2	CeL	4	1
DRD2	CeL	31	3
DRD2	CeL	0	0
DRD2	CeL	0	0
DRD2	CeL	616	43
DRD2	CeL	374	29
DRD2	CeL	7	1
DRD2	CeL	0	0
DRD2	CeL	520	46
DRD2	CeL	52	5
DRD2	CeL	10	1
DRD2	CeL	105	7
DRD2	CeL	76	8
DRD2	CeL	0	0
DRD2	CeL	15	1
DRD2	CeL	245	21
DRD2	CeL	121	10
DRD2	CeL	0	0
DRD2	CeL	13	1
DRD2	CeL	42	2
DRD2	CeL	9	1
DRD2	CeL	0	0
DRD2	CeL	16	2
DRD2	CeL	44	6
DRD2	CeL	165	13
DRD2	CeL	0	0
DRD2	CeL	347	28
DRD2	CeL	441	29
DRD2	CeL	3	1
DRD2	CeL	229	25
DRD2	CeL	0	0
DRD2	CeL	298	23
DRD2	CeL	458	28
DRD2	CeL	0	0
DRD2	CeL	0	0
DRD2	CeL	0	0
DRD2	CeL	0	0
DRD2	CeL	50	6
DRD2	CeL	0	0
DRD2	CeL	14	1
DRD2	CeL	40	6
DRD2	CeL	129	9
DRD2	CeL	12	1
DRD2	CeL	33	3
DRD2	CeL	0	0
DRD2	CeL	67	7
DRD2	CeL	0	0
DRD2	CeL	42	5
DRD2	CeL	484	33
DRD2	CeL	75	8
DRD2	CeL	369	29
DRD2	CeL	15	1
DRD2	CeL	0	0
DRD2	CeL	0	0
DRD2	CeL	6	0
DRD2	CeL	0	0
DRD2	CeL	94	9
DRD2	CeL	21	2
DRD2	CeL	0	0
DRD2	CeL	0	0
DRD2	CeL	53	5
DRD2	CeL	0	0
DRD2	CeL	4	1
DRD2	CeL	0	0
DRD2	CeL	0	0
DRD2	CeL	0	0
DRD2	CeL	72	6
DRD2	CeL	10	1
DRD2	CeL	7	1
DRD2	CeL	57	4
DRD2	CeL	23	2
DRD2	CeL	357	28
DRD2	CeL	384	28
DRD2	CeL	239	18
DRD2	CeL	75	4
DRD2	CeL	305	18
DRD2	CeL	114	8
DRD2	CeL	58	7
DRD2	CeL	61	6
DRD2	CeL	10	1
DRD2	CeL	51	4
DRD2	CeL	239	20
DRD2	CeL	284	26
DRD2	CeL	53	5
DRD2	CeL	1	1
DRD2	CeL	47	4
DRD2	CeL	7	1
DRD2	CeL	0	0
DRD2	CeL	25	2
DRD2	CeL	0	0
DRD2	CeL	0	0
DRD2	CeL	4	1
DRD2	CeL	9	1
DRD2	CeL	0	0
DRD2	CeL	71	8
DRD2	CeL	22	1
DRD2	CeL	13	1
DRD2	CeL	0	0
DRD2	CeL	67	8
DRD2	CeL	0	0
DRD2	CeL	31	3
DRD2	CeL	5	1
DRD2	CeL	0	0
DRD2	CeL	0	0
DRD2	CeL	0	0
DRD2	CeL	0	0
DRD2	CeL	0	0
DRD2	CeL	34	3
DRD2	CeL	0	0
DRD2	CeL	0	0
DRD2	CeL	0	0
DRD2	CeL	0	0
DRD2	CeL	0	0
DRD2	CeL	258	19
DRD2	CeL	12	1
DRD2	CeL	0	0
DRD2	CeL	0	0
DRD2	CeL	0	0
DRD2	CeL	91	8
DRD2	CeL	0	0
DRD2	CeL	0	0
DRD2	CeL	0	0
DRD2	CeL	0	0
DRD2	CeL	4	1
DRD2	CeL	160	13
DRD2	CeL	7	1
DRD2	CeL	0	0
DRD2	CeL	37	2
DRD2	CeL	0	0
DRD2	CeL	14	1
DRD2	CeL	116	11
DRD2	CeL	0	0
DRD2	CeL	294	18
DRD2	CeL	0	0
DRD2	CeL	8	0
DRD2	CeL	0	0
DRD2	CeL	667	52
DRD2	CeL	0	0
DRD2	CeL	0	0
DRD2	CeL	70	7
DRD2	CeL	18	2
DRD2	CeL	0	0
DRD2	CeL	0	0
DRD2	CeL	15	1
DRD2	CeL	2	1
DRD2	CeL	89	6
DRD2	CeL	0	0
DRD2	CeL	0	0
DRD2	CeL	0	0
DRD2	CeL	0	0
DRD2	CeL	9	1
DRD2	CeL	12	2
DRD2	CeL	104	8
DRD2	CeL	0	0
DRD2	CeL	0	0
DRD2	CeL	10	2
DRD2	CeL	8	1
DRD2	CeL	42	3
DRD2	CeL	0	0
DRD2	CeL	6	1
DRD2	CeL	171	16
DRD2	CeL	0	0
DRD2	CeL	2	1
DRD2	CeL	0	0
DRD2	CeL	0	0
DRD2	CeL	1	0
DRD2	CeL	79	7
DRD2	CeL	89	8
DRD2	CeL	0	0
DRD2	CeL	91	7
DRD2	CeL	2	0
DRD2	CeL	0	0
DRD2	CeL	130	10
DRD2	CeL	0	0
DRD2	CeL	15	2
DRD2	CeL	0	0
DRD2	CeL	0	0
DRD2	CeL	1	1
DRD2	CeL	8	1
DRD2	CeL	0	0
DRD2	CeL	0	0
DRD2	CeL	11	2
DRD2	CeL	9	1
DRD2	CeL	33	3
DRD2	CeL	32	4
DRD2	CeL	0	0
DRD2	CeL	0	0
DRD2	CeL	38	4
DRD2	CeL	3	1
DRD2	CeL	0	0
DRD2	CeL	339	21
DRD2	CeL	0	0
DRD2	CeL	0	0
DRD2	CeL	21	1
DRD2	CeL	0	0
DRD2	CeL	0	0
DRD2	CeL	0	0
DRD2	CeL	0	0
DRD2	CeL	0	0
DRD2	CeL	0	0
DRD2	CeL	0	0
DRD2	CeL	0	0
DRD2	CeL	0	0
DRD2	CeL	0	0
DRD2	CeL	17	3
DRD2	CeL	75	5
DRD2	CeL	0	0
DRD2	CeL	0	0
DRD2	CeL	4	1
DRD2	CeL	8	1
DRD2	CeL	24	3
DRD2	CeL	0	0
DRD2	CeL	346	22
DRD2	CeL	5	1
DRD2	CeL	0	0
DRD2	CeL	469	33
DRD2	CeL	0	0
DRD2	CeL	0	0
DRD2	CeL	9	2
DRD2	CeL	0	0
DRD2	CeL	38	4
DRD2	CeL	0	0
DRD2	CeL	44	4
DRD2	CeL	135	14
DRD2	CeL	14	2
DRD2	CeL	19	1
DRD2	CeL	117	11
DRD2	CeL	17	2
DRD2	CeL	172	20
DRD2	CeC	232	18
DRD2	CeC	13	1
DRD2	CeC	7	1
DRD2	CeC	66	4
DRD2	CeC	78	6
DRD2	CeC	224	17
DRD2	CeC	90	6
DRD2	CeC	0	0
DRD2	CeC	58	4
DRD2	CeC	18	2
DRD2	CeC	7	1
DRD2	CeC	7	1
DRD2	CeC	0	0
DRD2	CeC	28	3
DRD2	CeC	0	0
DRD2	CeC	23	3
DRD2	CeC	0	0
DRD2	CeC	28	2
DRD2	CeC	12	1
DRD2	CeC	162	13
DRD2	CeC	0	0
DRD2	CeC	93	8
[truncated: 2,816 more rows]
