# Supplementary material for: Separable dorsal raphe dopamine projections mimic the facets of a loneliness-like state
Source: eLife. 2025 Aug 1;14:RP105955. doi: 10.7554/eLife.105955 (PMC12316461; doi:10.7554/eLife.105955)
Supplement: Figure 5—figure supplement 1—source data 2. [file elife-105955-fig5-figsupp1-data2.csv]

Region	Probe	AP	percent expressing
dlBNST	'DRD1'	'0.37'	1.420454545
dlBNST	'DRD1'	'0.37'	15.94202899
dlBNST	'DRD1'	'0.37'	41.51943463
dlBNST	'DRD1'	'0.37'	37.80918728
dlBNST	'DRD1'	'0.37'	11.875
dlBNST	'DRD1'	'0.37'	5.86797066
dlBNST	'DRD1'	'0.37'	37.28489484
dlBNST	'DRD1'	'0.37'	39.3258427
dlBNST	'DRD1'	'0.25'	34.65608466
dlBNST	'DRD1'	'0.25'	45.97701149
dlBNST	'DRD1'	'0.25'	38.48739496
dlBNST	'DRD1'	'0.25'	29.94652406
dlBNST	'DRD1'	'0.25'	27.91970803
dlBNST	'DRD1'	'0.25'	2.828282828
dlBNST	'DRD1'	'0.25'	34.375
dlBNST	'DRD1'	'0.13'	40.72992701
dlBNST	'DRD1'	'0.13'	31.64556962
dlBNST	'DRD1'	'0.13'	19.9669967
dlBNST	'DRD1'	'0.13'	7.454289733
dlBNST	'DRD1'	'0.13'	39.8989899
dlBNST	'DRD1'	'0.13'	40.6175772
dlBNST	'DRD1'	'0.13'	48.45559846
dlBNST	'DRD1'	'0.13'	66.14173228
dlBNST	'DRD1'	'0.13'	32.33082707
dlBNST	'DRD1'	'0.13'	30.56478405
dlBNST	'DRD1'	'0.13'	22.02380952
dlBNST	'DRD1'	'0.13'	29.4627383
dlBNST	'DRD1'	'0.13'	35.80980684
dlBNST	'DRD1'	'0.13'	40.10791367
dlBNST	'DRD1'	'0.13'	22.14411248
dlBNST	'DRD1'	'0.13'	20.5655527
dlBNST	'DRD1'	'0.13'	41.41531323
dlBNST	'DRD1'	'0.13'	38.53211009
dlBNST	'DRD1'	'0.13'	39.22261484
dlBNST	'DRD1'	'0.13'	1.453957997
dlBNST	'DRD1'	'0.13'	20.26066351
dlBNST	'DRD1'	'0.13'	29.90825688
dlBNST	'DRD1'	'0.13'	22.31404959
dlBNST	'DRD1'	'0.13'	39.96539792
dlBNST	'DRD1'	'0.01'	42.30769231
dlBNST	'DRD1'	'0.01'	50.13404826
dlBNST	'DRD1'	'0.01'	56.67189953
dlBNST	'DRD1'	'0.01'	23.29545455
dlBNST	'DRD1'	'0.01'	17.75147929
dlBNST	'DRD1'	'0.01'	49.13907285
dlBNST	'DRD1'	'0.01'	47.89189189
dlBNST	'DRD1'	'0.01'	36.30017452
dlBNST	'DRD1'	'0.01'	47.97619048
dlBNST	'DRD1'	'0.01'	25.62449637
dlBNST	'DRD1'	'0.01'	51.00401606
dlBNST	'DRD1'	'0.01'	52.98416565
dlBNST	'DRD1'	'-0.11'	47.85859959
dlBNST	'DRD1'	'-0.11'	55.125
dlBNST	'DRD1'	'-0.11'	53.42323651
dlBNST	'DRD1'	'-0.11'	41.73140954
dlBNST	'DRD2'	'0.37'	46.875
dlBNST	'DRD2'	'0.37'	59.13043478
dlBNST	'DRD2'	'0.37'	67.70833333
dlBNST	'DRD2'	'0.37'	64.05867971
dlBNST	'DRD2'	'0.37'	59.08221797
dlBNST	'DRD2'	'0.37'	56.74157303
dlBNST	'DRD2'	'0.25'	68.78306878
dlBNST	'DRD2'	'0.25'	64.94252874
dlBNST	'DRD2'	'0.25'	59.8540146
dlBNST	'DRD2'	'0.25'	65.65656566
dlBNST	'DRD2'	'0.25'	55.0295858
dlBNST	'DRD2'	'0.25'	54.26695842
dlBNST	'DRD2'	'0.13'	55.30474041
dlBNST	'DRD2'	'0.13'	66.59388646
dlBNST	'DRD2'	'0.13'	61.71617162
dlBNST	'DRD2'	'0.13'	55.97749648
dlBNST	'DRD2'	'0.13'	51.34680135
dlBNST	'DRD2'	'0.13'	65.79572447
dlBNST	'DRD2'	'0.13'	40.73359073
dlBNST	'DRD2'	'0.13'	64.56692913
dlBNST	'DRD2'	'0.13'	47.18045113
dlBNST	'DRD2'	'0.13'	51.40350877
dlBNST	'DRD2'	'0.13'	47.6702509
dlBNST	'DRD2'	'0.13'	53.0952381
dlBNST	'DRD2'	'0.13'	62.73830156
dlBNST	'DRD2'	'0.13'	54.82912333
dlBNST	'DRD2'	'0.13'	57.1942446
dlBNST	'DRD2'	'0.13'	49.48096886
dlBNST	'DRD2'	'0.13'	50.26362039
dlBNST	'DRD2'	'0.13'	64.39588689
dlBNST	'DRD2'	'0.13'	35.15081206
dlBNST	'DRD2'	'0.13'	47.55351682
dlBNST	'DRD2'	'0.13'	50.32154341
dlBNST	'DRD2'	'0.13'	67.52827141
dlBNST	'DRD2'	'0.13'	53.67298578
dlBNST	'DRD2'	'0.13'	52.47706422
dlBNST	'DRD2'	'0.13'	45.45454545
dlBNST	'DRD2'	'0.13'	43.25259516
dlBNST	'DRD2'	'0.13'	59.32721713
dlBNST	'DRD2'	'0.01'	50.61058345
dlBNST	'DRD2'	'0.01'	61.91066998
dlBNST	'DRD2'	'0.01'	66.04774536
dlBNST	'DRD2'	'0.01'	54.82573727
dlBNST	'DRD2'	'0.01'	55.10204082
dlBNST	'DRD2'	'0.01'	54.6875
dlBNST	'DRD2'	'0.01'	30.0295858
dlBNST	'DRD2'	'0.01'	48.86486486
dlBNST	'DRD2'	'0.01'	64.04886562
dlBNST	'DRD2'	'0.01'	48.56361149
dlBNST	'DRD2'	'0.01'	56.48670427
dlBNST	'DRD2'	'0.01'	63.75502008
dlBNST	'DRD2'	'0.01'	47.74665043
dlBNST	'DRD2'	'-0.11'	49.69408566
dlBNST	'DRD2'	'-0.11'	54
dlBNST	'DRD2'	'-0.11'	48.27968923
dlBNST	'VIP'	'0.37'	28.11950791
dlBNST	'VIP'	'0.37'	12.63736264
dlBNST	'VIP'	'0.37'	11.13074205
dlBNST	'VIP'	'0.37'	21.73144876
dlBNST	'VIP'	'0.37'	80.81264108
dlBNST	'VIP'	'0.25'	14.62184874
dlBNST	'VIP'	'0.25'	15.24064171
dlBNST	'VIP'	'0.25'	8.941605839
dlBNST	'VIP'	'0.25'	18.19526627
dlBNST	'VIP'	'0.25'	6.5625
dlBNST	'VIP'	'0.25'	13.97849462
dlBNST	'VIP'	'0.13'	37.69751693
dlBNST	'VIP'	'0.13'	43.01310044
dlBNST	'VIP'	'0.13'	10.94890511
dlBNST	'VIP'	'0.13'	17.08860759
dlBNST	'VIP'	'0.13'	16.33986928
dlBNST	'VIP'	'0.13'	65.45166403
dlBNST	'VIP'	'0.13'	15.15748031
dlBNST	'VIP'	'0.13'	15.22556391
dlBNST	'VIP'	'0.13'	2.98245614
dlBNST	'VIP'	'0.13'	16.66666667
dlBNST	'VIP'	'0.13'	49.76377953
dlBNST	'VIP'	'0.13'	11.96013289
dlBNST	'VIP'	'0.13'	12.38095238
dlBNST	'VIP'	'0.13'	10.38062284
dlBNST	'VIP'	'0.13'	15.80976864
dlBNST	'VIP'	'0.13'	16.23794212
dlBNST	'VIP'	'0.13'	6.360424028
dlBNST	'VIP'	'0.13'	10.66350711
dlBNST	'VIP'	'0.01'	9.226594301
dlBNST	'VIP'	'0.01'	19.35483871
dlBNST	'VIP'	'0.01'	10.98901099
dlBNST	'VIP'	'0.01'	1.174743025
dlBNST	'VIP'	'0.01'	25.03311258
dlBNST	'VIP'	'0.01'	14.09028728
dlBNST	'VIP'	'0.01'	22.5
dlBNST	'VIP'	'0.01'	23.69057212
dlBNST	'VIP'	'-0.11'	58.93949694
dlBNST	'VIP'	'-0.11'	11.61825726
dlBNST	'NPBWR1'	'0.37'	17.04545455
dlBNST	'NPBWR1'	'0.37'	20
dlBNST	'NPBWR1'	'0.37'	16.5202109
dlBNST	'NPBWR1'	'0.37'	16.20879121
dlBNST	'NPBWR1'	'0.37'	16.25
dlBNST	'NPBWR1'	'0.37'	19.80440098
dlBNST	'NPBWR1'	'0.37'	17.38148984
dlBNST	'NPBWR1'	'0.25'	19.5959596
dlBNST	'NPBWR1'	'0.25'	27.36686391
dlBNST	'NPBWR1'	'0.25'	23.65591398
dlBNST	'NPBWR1'	'0.25'	10.72210066
dlBNST	'NPBWR1'	'0.13'	22.79909707
dlBNST	'NPBWR1'	'0.13'	24.45414847
dlBNST	'NPBWR1'	'0.13'	11.92810458
dlBNST	'NPBWR1'	'0.13'	6.973058637
dlBNST	'NPBWR1'	'0.13'	17.49174917
dlBNST	'NPBWR1'	'0.13'	18.00281294
dlBNST	'NPBWR1'	'0.13'	13.33333333
dlBNST	'NPBWR1'	'0.13'	16.12903226
dlBNST	'NPBWR1'	'0.13'	11.33858268
dlBNST	'NPBWR1'	'0.13'	19.23743501
dlBNST	'NPBWR1'	'0.13'	17.30103806
dlBNST	'NPBWR1'	'0.13'	14.05975395
dlBNST	'NPBWR1'	'0.13'	17.52411576
dlBNST	'NPBWR1'	'0.13'	14.37802908
dlBNST	'NPBWR1'	'0.13'	8.80733945
dlBNST	'NPBWR1'	'0.13'	26.72176309
dlBNST	'NPBWR1'	'0.13'	12.11072664
dlBNST	'NPBWR1'	'0.13'	15.59633028
dlBNST	'NPBWR1'	'0.01'	10.17639077
dlBNST	'NPBWR1'	'0.01'	39.08188586
dlBNST	'NPBWR1'	'0.01'	29.26136364
dlBNST	'NPBWR1'	'0.01'	33.72781065
dlBNST	'NPBWR1'	'0.01'	17.4743025
dlBNST	'NPBWR1'	'0.01'	32.46073298
dlBNST	'NPBWR1'	'0.01'	41.99726402
dlBNST	'NPBWR1'	'-0.11'	20.25
dlBNST	'NPBWR1'	'-0.11'	26.74805771
dmBNST	'DRD1'	'0.37'	0.267379679
dmBNST	'DRD1'	'0.37'	8.108108108
dmBNST	'DRD1'	'0.37'	25.67771084
dmBNST	'DRD1'	'0.37'	28.83435583
dmBNST	'DRD1'	'0.37'	2.807486631
dmBNST	'DRD1'	'0.37'	5
dmBNST	'DRD1'	'0.37'	28.50356295
dmBNST	'DRD1'	'0.37'	24.63768116
dmBNST	'DRD1'	'0.25'	27.50716332
dmBNST	'DRD1'	'0.25'	39.16083916
dmBNST	'DRD1'	'0.25'	22.50859107
dmBNST	'DRD1'	'0.25'	26.83544304
dmBNST	'DRD1'	'0.25'	22.7184466
dmBNST	'DRD1'	'0.25'	1.066098081
dmBNST	'DRD1'	'0.25'	19.01408451
dmBNST	'DRD1'	'0.13'	26.24521073
dmBNST	'DRD1'	'0.13'	16.27906977
dmBNST	'DRD1'	'0.13'	8.503401361
dmBNST	'DRD1'	'0.13'	2.569593148
dmBNST	'DRD1'	'0.13'	24.84725051
dmBNST	'DRD1'	'0.13'	40.48257373
dmBNST	'DRD1'	'0.13'	22.89377289
dmBNST	'DRD1'	'0.13'	60.55045872
dmBNST	'DRD1'	'0.13'	32.99232737
dmBNST	'DRD1'	'0.13'	24.26343154
dmBNST	'DRD1'	'0.13'	10
dmBNST	'DRD1'	'0.13'	10.83844581
dmBNST	'DRD1'	'0.13'	35.71428571
dmBNST	'DRD1'	'0.13'	24.50980392
dmBNST	'DRD1'	'0.13'	8.543263965
dmBNST	'DRD1'	'0.13'	17.003367
dmBNST	'DRD1'	'0.13'	18.4073107
dmBNST	'DRD1'	'0.13'	24.57912458
dmBNST	'DRD1'	'0.13'	20.93023256
dmBNST	'DRD1'	'0.13'	5.25210084
dmBNST	'DRD1'	'0.13'	10.89108911
dmBNST	'DRD1'	'0.13'	23.5
dmBNST	'DRD1'	'0.13'	17.07920792
dmBNST	'DRD1'	'0.13'	35.70412518
dmBNST	'DRD1'	'0.01'	25.18610422
dmBNST	'DRD1'	'0.01'	24.42622951
dmBNST	'DRD1'	'0.01'	26.79127726
dmBNST	'DRD1'	'0.01'	25.08710801
dmBNST	'DRD1'	'0.01'	21.4987715
dmBNST	'DRD1'	'0.01'	13.77952756
dmBNST	'DRD1'	'0.01'	19.09547739
dmBNST	'DRD1'	'0.01'	25.87176603
dmBNST	'DRD1'	'0.01'	17.89340102
dmBNST	'DRD1'	'0.01'	36.25170999
dmBNST	'DRD1'	'0.01'	16.52078775
dmBNST	'DRD1'	'-0.11'	35.77430972
dmBNST	'DRD1'	'-0.11'	37.83018868
dmBNST	'DRD1'	'-0.11'	30.1600674
dmBNST	'DRD2'	'0.37'	55.7486631
dmBNST	'DRD2'	'0.37'	61.71171171
dmBNST	'DRD2'	'0.37'	59.89304813
dmBNST	'DRD2'	'0.37'	61.42857143
dmBNST	'DRD2'	'0.37'	52.01900238
dmBNST	'DRD2'	'0.37'	51.57004831
dmBNST	'DRD2'	'0.25'	60.17191977
dmBNST	'DRD2'	'0.25'	49.18414918
dmBNST	'DRD2'	'0.25'	64.66019417
dmBNST	'DRD2'	'0.25'	49.04051173
dmBNST	'DRD2'	'0.25'	54.67032967
dmBNST	'DRD2'	'0.25'	51.0989011
dmBNST	'DRD2'	'0.13'	55.98194131
dmBNST	'DRD2'	'0.13'	52.7638191
dmBNST	'DRD2'	'0.13'	53.06122449
dmBNST	'DRD2'	'0.13'	63.59743041
dmBNST	'DRD2'	'0.13'	46.23217923
dmBNST	'DRD2'	'0.13'	51.20643432
dmBNST	'DRD2'	'0.13'	34.98168498
dmBNST	'DRD2'	'0.13'	51.37614679
dmBNST	'DRD2'	'0.13'	29.92327366
dmBNST	'DRD2'	'0.13'	44.95614035
dmBNST	'DRD2'	'0.13'	36.03351955
dmBNST	'DRD2'	'0.13'	42.06349206
dmBNST	'DRD2'	'0.13'	55.82822086
dmBNST	'DRD2'	'0.13'	52.38095238
dmBNST	'DRD2'	'0.13'	44.50980392
dmBNST	'DRD2'	'0.13'	59.87012987
dmBNST	'DRD2'	'0.13'	57.17415115
dmBNST	'DRD2'	'0.13'	58.92255892
dmBNST	'DRD2'	'0.13'	35.63968668
dmBNST	'DRD2'	'0.13'	26.93602694
dmBNST	'DRD2'	'0.13'	61.21593291
dmBNST	'DRD2'	'0.13'	56.93277311
dmBNST	'DRD2'	'0.13'	48.18481848
dmBNST	'DRD2'	'0.13'	54
dmBNST	'DRD2'	'0.13'	43.56435644
dmBNST	'DRD2'	'0.13'	41.10953058
dmBNST	'DRD2'	'0.13'	59.51612903
dmBNST	'DRD2'	'0.01'	36.12903226
dmBNST	'DRD2'	'0.01'	49.14463453
dmBNST	'DRD2'	'0.01'	48.2630273
dmBNST	'DRD2'	'0.01'	40.49180328
dmBNST	'DRD2'	'0.01'	36.76012461
dmBNST	'DRD2'	'0.01'	40.41811847
dmBNST	'DRD2'	'0.01'	37.79527559
dmBNST	'DRD2'	'0.01'	51.59128978
dmBNST	'DRD2'	'0.01'	47.09976798
dmBNST	'DRD2'	'0.01'	63.45177665
dmBNST	'DRD2'	'0.01'	57.45554036
dmBNST	'DRD2'	'0.01'	27.68052516
dmBNST	'DRD2'	'-0.11'	28.69147659
dmBNST	'DRD2'	'-0.11'	32.09772536
dmBNST	'VIP'	'0.37'	21.07023411
dmBNST	'VIP'	'0.37'	7.963709677
dmBNST	'VIP'	'0.37'	5.496987952
dmBNST	'VIP'	'0.37'	9.202453988
dmBNST	'VIP'	'0.37'	62.3853211
dmBNST	'VIP'	'0.25'	5.841924399
dmBNST	'VIP'	'0.25'	7.594936709
dmBNST	'VIP'	'0.25'	2.524271845
dmBNST	'VIP'	'0.25'	5.21978022
dmBNST	'VIP'	'0.25'	2.112676056
dmBNST	'VIP'	'0.25'	6.693711968
dmBNST	'VIP'	'0.13'	37.24604966
dmBNST	'VIP'	'0.13'	37.68844221
dmBNST	'VIP'	'0.13'	8.045977011
dmBNST	'VIP'	'0.13'	5.23255814
dmBNST	'VIP'	'0.13'	2.793296089
dmBNST	'VIP'	'0.13'	62.98701299
dmBNST	'VIP'	'0.13'	6.972477064
dmBNST	'VIP'	'0.13'	7.672634271
dmBNST	'VIP'	'0.13'	0.877192982
dmBNST	'VIP'	'0.13'	10.33519553
dmBNST	'VIP'	'0.13'	56.52951699
dmBNST	'VIP'	'0.13'	4.852686308
dmBNST	'VIP'	'0.13'	3.968253968
dmBNST	'VIP'	'0.13'	5.194805195
dmBNST	'VIP'	'0.13'	8.754208754
dmBNST	'VIP'	'0.13'	5.870020964
dmBNST	'VIP'	'0.13'	2.536997886
dmBNST	'VIP'	'0.13'	3.135313531
dmBNST	'VIP'	'0.01'	5
dmBNST	'VIP'	'0.01'	28.92690513
dmBNST	'VIP'	'0.01'	0.171232877
dmBNST	'VIP'	'0.01'	16.33906634
dmBNST	'VIP'	'0.01'	8.932714617
dmBNST	'VIP'	'0.01'	11.58605174
dmBNST	'VIP'	'0.01'	10.27918782
dmBNST	'VIP'	'-0.11'	6.41509434
dmBNST	'NPBWR1'	'0.37'	6.14973262
dmBNST	'NPBWR1'	'0.37'	10.24774775
dmBNST	'NPBWR1'	'0.37'	6.856187291
dmBNST	'NPBWR1'	'0.37'	10.58467742
dmBNST	'NPBWR1'	'0.37'	12.43315508
dmBNST	'NPBWR1'	'0.37'	11.28571429
dmBNST	'NPBWR1'	'0.37'	10.09174312
dmBNST	'NPBWR1'	'0.25'	9.168443497
dmBNST	'NPBWR1'	'0.25'	6.593406593
dmBNST	'NPBWR1'	'0.25'	12.77890467
dmBNST	'NPBWR1'	'0.25'	7.142857143
dmBNST	'NPBWR1'	'0.13'	17.83295711
dmBNST	'NPBWR1'	'0.13'	8.793969849
dmBNST	'NPBWR1'	'0.13'	6.424581006
dmBNST	'NPBWR1'	'0.13'	3.571428571
dmBNST	'NPBWR1'	'0.13'	10.88435374
dmBNST	'NPBWR1'	'0.13'	8.779443255
dmBNST	'NPBWR1'	'0.13'	7.675438596
dmBNST	'NPBWR1'	'0.13'	7.82122905
dmBNST	'NPBWR1'	'0.13'	6.976744186
dmBNST	'NPBWR1'	'0.13'	10.42944785
dmBNST	'NPBWR1'	'0.13'	10.51948052
dmBNST	'NPBWR1'	'0.13'	14.7864184
dmBNST	'NPBWR1'	'0.13'	8.805031447
dmBNST	'NPBWR1'	'0.13'	11.55462185
dmBNST	'NPBWR1'	'0.13'	12.25
dmBNST	'NPBWR1'	'0.13'	13.86138614
dmBNST	'NPBWR1'	'0.13'	10.09957326
dmBNST	'NPBWR1'	'0.13'	7.258064516
dmBNST	'NPBWR1'	'0.01'	5.806451613
dmBNST	'NPBWR1'	'0.01'	26.28304821
dmBNST	'NPBWR1'	'0.01'	13.86292835
dmBNST	'NPBWR1'	'0.01'	9.756097561
dmBNST	'NPBWR1'	'0.01'	13.52739726
dmBNST	'NPBWR1'	'0.01'	22.11055276
dmBNST	'NPBWR1'	'0.01'	17.86542923
dmBNST	'NPBWR1'	'-0.11'	20.40816327
dmBNST	'NPBWR1'	'-0.11'	23.67312553
ovBNST	'DRD1'	'0.37'	1.230769231
ovBNST	'DRD1'	'0.37'	9.217877095
ovBNST	'DRD1'	'0.37'	23.87706856
ovBNST	'DRD1'	'0.37'	25.34435262
ovBNST	'DRD1'	'0.37'	0.211864407
ovBNST	'DRD1'	'0.37'	2.200488998
ovBNST	'DRD1'	'0.37'	18.04281346
ovBNST	'DRD1'	'0.37'	15.29850746
ovBNST	'DRD1'	'0.25'	28.88086643
ovBNST	'DRD1'	'0.25'	26.21722846
ovBNST	'DRD1'	'0.25'	22.44525547
ovBNST	'DRD1'	'0.25'	15.45064378
ovBNST	'DRD1'	'0.25'	25
ovBNST	'DRD1'	'0.25'	2.694610778
ovBNST	'DRD1'	'0.25'	15.82733813
ovBNST	'DRD1'	'0.13'	26.73684211
ovBNST	'DRD1'	'0.13'	20.76502732
ovBNST	'DRD1'	'0.13'	8.174386921
ovBNST	'DRD1'	'0.13'	3.316326531
ovBNST	'DRD1'	'0.13'	19.57104558
ovBNST	'DRD1'	'0.13'	28.32369942
ovBNST	'DRD1'	'0.13'	23.14285714
ovBNST	'DRD1'	'0.13'	81.56682028
ovBNST	'DRD1'	'0.13'	64.49275362
ovBNST	'DRD1'	'0.13'	14.5
ovBNST	'DRD1'	'0.13'	11.0787172
ovBNST	'DRD1'	'0.13'	18.05225653
ovBNST	'DRD1'	'0.13'	21.83235867
ovBNST	'DRD1'	'0.13'	16.4921466
ovBNST	'DRD1'	'0.13'	16.7816092
ovBNST	'DRD1'	'0.13'	19.08045977
ovBNST	'DRD1'	'0.13'	40.52478134
ovBNST	'DRD1'	'0.13'	20.54176072
ovBNST	'DRD1'	'0.13'	21.36150235
ovBNST	'DRD1'	'0.13'	0.46728972
ovBNST	'DRD1'	'0.13'	12.5
ovBNST	'DRD1'	'0.13'	8.791208791
ovBNST	'DRD1'	'0.13'	10.19900498
ovBNST	'DRD1'	'0.13'	33.2594235
ovBNST	'DRD1'	'0.01'	41.37931034
ovBNST	'DRD1'	'0.01'	37.00787402
ovBNST	'DRD1'	'0.01'	57.69230769
ovBNST	'DRD1'	'0.01'	12.79069767
ovBNST	'DRD1'	'0.01'	11.11111111
ovBNST	'DRD1'	'0.01'	37.64705882
ovBNST	'DRD1'	'0.01'	34.52380952
ovBNST	'DRD1'	'0.01'	13.84615385
ovBNST	'DRD1'	'0.01'	28.18181818
ovBNST	'DRD1'	'0.01'	24.75247525
ovBNST	'DRD1'	'0.01'	35.35353535
ovBNST	'DRD1'	'0.01'	50.43478261
ovBNST	'DRD2'	'0.37'	42.46153846
ovBNST	'DRD2'	'0.37'	81.00558659
ovBNST	'DRD2'	'0.37'	33.26271186
ovBNST	'DRD2'	'0.37'	52.81173594
ovBNST	'DRD2'	'0.37'	46.48318043
ovBNST	'DRD2'	'0.37'	41.79104478
ovBNST	'DRD2'	'0.25'	74.00722022
ovBNST	'DRD2'	'0.25'	55.43071161
ovBNST	'DRD2'	'0.25'	55.18867925
ovBNST	'DRD2'	'0.25'	45.50898204
ovBNST	'DRD2'	'0.25'	41.47157191
ovBNST	'DRD2'	'0.25'	32.15962441
ovBNST	'DRD2'	'0.13'	38.13813814
ovBNST	'DRD2'	'0.13'	48.45938375
ovBNST	'DRD2'	'0.13'	45.23160763
ovBNST	'DRD2'	'0.13'	32.65306122
ovBNST	'DRD2'	'0.13'	45.57640751
ovBNST	'DRD2'	'0.13'	44.21965318
ovBNST	'DRD2'	'0.13'	26.57142857
ovBNST	'DRD2'	'0.13'	68.66359447
ovBNST	'DRD2'	'0.13'	22.82608696
ovBNST	'DRD2'	'0.13'	33.33333333
ovBNST	'DRD2'	'0.13'	16.40378549
ovBNST	'DRD2'	'0.13'	43.73177843
ovBNST	'DRD2'	'0.13'	29.6912114
ovBNST	'DRD2'	'0.13'	28.84990253
ovBNST	'DRD2'	'0.13'	36.91099476
ovBNST	'DRD2'	'0.13'	43.28767123
ovBNST	'DRD2'	'0.13'	62.29885057
ovBNST	'DRD2'	'0.13'	30.8045977
ovBNST	'DRD2'	'0.13'	50.72886297
ovBNST	'DRD2'	'0.13'	18.28442438
ovBNST	'DRD2'	'0.13'	38.63636364
ovBNST	'DRD2'	'0.13'	35.74766355
ovBNST	'DRD2'	'0.13'	38.75
ovBNST	'DRD2'	'0.13'	33.79120879
ovBNST	'DRD2'	'0.13'	32.33830846
ovBNST	'DRD2'	'0.13'	50.55432373
ovBNST	'DRD2'	'0.13'	33.90151515
ovBNST	'DRD2'	'0.01'	41.49659864
ovBNST	'DRD2'	'0.01'	58.86524823
ovBNST	'DRD2'	'0.01'	58.62068966
ovBNST	'DRD2'	'0.01'	59.05511811
ovBNST	'DRD2'	'0.01'	46.15384615
ovBNST	'DRD2'	'0.01'	36.04651163
ovBNST	'DRD2'	'0.01'	11.11111111
ovBNST	'DRD2'	'0.01'	25
ovBNST	'DRD2'	'0.01'	53.84615385
ovBNST	'DRD2'	'0.01'	24.42748092
ovBNST	'DRD2'	'0.01'	15.84158416
ovBNST	'DRD2'	'0.01'	39.39393939
ovBNST	'DRD2'	'0.01'	40.86956522
ovBNST	'VIP'	'0.37'	37.08609272
ovBNST	'VIP'	'0.37'	15.98173516
ovBNST	'VIP'	'0.37'	62.64775414
ovBNST	'VIP'	'0.37'	27.82369146
ovBNST	'VIP'	'0.37'	66.37681159
ovBNST	'VIP'	'0.25'	36.49635036
ovBNST	'VIP'	'0.25'	20.17167382
ovBNST	'VIP'	'0.25'	27.35849057
ovBNST	'VIP'	'0.25'	44.81605351
ovBNST	'VIP'	'0.25'	43.64508393
ovBNST	'VIP'	'0.25'	38.99721448
ovBNST	'VIP'	'0.13'	44.14414414
ovBNST	'VIP'	'0.13'	35.57422969
ovBNST	'VIP'	'0.13'	44.84210526
ovBNST	'VIP'	'0.13'	36.06557377
ovBNST	'VIP'	'0.13'	52.92479109
ovBNST	'VIP'	'0.13'	50.34168565
ovBNST	'VIP'	'0.13'	57.14285714
ovBNST	'VIP'	'0.13'	39.13043478
ovBNST	'VIP'	'0.13'	45.37815126
ovBNST	'VIP'	'0.13'	39.11671924
ovBNST	'VIP'	'0.13'	57.82828283
ovBNST	'VIP'	'0.13'	55
ovBNST	'VIP'	'0.13'	60.93294461
ovBNST	'VIP'	'0.13'	63.28767123
ovBNST	'VIP'	'0.13'	57.70114943
ovBNST	'VIP'	'0.13'	61.07954545
ovBNST	'VIP'	'0.13'	54.22535211
ovBNST	'VIP'	'0.13'	47.08333333
ovBNST	'VIP'	'0.01'	57.14285714
ovBNST	'VIP'	'0.01'	25.53191489
ovBNST	'VIP'	'0.01'	19.23076923
ovBNST	'VIP'	'0.01'	5.357142857
ovBNST	'VIP'	'0.01'	32.94117647
ovBNST	'VIP'	'0.01'	16.79389313
ovBNST	'VIP'	'0.01'	12.72727273
ovBNST	'VIP'	'0.01'	22.77227723
ovBNST	'NPBWR1'	'0.37'	27.69230769
ovBNST	'NPBWR1'	'0.37'	17.59776536
ovBNST	'NPBWR1'	'0.37'	35.3200883
ovBNST	'NPBWR1'	'0.37'	36.98630137
ovBNST	'NPBWR1'	'0.37'	52.96610169
ovBNST	'NPBWR1'	'0.37'	37.89731051
ovBNST	'NPBWR1'	'0.37'	38.26086957
ovBNST	'NPBWR1'	'0.25'	41.01796407
ovBNST	'NPBWR1'	'0.25'	49.49832776
ovBNST	'NPBWR1'	'0.25'	48.46796657
ovBNST	'NPBWR1'	'0.25'	48.35680751
ovBNST	'NPBWR1'	'0.13'	49.24924925
ovBNST	'NPBWR1'	'0.13'	41.17647059
ovBNST	'NPBWR1'	'0.13'	53.20334262
ovBNST	'NPBWR1'	'0.13'	41.91343964
ovBNST	'NPBWR1'	'0.13'	53.13351499
ovBNST	'NPBWR1'	'0.13'	63.52040816
ovBNST	'NPBWR1'	'0.13'	57.70308123
ovBNST	'NPBWR1'	'0.13'	43.84858044
ovBNST	'NPBWR1'	'0.13'	49.49494949
ovBNST	'NPBWR1'	'0.13'	61.75771971
ovBNST	'NPBWR1'	'0.13'	70.95890411
ovBNST	'NPBWR1'	'0.13'	30.11494253
ovBNST	'NPBWR1'	'0.13'	61.36363636
ovBNST	'NPBWR1'	'0.13'	61.44859813
ovBNST	'NPBWR1'	'0.13'	50.27472527
ovBNST	'NPBWR1'	'0.13'	48.75621891
ovBNST	'NPBWR1'	'0.13'	33.2594235
ovBNST	'NPBWR1'	'0.13'	49.24242424
ovBNST	'NPBWR1'	'0.01'	51.02040816
ovBNST	'NPBWR1'	'0.01'	31.20567376
ovBNST	'NPBWR1'	'0.01'	53.48837209
ovBNST	'NPBWR1'	'0.01'	41.97530864
ovBNST	'NPBWR1'	'0.01'	17.85714286
ovBNST	'NPBWR1'	'0.01'	60
ovBNST	'NPBWR1'	'0.01'	22.13740458
