# Supplementary material for: Separable dorsal raphe dopamine projections mimic the facets of a loneliness-like state
Source: eLife. 2025 Aug 1;14:RP105955. doi: 10.7554/eLife.105955 (PMC12316461; doi:10.7554/eLife.105955)
Supplement: Figure 5—figure supplement 1—source data 3. [file elife-105955-fig5-figsupp1-data3.csv]

Region	Probe	AP	percent expressing
dlBNST	'DRD1'	'0.37'	0
dlBNST	'DRD1'	'0.37'	3.188405797
dlBNST	'DRD1'	'0.37'	18.55123675
dlBNST	'DRD1'	'0.37'	21.73144876
dlBNST	'DRD1'	'0.37'	2.916666667
dlBNST	'DRD1'	'0.37'	0.244498778
dlBNST	'DRD1'	'0.37'	19.88527725
dlBNST	'DRD1'	'0.37'	23.87640449
dlBNST	'DRD1'	'0.25'	22.22222222
dlBNST	'DRD1'	'0.25'	25.86206897
dlBNST	'DRD1'	'0.25'	21.17647059
dlBNST	'DRD1'	'0.25'	18.18181818
dlBNST	'DRD1'	'0.25'	15.69343066
dlBNST	'DRD1'	'0.25'	0
dlBNST	'DRD1'	'0.25'	21.40625
dlBNST	'DRD1'	'0.13'	24.37956204
dlBNST	'DRD1'	'0.13'	17.93248945
dlBNST	'DRD1'	'0.13'	5.610561056
dlBNST	'DRD1'	'0.13'	1.547116737
dlBNST	'DRD1'	'0.13'	23.90572391
dlBNST	'DRD1'	'0.13'	19.71496437
dlBNST	'DRD1'	'0.13'	31.08108108
dlBNST	'DRD1'	'0.13'	42.32283465
dlBNST	'DRD1'	'0.13'	15.41353383
dlBNST	'DRD1'	'0.13'	18.43853821
dlBNST	'DRD1'	'0.13'	9.523809524
dlBNST	'DRD1'	'0.13'	15.59792028
dlBNST	'DRD1'	'0.13'	17.53343239
dlBNST	'DRD1'	'0.13'	21.22302158
dlBNST	'DRD1'	'0.13'	9.490333919
dlBNST	'DRD1'	'0.13'	10.79691517
dlBNST	'DRD1'	'0.13'	27.61020882
dlBNST	'DRD1'	'0.13'	24.15902141
dlBNST	'DRD1'	'0.13'	21.90812721
dlBNST	'DRD1'	'0.13'	0
dlBNST	'DRD1'	'0.13'	9.597156398
dlBNST	'DRD1'	'0.13'	17.6146789
dlBNST	'DRD1'	'0.13'	9.090909091
dlBNST	'DRD1'	'0.13'	25.25951557
dlBNST	'DRD1'	'0.01'	25.72944297
dlBNST	'DRD1'	'0.01'	30.29490617
dlBNST	'DRD1'	'0.01'	35.79277865
dlBNST	'DRD1'	'0.01'	11.93181818
dlBNST	'DRD1'	'0.01'	8.875739645
dlBNST	'DRD1'	'0.01'	28.0794702
dlBNST	'DRD1'	'0.01'	30.59459459
dlBNST	'DRD1'	'0.01'	19.02268761
dlBNST	'DRD1'	'0.01'	32.14285714
dlBNST	'DRD1'	'0.01'	12.81224819
dlBNST	'DRD1'	'0.01'	31.82730924
dlBNST	'DRD1'	'0.01'	36.05359318
dlBNST	'DRD1'	'-0.11'	24.54112848
dlBNST	'DRD1'	'-0.11'	34.5
dlBNST	'DRD1'	'-0.11'	33.92116183
dlBNST	'DRD1'	'-0.11'	27.30299667
dlBNST	'DRD2'	'0.37'	22.72727273
dlBNST	'DRD2'	'0.37'	37.68115942
dlBNST	'DRD2'	'0.37'	46.875
dlBNST	'DRD2'	'0.37'	37.16381418
dlBNST	'DRD2'	'0.37'	36.90248566
dlBNST	'DRD2'	'0.37'	35.39325843
dlBNST	'DRD2'	'0.25'	36.24338624
dlBNST	'DRD2'	'0.25'	36.7816092
dlBNST	'DRD2'	'0.25'	33.94160584
dlBNST	'DRD2'	'0.25'	45.45454545
dlBNST	'DRD2'	'0.25'	33.43195266
dlBNST	'DRD2'	'0.25'	31.94748359
dlBNST	'DRD2'	'0.13'	37.24604966
dlBNST	'DRD2'	'0.13'	41.70305677
dlBNST	'DRD2'	'0.13'	41.08910891
dlBNST	'DRD2'	'0.13'	32.48945148
dlBNST	'DRD2'	'0.13'	33.16498316
dlBNST	'DRD2'	'0.13'	43.2304038
dlBNST	'DRD2'	'0.13'	24.13127413
dlBNST	'DRD2'	'0.13'	41.73228346
dlBNST	'DRD2'	'0.13'	29.69924812
dlBNST	'DRD2'	'0.13'	30.52631579
dlBNST	'DRD2'	'0.13'	29.03225806
dlBNST	'DRD2'	'0.13'	33.80952381
dlBNST	'DRD2'	'0.13'	41.7677643
dlBNST	'DRD2'	'0.13'	33.13521545
dlBNST	'DRD2'	'0.13'	37.58992806
dlBNST	'DRD2'	'0.13'	28.89273356
dlBNST	'DRD2'	'0.13'	29.34973638
dlBNST	'DRD2'	'0.13'	43.83033419
dlBNST	'DRD2'	'0.13'	17.40139211
dlBNST	'DRD2'	'0.13'	28.59327217
dlBNST	'DRD2'	'0.13'	26.52733119
dlBNST	'DRD2'	'0.13'	45.55735057
dlBNST	'DRD2'	'0.13'	33.05687204
dlBNST	'DRD2'	'0.13'	33.21100917
dlBNST	'DRD2'	'0.13'	27.54820937
dlBNST	'DRD2'	'0.13'	26.47058824
dlBNST	'DRD2'	'0.13'	40.82568807
dlBNST	'DRD2'	'0.01'	27.95115332
dlBNST	'DRD2'	'0.01'	37.96526055
dlBNST	'DRD2'	'0.01'	41.11405836
dlBNST	'DRD2'	'0.01'	33.37801609
dlBNST	'DRD2'	'0.01'	27.00156986
dlBNST	'DRD2'	'0.01'	35.51136364
dlBNST	'DRD2'	'0.01'	16.12426036
dlBNST	'DRD2'	'0.01'	27.56756757
dlBNST	'DRD2'	'0.01'	39.96509599
dlBNST	'DRD2'	'0.01'	25.58139535
dlBNST	'DRD2'	'0.01'	33.27961322
dlBNST	'DRD2'	'0.01'	37.14859438
dlBNST	'DRD2'	'0.01'	27.04019488
dlBNST	'DRD2'	'-0.11'	23.86131883
dlBNST	'DRD2'	'-0.11'	28.375
dlBNST	'DRD2'	'-0.11'	24.63928968
dlBNST	'VIP'	'0.37'	6.151142355
dlBNST	'VIP'	'0.37'	4.120879121
dlBNST	'VIP'	'0.37'	2.826855124
dlBNST	'VIP'	'0.37'	6.360424028
dlBNST	'VIP'	'0.37'	42.88939052
dlBNST	'VIP'	'0.25'	3.865546218
dlBNST	'VIP'	'0.25'	3.743315508
dlBNST	'VIP'	'0.25'	4.01459854
dlBNST	'VIP'	'0.25'	7.98816568
dlBNST	'VIP'	'0.25'	2.03125
dlBNST	'VIP'	'0.25'	4.838709677
dlBNST	'VIP'	'0.13'	9.480812641
dlBNST	'VIP'	'0.13'	7.423580786
dlBNST	'VIP'	'0.13'	3.065693431
dlBNST	'VIP'	'0.13'	5.063291139
dlBNST	'VIP'	'0.13'	2.124183007
dlBNST	'VIP'	'0.13'	25.19809826
dlBNST	'VIP'	'0.13'	5.511811024
dlBNST	'VIP'	'0.13'	5.827067669
dlBNST	'VIP'	'0.13'	1.403508772
dlBNST	'VIP'	'0.13'	5.197132616
dlBNST	'VIP'	'0.13'	12.44094488
dlBNST	'VIP'	'0.13'	4.318936877
dlBNST	'VIP'	'0.13'	2.619047619
dlBNST	'VIP'	'0.13'	5.190311419
dlBNST	'VIP'	'0.13'	5.526992288
dlBNST	'VIP'	'0.13'	5.78778135
dlBNST	'VIP'	'0.13'	2.120141343
dlBNST	'VIP'	'0.13'	2.251184834
dlBNST	'VIP'	'0.01'	4.613297151
dlBNST	'VIP'	'0.01'	6.079404467
dlBNST	'VIP'	'0.01'	1.726844584
dlBNST	'VIP'	'0.01'	0.293685756
dlBNST	'VIP'	'0.01'	4.105960265
dlBNST	'VIP'	'0.01'	2.735978112
dlBNST	'VIP'	'0.01'	4.523809524
dlBNST	'VIP'	'0.01'	7.252215955
dlBNST	'VIP'	'-0.11'	15.4996601
dlBNST	'VIP'	'-0.11'	1.244813278
dlBNST	'NPBWR1'	'0.37'	6.534090909
dlBNST	'NPBWR1'	'0.37'	7.826086957
dlBNST	'NPBWR1'	'0.37'	5.799648506
dlBNST	'NPBWR1'	'0.37'	4.395604396
dlBNST	'NPBWR1'	'0.37'	4.166666667
dlBNST	'NPBWR1'	'0.37'	6.84596577
dlBNST	'NPBWR1'	'0.37'	7.900677201
dlBNST	'NPBWR1'	'0.25'	5.454545455
dlBNST	'NPBWR1'	'0.25'	9.911242604
dlBNST	'NPBWR1'	'0.25'	6.989247312
dlBNST	'NPBWR1'	'0.25'	2.407002188
dlBNST	'NPBWR1'	'0.13'	7.449209932
dlBNST	'NPBWR1'	'0.13'	6.768558952
dlBNST	'NPBWR1'	'0.13'	3.104575163
dlBNST	'NPBWR1'	'0.13'	1.426307448
dlBNST	'NPBWR1'	'0.13'	6.105610561
dlBNST	'NPBWR1'	'0.13'	6.891701828
dlBNST	'NPBWR1'	'0.13'	3.684210526
dlBNST	'NPBWR1'	'0.13'	3.76344086
dlBNST	'NPBWR1'	'0.13'	3.307086614
dlBNST	'NPBWR1'	'0.13'	7.105719237
dlBNST	'NPBWR1'	'0.13'	7.093425606
dlBNST	'NPBWR1'	'0.13'	3.690685413
dlBNST	'NPBWR1'	'0.13'	6.91318328
dlBNST	'NPBWR1'	'0.13'	4.523424879
dlBNST	'NPBWR1'	'0.13'	2.201834862
dlBNST	'NPBWR1'	'0.13'	9.090909091
dlBNST	'NPBWR1'	'0.13'	4.498269896
dlBNST	'NPBWR1'	'0.13'	4.128440367
dlBNST	'NPBWR1'	'0.01'	4.20624152
dlBNST	'NPBWR1'	'0.01'	15.38461538
dlBNST	'NPBWR1'	'0.01'	12.35795455
dlBNST	'NPBWR1'	'0.01'	19.23076923
dlBNST	'NPBWR1'	'0.01'	7.195301028
dlBNST	'NPBWR1'	'0.01'	18.15008726
dlBNST	'NPBWR1'	'0.01'	17.78385773
dlBNST	'NPBWR1'	'-0.11'	5.25
dlBNST	'NPBWR1'	'-0.11'	7.880133185
dmBNST	'DRD1'	'0.37'	0
dmBNST	'DRD1'	'0.37'	0.45045045
dmBNST	'DRD1'	'0.37'	10.61746988
dmBNST	'DRD1'	'0.37'	13.03680982
dmBNST	'DRD1'	'0.37'	0.668449198
dmBNST	'DRD1'	'0.37'	0.857142857
dmBNST	'DRD1'	'0.37'	10.80760095
dmBNST	'DRD1'	'0.37'	11.23188406
dmBNST	'DRD1'	'0.25'	8.309455587
dmBNST	'DRD1'	'0.25'	17.24941725
dmBNST	'DRD1'	'0.25'	9.10652921
dmBNST	'DRD1'	'0.25'	13.41772152
dmBNST	'DRD1'	'0.25'	7.378640777
dmBNST	'DRD1'	'0.25'	0
dmBNST	'DRD1'	'0.25'	8.920187793
dmBNST	'DRD1'	'0.13'	12.2605364
dmBNST	'DRD1'	'0.13'	6.007751938
dmBNST	'DRD1'	'0.13'	1.360544218
dmBNST	'DRD1'	'0.13'	0.214132762
dmBNST	'DRD1'	'0.13'	13.44195519
dmBNST	'DRD1'	'0.13'	19.57104558
dmBNST	'DRD1'	'0.13'	10.43956044
dmBNST	'DRD1'	'0.13'	33.76146789
dmBNST	'DRD1'	'0.13'	11.76470588
dmBNST	'DRD1'	'0.13'	12.9982669
dmBNST	'DRD1'	'0.13'	2.698412698
dmBNST	'DRD1'	'0.13'	3.067484663
dmBNST	'DRD1'	'0.13'	19.48051948
dmBNST	'DRD1'	'0.13'	9.803921569
dmBNST	'DRD1'	'0.13'	1.423877327
dmBNST	'DRD1'	'0.13'	5.218855219
dmBNST	'DRD1'	'0.13'	8.093994778
dmBNST	'DRD1'	'0.13'	11.61616162
dmBNST	'DRD1'	'0.13'	9.302325581
dmBNST	'DRD1'	'0.13'	0.210084034
dmBNST	'DRD1'	'0.13'	4.125412541
dmBNST	'DRD1'	'0.13'	8.25
dmBNST	'DRD1'	'0.13'	7.673267327
dmBNST	'DRD1'	'0.13'	20.76813656
dmBNST	'DRD1'	'0.01'	13.02729529
dmBNST	'DRD1'	'0.01'	12.45901639
dmBNST	'DRD1'	'0.01'	16.82242991
dmBNST	'DRD1'	'0.01'	14.28571429
dmBNST	'DRD1'	'0.01'	8.230958231
dmBNST	'DRD1'	'0.01'	3.543307087
dmBNST	'DRD1'	'0.01'	2.680067002
dmBNST	'DRD1'	'0.01'	12.71091114
dmBNST	'DRD1'	'0.01'	5.583756345
dmBNST	'DRD1'	'0.01'	16.27906977
dmBNST	'DRD1'	'0.01'	6.236323851
dmBNST	'DRD1'	'-0.11'	9.12364946
dmBNST	'DRD1'	'-0.11'	17.0754717
dmBNST	'DRD1'	'-0.11'	10.0252738
dmBNST	'DRD2'	'0.37'	33.15508021
dmBNST	'DRD2'	'0.37'	37.5
dmBNST	'DRD2'	'0.37'	35.29411765
dmBNST	'DRD2'	'0.37'	34.14285714
dmBNST	'DRD2'	'0.37'	27.90973872
dmBNST	'DRD2'	'0.37'	27.29468599
dmBNST	'DRD2'	'0.25'	28.65329513
dmBNST	'DRD2'	'0.25'	28.20512821
dmBNST	'DRD2'	'0.25'	39.41747573
dmBNST	'DRD2'	'0.25'	26.86567164
dmBNST	'DRD2'	'0.25'	31.31868132
dmBNST	'DRD2'	'0.25'	29.3956044
dmBNST	'DRD2'	'0.13'	31.6027088
dmBNST	'DRD2'	'0.13'	35.92964824
dmBNST	'DRD2'	'0.13'	29.08163265
dmBNST	'DRD2'	'0.13'	37.68736617
dmBNST	'DRD2'	'0.13'	23.42158859
dmBNST	'DRD2'	'0.13'	28.95442359
dmBNST	'DRD2'	'0.13'	15.2014652
dmBNST	'DRD2'	'0.13'	28.80733945
dmBNST	'DRD2'	'0.13'	10.4859335
dmBNST	'DRD2'	'0.13'	23.68421053
dmBNST	'DRD2'	'0.13'	16.75977654
dmBNST	'DRD2'	'0.13'	21.9047619
dmBNST	'DRD2'	'0.13'	33.12883436
dmBNST	'DRD2'	'0.13'	24.24242424
dmBNST	'DRD2'	'0.13'	24.31372549
dmBNST	'DRD2'	'0.13'	37.14285714
dmBNST	'DRD2'	'0.13'	36.25410734
dmBNST	'DRD2'	'0.13'	36.53198653
dmBNST	'DRD2'	'0.13'	17.23237598
dmBNST	'DRD2'	'0.13'	10.94276094
dmBNST	'DRD2'	'0.13'	37.94549266
dmBNST	'DRD2'	'0.13'	37.39495798
dmBNST	'DRD2'	'0.13'	30.1980198
dmBNST	'DRD2'	'0.13'	35.25
dmBNST	'DRD2'	'0.13'	27.97029703
dmBNST	'DRD2'	'0.13'	19.63015647
dmBNST	'DRD2'	'0.13'	38.38709677
dmBNST	'DRD2'	'0.01'	16.61290323
dmBNST	'DRD2'	'0.01'	26.28304821
dmBNST	'DRD2'	'0.01'	23.20099256
dmBNST	'DRD2'	'0.01'	20.81967213
dmBNST	'DRD2'	'0.01'	18.22429907
dmBNST	'DRD2'	'0.01'	22.29965157
dmBNST	'DRD2'	'0.01'	19.81627297
dmBNST	'DRD2'	'0.01'	24.45561139
dmBNST	'DRD2'	'0.01'	29.35034803
dmBNST	'DRD2'	'0.01'	39.72081218
dmBNST	'DRD2'	'0.01'	29.54856361
dmBNST	'DRD2'	'0.01'	10.61269147
dmBNST	'DRD2'	'-0.11'	11.16446579
dmBNST	'DRD2'	'-0.11'	14.23757372
dmBNST	'VIP'	'0.37'	1.839464883
dmBNST	'VIP'	'0.37'	1.008064516
dmBNST	'VIP'	'0.37'	1.054216867
dmBNST	'VIP'	'0.37'	0.460122699
dmBNST	'VIP'	'0.37'	20.48929664
dmBNST	'VIP'	'0.25'	0.859106529
dmBNST	'VIP'	'0.25'	0.506329114
dmBNST	'VIP'	'0.25'	0.194174757
dmBNST	'VIP'	'0.25'	1.098901099
dmBNST	'VIP'	'0.25'	0
dmBNST	'VIP'	'0.25'	1.014198783
dmBNST	'VIP'	'0.13'	3.611738149
dmBNST	'VIP'	'0.13'	5.025125628
dmBNST	'VIP'	'0.13'	0.574712644
dmBNST	'VIP'	'0.13'	0.387596899
dmBNST	'VIP'	'0.13'	0.837988827
dmBNST	'VIP'	'0.13'	21.42857143
dmBNST	'VIP'	'0.13'	1.28440367
dmBNST	'VIP'	'0.13'	0.767263427
dmBNST	'VIP'	'0.13'	0
dmBNST	'VIP'	'0.13'	1.117318436
dmBNST	'VIP'	'0.13'	16.63685152
dmBNST	'VIP'	'0.13'	0.173310225
dmBNST	'VIP'	'0.13'	0.476190476
dmBNST	'VIP'	'0.13'	0.12987013
dmBNST	'VIP'	'0.13'	0.336700337
dmBNST	'VIP'	'0.13'	0.419287212
dmBNST	'VIP'	'0.13'	0
dmBNST	'VIP'	'0.13'	0.495049505
dmBNST	'VIP'	'0.01'	0.483870968
dmBNST	'VIP'	'0.01'	2.177293935
dmBNST	'VIP'	'0.01'	0
dmBNST	'VIP'	'0.01'	1.228501229
dmBNST	'VIP'	'0.01'	0.580046404
dmBNST	'VIP'	'0.01'	0.899887514
dmBNST	'VIP'	'0.01'	1.015228426
dmBNST	'VIP'	'-0.11'	0.094339623
dmBNST	'NPBWR1'	'0.37'	1.069518717
dmBNST	'NPBWR1'	'0.37'	2.027027027
dmBNST	'NPBWR1'	'0.37'	1.839464883
dmBNST	'NPBWR1'	'0.37'	2.822580645
dmBNST	'NPBWR1'	'0.37'	4.679144385
dmBNST	'NPBWR1'	'0.37'	2.571428571
dmBNST	'NPBWR1'	'0.37'	1.987767584
dmBNST	'NPBWR1'	'0.25'	3.624733475
dmBNST	'NPBWR1'	'0.25'	0.549450549
dmBNST	'NPBWR1'	'0.25'	3.245436105
dmBNST	'NPBWR1'	'0.25'	2.747252747
dmBNST	'NPBWR1'	'0.13'	4.966139955
dmBNST	'NPBWR1'	'0.13'	2.763819095
dmBNST	'NPBWR1'	'0.13'	2.51396648
dmBNST	'NPBWR1'	'0.13'	0.974025974
dmBNST	'NPBWR1'	'0.13'	3.231292517
dmBNST	'NPBWR1'	'0.13'	1.927194861
dmBNST	'NPBWR1'	'0.13'	1.754385965
dmBNST	'NPBWR1'	'0.13'	2.234636872
dmBNST	'NPBWR1'	'0.13'	1.788908766
dmBNST	'NPBWR1'	'0.13'	3.067484663
dmBNST	'NPBWR1'	'0.13'	2.077922078
dmBNST	'NPBWR1'	'0.13'	4.381161008
dmBNST	'NPBWR1'	'0.13'	1.677148847
dmBNST	'NPBWR1'	'0.13'	2.731092437
dmBNST	'NPBWR1'	'0.13'	5
dmBNST	'NPBWR1'	'0.13'	3.712871287
dmBNST	'NPBWR1'	'0.13'	3.271692745
dmBNST	'NPBWR1'	'0.13'	1.612903226
dmBNST	'NPBWR1'	'0.01'	1.935483871
dmBNST	'NPBWR1'	'0.01'	9.486780715
dmBNST	'NPBWR1'	'0.01'	5.140186916
dmBNST	'NPBWR1'	'0.01'	1.393728223
dmBNST	'NPBWR1'	'0.01'	3.424657534
dmBNST	'NPBWR1'	'0.01'	5.862646566
dmBNST	'NPBWR1'	'0.01'	3.13225058
dmBNST	'NPBWR1'	'-0.11'	5.402160864
dmBNST	'NPBWR1'	'-0.11'	4.886267902
ovBNST	'DRD1'	'0.37'	0
ovBNST	'DRD1'	'0.37'	2.51396648
ovBNST	'DRD1'	'0.37'	11.11111111
ovBNST	'DRD1'	'0.37'	10.46831956
ovBNST	'DRD1'	'0.37'	0
ovBNST	'DRD1'	'0.37'	0
ovBNST	'DRD1'	'0.37'	8.562691131
ovBNST	'DRD1'	'0.37'	7.462686567
ovBNST	'DRD1'	'0.25'	13.71841155
ovBNST	'DRD1'	'0.25'	12.35955056
ovBNST	'DRD1'	'0.25'	10.40145985
ovBNST	'DRD1'	'0.25'	9.871244635
ovBNST	'DRD1'	'0.25'	13.67924528
ovBNST	'DRD1'	'0.25'	0.299401198
ovBNST	'DRD1'	'0.25'	5.995203837
ovBNST	'DRD1'	'0.13'	11.15789474
ovBNST	'DRD1'	'0.13'	10.10928962
ovBNST	'DRD1'	'0.13'	0.817438692
ovBNST	'DRD1'	'0.13'	0.255102041
ovBNST	'DRD1'	'0.13'	7.774798928
ovBNST	'DRD1'	'0.13'	11.56069364
ovBNST	'DRD1'	'0.13'	10.85714286
ovBNST	'DRD1'	'0.13'	58.52534562
ovBNST	'DRD1'	'0.13'	35.50724638
ovBNST	'DRD1'	'0.13'	5.5
ovBNST	'DRD1'	'0.13'	3.790087464
ovBNST	'DRD1'	'0.13'	2.612826603
ovBNST	'DRD1'	'0.13'	9.356725146
ovBNST	'DRD1'	'0.13'	7.068062827
ovBNST	'DRD1'	'0.13'	7.126436782
ovBNST	'DRD1'	'0.13'	6.436781609
ovBNST	'DRD1'	'0.13'	20.40816327
ovBNST	'DRD1'	'0.13'	9.480812641
ovBNST	'DRD1'	'0.13'	8.685446009
ovBNST	'DRD1'	'0.13'	0
ovBNST	'DRD1'	'0.13'	5.208333333
ovBNST	'DRD1'	'0.13'	4.120879121
ovBNST	'DRD1'	'0.13'	2.487562189
ovBNST	'DRD1'	'0.13'	16.85144124
ovBNST	'DRD1'	'0.01'	29.88505747
ovBNST	'DRD1'	'0.01'	22.83464567
ovBNST	'DRD1'	'0.01'	30.76923077
ovBNST	'DRD1'	'0.01'	6.976744186
ovBNST	'DRD1'	'0.01'	4.938271605
ovBNST	'DRD1'	'0.01'	25.88235294
ovBNST	'DRD1'	'0.01'	22.61904762
ovBNST	'DRD1'	'0.01'	3.076923077
ovBNST	'DRD1'	'0.01'	17.27272727
ovBNST	'DRD1'	'0.01'	15.84158416
ovBNST	'DRD1'	'0.01'	16.16161616
ovBNST	'DRD1'	'0.01'	31.30434783
ovBNST	'DRD2'	'0.37'	24.30769231
ovBNST	'DRD2'	'0.37'	54.74860335
ovBNST	'DRD2'	'0.37'	14.40677966
ovBNST	'DRD2'	'0.37'	26.40586797
ovBNST	'DRD2'	'0.37'	20.48929664
ovBNST	'DRD2'	'0.37'	20.89552239
ovBNST	'DRD2'	'0.25'	43.32129964
ovBNST	'DRD2'	'0.25'	34.45692884
ovBNST	'DRD2'	'0.25'	27.83018868
ovBNST	'DRD2'	'0.25'	22.45508982
ovBNST	'DRD2'	'0.25'	15.71906355
ovBNST	'DRD2'	'0.25'	14.08450704
ovBNST	'DRD2'	'0.13'	14.71471471
ovBNST	'DRD2'	'0.13'	26.8907563
ovBNST	'DRD2'	'0.13'	25.88555858
ovBNST	'DRD2'	'0.13'	14.28571429
ovBNST	'DRD2'	'0.13'	21.98391421
ovBNST	'DRD2'	'0.13'	22.5433526
ovBNST	'DRD2'	'0.13'	13.71428571
ovBNST	'DRD2'	'0.13'	42.39631336
ovBNST	'DRD2'	'0.13'	9.782608696
ovBNST	'DRD2'	'0.13'	13.16526611
ovBNST	'DRD2'	'0.13'	9.148264984
ovBNST	'DRD2'	'0.13'	20.69970845
ovBNST	'DRD2'	'0.13'	13.06413302
ovBNST	'DRD2'	'0.13'	11.89083821
ovBNST	'DRD2'	'0.13'	19.89528796
ovBNST	'DRD2'	'0.13'	18.35616438
ovBNST	'DRD2'	'0.13'	39.77011494
ovBNST	'DRD2'	'0.13'	11.49425287
ovBNST	'DRD2'	'0.13'	27.98833819
ovBNST	'DRD2'	'0.13'	9.706546275
ovBNST	'DRD2'	'0.13'	15.34090909
ovBNST	'DRD2'	'0.13'	15.88785047
ovBNST	'DRD2'	'0.13'	18.54166667
ovBNST	'DRD2'	'0.13'	16.20879121
ovBNST	'DRD2'	'0.13'	17.1641791
ovBNST	'DRD2'	'0.13'	27.93791574
ovBNST	'DRD2'	'0.13'	18.75
ovBNST	'DRD2'	'0.01'	19.72789116
ovBNST	'DRD2'	'0.01'	37.58865248
ovBNST	'DRD2'	'0.01'	36.7816092
ovBNST	'DRD2'	'0.01'	35.43307087
ovBNST	'DRD2'	'0.01'	19.23076923
ovBNST	'DRD2'	'0.01'	20.93023256
ovBNST	'DRD2'	'0.01'	3.703703704
ovBNST	'DRD2'	'0.01'	16.66666667
ovBNST	'DRD2'	'0.01'	23.07692308
ovBNST	'DRD2'	'0.01'	6.870229008
ovBNST	'DRD2'	'0.01'	7.920792079
ovBNST	'DRD2'	'0.01'	20.2020202
ovBNST	'DRD2'	'0.01'	20.86956522
ovBNST	'VIP'	'0.37'	17.8807947
ovBNST	'VIP'	'0.37'	5.02283105
ovBNST	'VIP'	'0.37'	47.99054374
ovBNST	'VIP'	'0.37'	16.25344353
ovBNST	'VIP'	'0.37'	27.24637681
ovBNST	'VIP'	'0.25'	21.89781022
ovBNST	'VIP'	'0.25'	9.012875536
ovBNST	'VIP'	'0.25'	11.32075472
ovBNST	'VIP'	'0.25'	28.76254181
ovBNST	'VIP'	'0.25'	28.53717026
ovBNST	'VIP'	'0.25'	23.67688022
ovBNST	'VIP'	'0.13'	24.02402402
ovBNST	'VIP'	'0.13'	18.48739496
ovBNST	'VIP'	'0.13'	29.89473684
ovBNST	'VIP'	'0.13'	22.95081967
ovBNST	'VIP'	'0.13'	31.75487465
ovBNST	'VIP'	'0.13'	35.76309795
ovBNST	'VIP'	'0.13'	36.86635945
ovBNST	'VIP'	'0.13'	23.55072464
ovBNST	'VIP'	'0.13'	33.05322129
ovBNST	'VIP'	'0.13'	24.60567823
ovBNST	'VIP'	'0.13'	37.87878788
ovBNST	'VIP'	'0.13'	41.5
ovBNST	'VIP'	'0.13'	47.2303207
ovBNST	'VIP'	'0.13'	49.8630137
ovBNST	'VIP'	'0.13'	40.68965517
ovBNST	'VIP'	'0.13'	40.05681818
ovBNST	'VIP'	'0.13'	38.96713615
ovBNST	'VIP'	'0.13'	34.375
ovBNST	'VIP'	'0.01'	42.17687075
ovBNST	'VIP'	'0.01'	15.60283688
ovBNST	'VIP'	'0.01'	3.846153846
ovBNST	'VIP'	'0.01'	1.785714286
ovBNST	'VIP'	'0.01'	9.411764706
ovBNST	'VIP'	'0.01'	0
ovBNST	'VIP'	'0.01'	3.636363636
ovBNST	'VIP'	'0.01'	3.96039604
ovBNST	'NPBWR1'	'0.37'	8.923076923
ovBNST	'NPBWR1'	'0.37'	5.027932961
ovBNST	'NPBWR1'	'0.37'	18.54304636
ovBNST	'NPBWR1'	'0.37'	14.15525114
ovBNST	'NPBWR1'	'0.37'	31.99152542
ovBNST	'NPBWR1'	'0.37'	16.38141809
ovBNST	'NPBWR1'	'0.37'	17.39130435
ovBNST	'NPBWR1'	'0.25'	23.05389222
ovBNST	'NPBWR1'	'0.25'	28.42809365
ovBNST	'NPBWR1'	'0.25'	28.6908078
ovBNST	'NPBWR1'	'0.25'	32.62910798
ovBNST	'NPBWR1'	'0.13'	23.42342342
ovBNST	'NPBWR1'	'0.13'	18.48739496
ovBNST	'NPBWR1'	'0.13'	37.04735376
ovBNST	'NPBWR1'	'0.13'	27.1070615
ovBNST	'NPBWR1'	'0.13'	36.51226158
ovBNST	'NPBWR1'	'0.13'	46.42857143
ovBNST	'NPBWR1'	'0.13'	42.57703081
ovBNST	'NPBWR1'	'0.13'	23.34384858
ovBNST	'NPBWR1'	'0.13'	35.1010101
ovBNST	'NPBWR1'	'0.13'	41.80522565
ovBNST	'NPBWR1'	'0.13'	52.87671233
ovBNST	'NPBWR1'	'0.13'	16.7816092
ovBNST	'NPBWR1'	'0.13'	35.51136364
ovBNST	'NPBWR1'	'0.13'	45.3271028
ovBNST	'NPBWR1'	'0.13'	30.76923077
ovBNST	'NPBWR1'	'0.13'	22.3880597
ovBNST	'NPBWR1'	'0.13'	19.06873614
ovBNST	'NPBWR1'	'0.13'	28.59848485
ovBNST	'NPBWR1'	'0.01'	33.33333333
ovBNST	'NPBWR1'	'0.01'	17.73049645
ovBNST	'NPBWR1'	'0.01'	32.55813953
ovBNST	'NPBWR1'	'0.01'	20.98765432
ovBNST	'NPBWR1'	'0.01'	8.035714286
ovBNST	'NPBWR1'	'0.01'	33.84615385
ovBNST	'NPBWR1'	'0.01'	5.34351145
