# Supplementary material for: Separable dorsal raphe dopamine projections mimic the facets of a loneliness-like state
Source: eLife. 2025 Aug 1;14:RP105955. doi: 10.7554/eLife.105955 (PMC12316461; doi:10.7554/eLife.105955)
Supplement: Figure 5—figure supplement 1—source data 4. [file elife-105955-fig5-figsupp1-data4.csv]

Region	Probe	AP	percent expressing
CeC	'DRD1'	'-1.22'	18.71345029
CeC	'DRD1'	'-1.22'	19.90291262
CeC	'DRD1'	'-1.22'	10.62992126
CeC	'DRD1'	'-1.22'	14.13043478
CeC	'DRD1'	'-1.22'	13.75
CeC	'DRD1'	'-1.34'	17.19457014
CeC	'DRD1'	'-1.34'	18.11594203
CeC	'DRD1'	'-1.34'	40
CeC	'DRD1'	'-1.34'	20.70484581
CeC	'DRD1'	'-1.34'	22.92682927
CeC	'DRD1'	'-1.34'	12.5
CeC	'DRD1'	'-1.46'	18.75
CeC	'DRD1'	'-1.46'	9.923664122
CeC	'DRD1'	'-1.46'	16.56441718
CeC	'DRD1'	'-1.46'	20.74074074
CeC	'DRD1'	'-1.46'	11.45833333
CeC	'DRD1'	'-1.46'	22.27074236
CeC	'DRD1'	'-1.46'	6.306306306
CeC	'DRD1'	'-1.46'	21.68674699
CeC	'DRD1'	'-1.46'	28.67647059
CeC	'DRD1'	'-1.46'	6.875
CeC	'DRD1'	'-1.46'	24.69879518
CeC	'DRD1'	'-1.46'	17.61363636
CeC	'DRD1'	'-1.46'	6.722689076
CeC	'DRD1'	'-1.46'	14.92537313
CeC	'DRD1'	'-1.58'	28.40236686
CeC	'DRD1'	'-1.58'	26.74418605
CeC	'DRD1'	'-1.58'	19.16167665
CeC	'DRD1'	'-1.58'	20.30075188
CeC	'DRD1'	'-1.58'	21.73913043
CeC	'DRD1'	'-1.58'	13.33333333
CeC	'DRD1'	'-1.58'	24.83221477
CeC	'DRD1'	'-1.58'	22.80701754
CeC	'DRD1'	'-1.58'	22.2972973
CeC	'DRD1'	'-1.58'	10.16260163
CeC	'DRD1'	'-1.58'	12.06896552
CeC	'DRD1'	'-1.58'	31.55555556
CeC	'DRD1'	'-1.58'	13.30472103
CeC	'DRD1'	'-1.58'	23.11827957
CeC	'DRD1'	'-1.58'	13.85281385
CeC	'DRD1'	'-1.7'	42.2310757
CeC	'DRD1'	'-1.7'	27.27272727
CeC	'DRD1'	'-1.7'	23.94366197
CeC	'DRD1'	'-1.7'	6.25
CeC	'DRD1'	'-1.7'	0
CeC	'DRD1'	'-1.7'	9.090909091
CeC	'DRD1'	'-1.7'	6.967213115
CeC	'DRD2'	'-1.22'	62.5
CeC	'DRD2'	'-1.22'	52.17391304
CeC	'DRD2'	'-1.22'	43.7007874
CeC	'DRD2'	'-1.22'	70.65217391
CeC	'DRD2'	'-1.22'	73.125
CeC	'DRD2'	'-1.34'	55.6561086
CeC	'DRD2'	'-1.34'	25.2173913
CeC	'DRD2'	'-1.34'	43.51464435
CeC	'DRD2'	'-1.34'	53.65853659
CeC	'DRD2'	'-1.34'	9.947643979
CeC	'DRD2'	'-1.34'	50
CeC	'DRD2'	'-1.34'	39.85765125
CeC	'DRD2'	'-1.34'	32.1888412
CeC	'DRD2'	'-1.34'	39.35185185
CeC	'DRD2'	'-1.46'	30.93220339
CeC	'DRD2'	'-1.46'	57.05521472
CeC	'DRD2'	'-1.46'	46.66666667
CeC	'DRD2'	'-1.46'	61.53846154
CeC	'DRD2'	'-1.46'	49.5049505
CeC	'DRD2'	'-1.46'	61.26126126
CeC	'DRD2'	'-1.46'	48.52941176
CeC	'DRD2'	'-1.46'	27.5
CeC	'DRD2'	'-1.46'	42.33576642
CeC	'DRD2'	'-1.46'	30.18867925
CeC	'DRD2'	'-1.46'	37.14285714
CeC	'DRD2'	'-1.46'	8.421052632
CeC	'DRD2'	'-1.46'	41.56626506
CeC	'DRD2'	'-1.46'	37.34177215
CeC	'DRD2'	'-1.46'	31.25
CeC	'DRD2'	'-1.46'	39.44444444
CeC	'DRD2'	'-1.46'	43.69747899
CeC	'DRD2'	'-1.46'	52.73631841
CeC	'DRD2'	'-1.58'	41.98113208
CeC	'DRD2'	'-1.58'	33.33333333
CeC	'DRD2'	'-1.58'	46.51162791
CeC	'DRD2'	'-1.58'	40.11976048
CeC	'DRD2'	'-1.58'	48.48484848
CeC	'DRD2'	'-1.58'	45.56962025
CeC	'DRD2'	'-1.58'	61.0738255
CeC	'DRD2'	'-1.58'	47.95321637
CeC	'DRD2'	'-1.58'	37.83783784
CeC	'DRD2'	'-1.58'	48.37398374
CeC	'DRD2'	'-1.58'	51.14942529
CeC	'DRD2'	'-1.58'	28.69565217
CeC	'DRD2'	'-1.58'	38.7434555
CeC	'DRD2'	'-1.58'	44.20289855
CeC	'DRD2'	'-1.58'	22.72727273
CeC	'DRD2'	'-1.58'	5.555555556
CeC	'DRD2'	'-1.58'	31.11111111
CeC	'DRD2'	'-1.58'	40.77253219
CeC	'DRD2'	'-1.58'	48.96551724
CeC	'DRD2'	'-1.58'	43.05555556
CeC	'DRD2'	'-1.58'	13.13868613
CeC	'DRD2'	'-1.58'	35.48387097
CeC	'DRD2'	'-1.58'	8.805031447
CeC	'DRD2'	'-1.58'	45.88744589
CeC	'DRD2'	'-1.58'	28.85375494
CeC	'DRD2'	'-1.7'	43.42857143
CeC	'DRD2'	'-1.7'	11.95219124
CeC	'DRD2'	'-1.7'	19.88636364
CeC	'DRD2'	'-1.7'	24.13793103
CeC	'DRD2'	'-1.7'	36.15023474
CeC	'DRD2'	'-1.7'	27.88461538
CeC	'DRD2'	'-1.7'	22.66666667
CeC	'DRD2'	'-1.7'	29.60526316
CeC	'DRD2'	'-1.7'	8.148148148
CeC	'DRD2'	'-1.7'	12.66666667
CeC	'DRD2'	'-1.7'	20.85561497
CeC	'DRD2'	'-1.7'	28.68852459
CeC	'DRD2'	'-1.82'	16.1849711
CeC	'VIP'	'-1.22'	16.37426901
CeC	'VIP'	'-1.22'	37.5
CeC	'VIP'	'-1.22'	9
CeC	'VIP'	'-1.22'	10.19417476
CeC	'VIP'	'-1.22'	15.7480315
CeC	'VIP'	'-1.22'	13.04347826
CeC	'VIP'	'-1.22'	27.5
CeC	'VIP'	'-1.34'	42.25352113
CeC	'VIP'	'-1.34'	7.971014493
CeC	'VIP'	'-1.34'	56.52173913
CeC	'VIP'	'-1.34'	4.60251046
CeC	'VIP'	'-1.34'	8.370044053
CeC	'VIP'	'-1.34'	15.90909091
CeC	'VIP'	'-1.34'	16.2037037
CeC	'VIP'	'-1.46'	23.30508475
CeC	'VIP'	'-1.46'	13.125
CeC	'VIP'	'-1.46'	12.97709924
CeC	'VIP'	'-1.46'	6.077348066
CeC	'VIP'	'-1.46'	24.44444444
CeC	'VIP'	'-1.46'	11.96581197
CeC	'VIP'	'-1.46'	10.89108911
CeC	'VIP'	'-1.46'	10.50420168
CeC	'VIP'	'-1.46'	10.25641026
CeC	'VIP'	'-1.46'	4.166666667
CeC	'VIP'	'-1.46'	13.10043668
CeC	'VIP'	'-1.46'	4.21686747
CeC	'VIP'	'-1.46'	9.958506224
CeC	'VIP'	'-1.46'	12.40875912
CeC	'VIP'	'-1.46'	13.20754717
CeC	'VIP'	'-1.46'	8.875739645
CeC	'VIP'	'-1.46'	13.25301205
CeC	'VIP'	'-1.46'	3.977272727
CeC	'VIP'	'-1.46'	6.722689076
CeC	'VIP'	'-1.46'	9.452736318
CeC	'VIP'	'-1.58'	0.471698113
CeC	'VIP'	'-1.58'	1.666666667
CeC	'VIP'	'-1.58'	7.100591716
CeC	'VIP'	'-1.58'	12.90322581
CeC	'VIP'	'-1.58'	6.198347107
CeC	'VIP'	'-1.58'	8.383233533
CeC	'VIP'	'-1.58'	10.3030303
CeC	'VIP'	'-1.58'	5.696202532
CeC	'VIP'	'-1.58'	0.446428571
CeC	'VIP'	'-1.58'	0.925925926
CeC	'VIP'	'-1.58'	9.77443609
CeC	'VIP'	'-1.58'	12.60869565
CeC	'VIP'	'-1.58'	13.33333333
CeC	'VIP'	'-1.58'	4.026845638
CeC	'VIP'	'-1.58'	5.263157895
CeC	'VIP'	'-1.58'	26.35135135
CeC	'VIP'	'-1.58'	3.043478261
CeC	'VIP'	'-1.58'	0.523560209
CeC	'VIP'	'-1.58'	10.14492754
CeC	'VIP'	'-1.58'	3.111111111
CeC	'VIP'	'-1.58'	4.291845494
CeC	'VIP'	'-1.58'	2.688172043
CeC	'VIP'	'-1.58'	7.792207792
CeC	'VIP'	'-1.7'	4.571428571
CeC	'VIP'	'-1.7'	12.93103448
CeC	'VIP'	'-1.7'	1.408450704
CeC	'VIP'	'-1.7'	6.578947368
CeC	'VIP'	'-1.7'	4.812834225
CeC	'VIP'	'-1.7'	0.409836066
CeC	'NPBWR1'	'-1.22'	22.02380952
CeC	'NPBWR1'	'-1.22'	9.5
CeC	'NPBWR1'	'-1.22'	17.39130435
CeC	'NPBWR1'	'-1.34'	22.62443439
CeC	'NPBWR1'	'-1.34'	27.46478873
CeC	'NPBWR1'	'-1.34'	10.87866109
CeC	'NPBWR1'	'-1.34'	25.85365854
CeC	'NPBWR1'	'-1.34'	15
CeC	'NPBWR1'	'-1.34'	26.70157068
CeC	'NPBWR1'	'-1.34'	8.333333333
CeC	'NPBWR1'	'-1.34'	17.79359431
CeC	'NPBWR1'	'-1.34'	15.45064378
CeC	'NPBWR1'	'-1.46'	2.966101695
CeC	'NPBWR1'	'-1.46'	9.392265193
CeC	'NPBWR1'	'-1.46'	12.88343558
CeC	'NPBWR1'	'-1.46'	17.94871795
CeC	'NPBWR1'	'-1.46'	1.98019802
CeC	'NPBWR1'	'-1.46'	10.92436975
CeC	'NPBWR1'	'-1.46'	14.1025641
CeC	'NPBWR1'	'-1.46'	27.92792793
CeC	'NPBWR1'	'-1.46'	19.11764706
CeC	'NPBWR1'	'-1.46'	13.125
CeC	'NPBWR1'	'-1.46'	21.57676349
CeC	'NPBWR1'	'-1.46'	13.86861314
CeC	'NPBWR1'	'-1.46'	4.716981132
CeC	'NPBWR1'	'-1.46'	18.34319527
CeC	'NPBWR1'	'-1.46'	18.57142857
CeC	'NPBWR1'	'-1.46'	11.57894737
CeC	'NPBWR1'	'-1.46'	17.08860759
CeC	'NPBWR1'	'-1.46'	12.77777778
CeC	'NPBWR1'	'-1.58'	3.301886792
CeC	'NPBWR1'	'-1.58'	10
CeC	'NPBWR1'	'-1.58'	13.82488479
CeC	'NPBWR1'	'-1.58'	7.024793388
CeC	'NPBWR1'	'-1.58'	10.85271318
CeC	'NPBWR1'	'-1.58'	9.090909091
CeC	'NPBWR1'	'-1.58'	11.39240506
CeC	'NPBWR1'	'-1.58'	8.482142857
CeC	'NPBWR1'	'-1.58'	18.98148148
CeC	'NPBWR1'	'-1.58'	11.78861789
CeC	'NPBWR1'	'-1.58'	10.34482759
CeC	'NPBWR1'	'-1.58'	10.43478261
CeC	'NPBWR1'	'-1.58'	4.188481675
CeC	'NPBWR1'	'-1.58'	8.695652174
CeC	'NPBWR1'	'-1.58'	10
CeC	'NPBWR1'	'-1.58'	12.12121212
CeC	'NPBWR1'	'-1.58'	12.4137931
CeC	'NPBWR1'	'-1.58'	11.11111111
CeC	'NPBWR1'	'-1.58'	13.86861314
CeC	'NPBWR1'	'-1.58'	19.49685535
CeC	'NPBWR1'	'-1.58'	12.64822134
CeC	'NPBWR1'	'-1.7'	8.571428571
CeC	'NPBWR1'	'-1.7'	13.14741036
CeC	'NPBWR1'	'-1.7'	0
CeC	'NPBWR1'	'-1.7'	13.94230769
CeC	'NPBWR1'	'-1.7'	13.33333333
CeC	'NPBWR1'	'-1.7'	13.15789474
CeC	'NPBWR1'	'-1.7'	19.25925926
CeC	'NPBWR1'	'-1.7'	22
CeC	'NPBWR1'	'-1.82'	45.0867052
CeL	'DRD1'	'-1.22'	19.10447761
CeL	'DRD1'	'-1.22'	23.41040462
CeL	'DRD1'	'-1.22'	17.31843575
CeL	'DRD1'	'-1.22'	17.96536797
CeL	'DRD1'	'-1.22'	15.39888683
CeL	'DRD1'	'-1.34'	13.83647799
CeL	'DRD1'	'-1.34'	19.63636364
CeL	'DRD1'	'-1.34'	20.67307692
CeL	'DRD1'	'-1.34'	23.52941176
CeL	'DRD1'	'-1.34'	26.60098522
CeL	'DRD1'	'-1.34'	22.73684211
CeL	'DRD1'	'-1.46'	28.24601367
CeL	'DRD1'	'-1.46'	22.13114754
CeL	'DRD1'	'-1.46'	23.45679012
CeL	'DRD1'	'-1.46'	26.30057803
CeL	'DRD1'	'-1.46'	17.25352113
CeL	'DRD1'	'-1.46'	29.71175166
CeL	'DRD1'	'-1.46'	9.255079007
CeL	'DRD1'	'-1.46'	31.97831978
CeL	'DRD1'	'-1.46'	29.98204668
CeL	'DRD1'	'-1.46'	11.52882206
CeL	'DRD1'	'-1.46'	30
CeL	'DRD1'	'-1.46'	29.41176471
CeL	'DRD1'	'-1.46'	20.94240838
CeL	'DRD1'	'-1.46'	15.86538462
CeL	'DRD1'	'-1.58'	28.82205514
CeL	'DRD1'	'-1.58'	26.99530516
CeL	'DRD1'	'-1.58'	35.25179856
CeL	'DRD1'	'-1.58'	28.10945274
CeL	'DRD1'	'-1.58'	32.73809524
CeL	'DRD1'	'-1.58'	21.78217822
CeL	'DRD1'	'-1.58'	31.45539906
CeL	'DRD1'	'-1.58'	29.50819672
CeL	'DRD1'	'-1.58'	24.43729904
CeL	'DRD1'	'-1.58'	11.8226601
CeL	'DRD1'	'-1.58'	18.05157593
CeL	'DRD1'	'-1.58'	26.15012107
CeL	'DRD1'	'-1.58'	26.47058824
CeL	'DRD1'	'-1.58'	28.6908078
CeL	'DRD1'	'-1.58'	19.48998179
CeL	'DRD1'	'-1.7'	54.6031746
CeL	'DRD1'	'-1.7'	23.3463035
CeL	'DRD1'	'-1.7'	26.84729064
CeL	'DRD1'	'-1.7'	6.428571429
CeL	'DRD1'	'-1.7'	1.204819277
CeL	'DRD1'	'-1.7'	14.8
CeL	'DRD1'	'-1.7'	9.285714286
CeL	'DRD2'	'-1.22'	59.29648241
CeL	'DRD2'	'-1.22'	53.89221557
CeL	'DRD2'	'-1.22'	34.91620112
CeL	'DRD2'	'-1.22'	69.91341991
CeL	'DRD2'	'-1.22'	62.15213358
CeL	'DRD2'	'-1.34'	47.16981132
CeL	'DRD2'	'-1.34'	51.44230769
CeL	'DRD2'	'-1.34'	33.92226148
CeL	'DRD2'	'-1.34'	52.95566502
CeL	'DRD2'	'-1.34'	8.852459016
CeL	'DRD2'	'-1.34'	63.30275229
CeL	'DRD2'	'-1.34'	26.06177606
CeL	'DRD2'	'-1.34'	27.68924303
CeL	'DRD2'	'-1.34'	40.63157895
CeL	'DRD2'	'-1.46'	33.96624473
CeL	'DRD2'	'-1.46'	41.76954733
CeL	'DRD2'	'-1.46'	42.48554913
CeL	'DRD2'	'-1.46'	45.86894587
CeL	'DRD2'	'-1.46'	45.23160763
CeL	'DRD2'	'-1.46'	41.08352144
CeL	'DRD2'	'-1.46'	43.4470377
CeL	'DRD2'	'-1.46'	37.3433584
CeL	'DRD2'	'-1.46'	32.28571429
CeL	'DRD2'	'-1.46'	29.02208202
CeL	'DRD2'	'-1.46'	50
CeL	'DRD2'	'-1.46'	7.751937984
CeL	'DRD2'	'-1.46'	37.6744186
CeL	'DRD2'	'-1.46'	21.97530864
CeL	'DRD2'	'-1.46'	25.49019608
CeL	'DRD2'	'-1.46'	24.09638554
CeL	'DRD2'	'-1.46'	40.05235602
CeL	'DRD2'	'-1.46'	51.68269231
CeL	'DRD2'	'-1.58'	28.05194805
CeL	'DRD2'	'-1.58'	23.828125
CeL	'DRD2'	'-1.58'	32.62910798
CeL	'DRD2'	'-1.58'	35.25179856
CeL	'DRD2'	'-1.58'	32.76836158
CeL	'DRD2'	'-1.58'	31.52173913
CeL	'DRD2'	'-1.58'	38.73239437
CeL	'DRD2'	'-1.58'	39.61748634
CeL	'DRD2'	'-1.58'	37.94212219
CeL	'DRD2'	'-1.58'	39.16256158
CeL	'DRD2'	'-1.58'	25.78796562
CeL	'DRD2'	'-1.58'	39.29411765
CeL	'DRD2'	'-1.58'	38.46153846
CeL	'DRD2'	'-1.58'	34.57446809
CeL	'DRD2'	'-1.58'	19.14285714
CeL	'DRD2'	'-1.58'	8.370044053
CeL	'DRD2'	'-1.58'	24.93946731
CeL	'DRD2'	'-1.58'	30.21390374
CeL	'DRD2'	'-1.58'	30.98591549
CeL	'DRD2'	'-1.58'	39.69849246
CeL	'DRD2'	'-1.58'	13.23076923
CeL	'DRD2'	'-1.58'	14.48467967
CeL	'DRD2'	'-1.58'	8.333333333
CeL	'DRD2'	'-1.58'	37.52276867
CeL	'DRD2'	'-1.58'	23.11688312
CeL	'DRD2'	'-1.7'	43.46076459
CeL	'DRD2'	'-1.7'	26.34920635
CeL	'DRD2'	'-1.7'	39.29961089
CeL	'DRD2'	'-1.7'	55.46218487
CeL	'DRD2'	'-1.7'	48.27586207
CeL	'DRD2'	'-1.7'	46.07142857
CeL	'DRD2'	'-1.7'	32.53012048
CeL	'DRD2'	'-1.7'	24.27536232
CeL	'DRD2'	'-1.7'	22.52252252
CeL	'DRD2'	'-1.7'	23.11111111
CeL	'DRD2'	'-1.7'	41.2
CeL	'DRD2'	'-1.7'	41.19047619
CeL	'DRD2'	'-1.82'	46.15384615
CeL	'VIP'	'-1.22'	24.47761194
CeL	'VIP'	'-1.22'	20.93663912
CeL	'VIP'	'-1.22'	21.35678392
CeL	'VIP'	'-1.22'	22.5433526
CeL	'VIP'	'-1.22'	35.75418994
CeL	'VIP'	'-1.22'	30.73593074
CeL	'VIP'	'-1.22'	22.26345083
CeL	'VIP'	'-1.34'	32.21884498
CeL	'VIP'	'-1.34'	26.90909091
CeL	'VIP'	'-1.34'	34.13461538
CeL	'VIP'	'-1.34'	39.57597173
CeL	'VIP'	'-1.34'	25.7918552
CeL	'VIP'	'-1.34'	36.67232598
CeL	'VIP'	'-1.34'	43.36842105
CeL	'VIP'	'-1.46'	46.20253165
CeL	'VIP'	'-1.46'	38.26879271
CeL	'VIP'	'-1.46'	43.44262295
CeL	'VIP'	'-1.46'	48.63636364
CeL	'VIP'	'-1.46'	41.32947977
CeL	'VIP'	'-1.46'	39.31623932
CeL	'VIP'	'-1.46'	49.86376022
CeL	'VIP'	'-1.46'	43.57894737
CeL	'VIP'	'-1.46'	33.6
CeL	'VIP'	'-1.46'	30.98591549
CeL	'VIP'	'-1.46'	47.67184035
CeL	'VIP'	'-1.46'	41.46341463
CeL	'VIP'	'-1.46'	37.65182186
CeL	'VIP'	'-1.46'	38.28571429
CeL	'VIP'	'-1.46'	41.64037855
CeL	'VIP'	'-1.46'	26.19047619
CeL	'VIP'	'-1.46'	51.25
CeL	'VIP'	'-1.46'	37.90697674
CeL	'VIP'	'-1.46'	41.66666667
CeL	'VIP'	'-1.46'	42.67015707
CeL	'VIP'	'-1.46'	40.86538462
CeL	'VIP'	'-1.58'	36.36363636
CeL	'VIP'	'-1.58'	36.328125
CeL	'VIP'	'-1.58'	41.85463659
CeL	'VIP'	'-1.58'	47.02380952
CeL	'VIP'	'-1.58'	45.43726236
CeL	'VIP'	'-1.58'	52.0383693
CeL	'VIP'	'-1.58'	55.36723164
CeL	'VIP'	'-1.58'	42.66304348
CeL	'VIP'	'-1.58'	50.95541401
CeL	'VIP'	'-1.58'	36.96969697
CeL	'VIP'	'-1.58'	48.00995025
CeL	'VIP'	'-1.58'	58.63095238
CeL	'VIP'	'-1.58'	40.59405941
CeL	'VIP'	'-1.58'	49.76525822
CeL	'VIP'	'-1.58'	36.8852459
CeL	'VIP'	'-1.58'	46.94533762
CeL	'VIP'	'-1.58'	31.52941176
CeL	'VIP'	'-1.58'	27.54342432
CeL	'VIP'	'-1.58'	46.0106383
CeL	'VIP'	'-1.58'	41.40435835
CeL	'VIP'	'-1.58'	40.64171123
CeL	'VIP'	'-1.58'	33.42618384
CeL	'VIP'	'-1.58'	32.0582878
CeL	'VIP'	'-1.7'	13.48088531
CeL	'VIP'	'-1.7'	23.52941176
CeL	'VIP'	'-1.7'	23.89162562
CeL	'VIP'	'-1.7'	23.1884058
CeL	'VIP'	'-1.7'	22.8
CeL	'VIP'	'-1.7'	29.76190476
CeL	'VIP'	'-1.82'	45
CeL	'NPBWR1'	'-1.22'	37.46556474
CeL	'NPBWR1'	'-1.22'	27.63819095
CeL	'NPBWR1'	'-1.22'	24.25149701
CeL	'NPBWR1'	'-1.34'	45.91194969
CeL	'NPBWR1'	'-1.34'	43.16109422
CeL	'NPBWR1'	'-1.34'	31.44876325
CeL	'NPBWR1'	'-1.34'	46.79802956
CeL	'NPBWR1'	'-1.34'	40.74702886
CeL	'NPBWR1'	'-1.34'	34.42622951
CeL	'NPBWR1'	'-1.34'	27.21712538
CeL	'NPBWR1'	'-1.34'	44.20849421
CeL	'NPBWR1'	'-1.34'	38.84462151
CeL	'NPBWR1'	'-1.46'	38.60759494
CeL	'NPBWR1'	'-1.46'	44.09090909
CeL	'NPBWR1'	'-1.46'	49.58847737
CeL	'NPBWR1'	'-1.46'	32.19373219
CeL	'NPBWR1'	'-1.46'	35.14986376
CeL	'NPBWR1'	'-1.46'	47.57894737
CeL	'NPBWR1'	'-1.46'	43.46666667
CeL	'NPBWR1'	'-1.46'	42.43792325
CeL	'NPBWR1'	'-1.46'	46.85816876
CeL	'NPBWR1'	'-1.46'	39.59899749
CeL	'NPBWR1'	'-1.46'	48.58299595
CeL	'NPBWR1'	'-1.46'	34.85714286
CeL	'NPBWR1'	'-1.46'	26.81388013
CeL	'NPBWR1'	'-1.46'	43.29004329
CeL	'NPBWR1'	'-1.46'	48.125
CeL	'NPBWR1'	'-1.46'	40.28776978
CeL	'NPBWR1'	'-1.46'	40.56847545
CeL	'NPBWR1'	'-1.46'	41.2345679
CeL	'NPBWR1'	'-1.46'	41.92771084
CeL	'NPBWR1'	'-1.58'	36.1038961
CeL	'NPBWR1'	'-1.58'	45.3125
CeL	'NPBWR1'	'-1.58'	43.84920635
CeL	'NPBWR1'	'-1.58'	40.49429658
CeL	'NPBWR1'	'-1.58'	44.1314554
CeL	'NPBWR1'	'-1.58'	44.35028249
CeL	'NPBWR1'	'-1.58'	46.4673913
CeL	'NPBWR1'	'-1.58'	63.05732484
CeL	'NPBWR1'	'-1.58'	46.96969697
CeL	'NPBWR1'	'-1.58'	54.43349754
CeL	'NPBWR1'	'-1.58'	52.43553009
CeL	'NPBWR1'	'-1.58'	44.47058824
CeL	'NPBWR1'	'-1.58'	36.72456576
CeL	'NPBWR1'	'-1.58'	37.76595745
CeL	'NPBWR1'	'-1.58'	43.71428571
CeL	'NPBWR1'	'-1.58'	43.39207048
CeL	'NPBWR1'	'-1.58'	36.05633803
CeL	'NPBWR1'	'-1.58'	52.01005025
CeL	'NPBWR1'	'-1.58'	42.76923077
CeL	'NPBWR1'	'-1.58'	24.24242424
CeL	'NPBWR1'	'-1.58'	46.49350649
CeL	'NPBWR1'	'-1.7'	14.08450704
CeL	'NPBWR1'	'-1.7'	49.52380952
CeL	'NPBWR1'	'-1.7'	28.1512605
CeL	'NPBWR1'	'-1.7'	43.21428571
CeL	'NPBWR1'	'-1.7'	31.3253012
CeL	'NPBWR1'	'-1.7'	30.07246377
CeL	'NPBWR1'	'-1.7'	52.25225225
CeL	'NPBWR1'	'-1.7'	29.33333333
CeL	'NPBWR1'	'-1.82'	36.66666667
CeL	'NPBWR1'	'-1.82'	46.15384615
CeM	'DRD1'	'-1.22'	50.57660626
CeM	'DRD1'	'-1.22'	61.86556927
CeM	'DRD1'	'-1.22'	25.92592593
CeM	'DRD1'	'-1.22'	28.93518519
CeM	'DRD1'	'-1.22'	27.1331058
CeM	'DRD1'	'-1.34'	40.60324826
CeM	'DRD1'	'-1.34'	67.05653021
CeM	'DRD1'	'-1.34'	26.75438596
CeM	'DRD1'	'-1.34'	62.98003072
CeM	'DRD1'	'-1.34'	34.09961686
CeM	'DRD1'	'-1.34'	27.65567766
CeM	'DRD1'	'-1.46'	49.25690021
CeM	'DRD1'	'-1.46'	40.52631579
CeM	'DRD1'	'-1.46'	49.37163375
CeM	'DRD1'	'-1.46'	36.56174334
CeM	'DRD1'	'-1.46'	51.63147793
CeM	'DRD1'	'-1.46'	43.71482176
CeM	'DRD1'	'-1.46'	22.42524917
CeM	'DRD1'	'-1.46'	47.15909091
CeM	'DRD1'	'-1.46'	29.27400468
CeM	'DRD1'	'-1.46'	15.70680628
CeM	'DRD1'	'-1.46'	52.11726384
CeM	'DRD1'	'-1.46'	33.13953488
CeM	'DRD1'	'-1.46'	24.02088773
CeM	'DRD1'	'-1.46'	25.67901235
CeM	'DRD1'	'-1.58'	53.15789474
CeM	'DRD1'	'-1.58'	23.92739274
CeM	'DRD1'	'-1.58'	37.39130435
CeM	'DRD1'	'-1.58'	52.84090909
CeM	'DRD1'	'-1.58'	29.41176471
CeM	'DRD1'	'-1.58'	37.83783784
CeM	'DRD1'	'-1.58'	40.30131827
CeM	'DRD1'	'-1.58'	33.40611354
CeM	'DRD1'	'-1.58'	35.06493506
CeM	'DRD1'	'-1.58'	20.43399638
CeM	'DRD1'	'-1.58'	20.58823529
CeM	'DRD1'	'-1.58'	34.30493274
CeM	'DRD1'	'-1.58'	35.05154639
CeM	'DRD1'	'-1.58'	39.21568627
CeM	'DRD1'	'-1.58'	21.80293501
CeM	'DRD2'	'-1.22'	45.86956522
CeM	'DRD2'	'-1.22'	29.47976879
CeM	'DRD2'	'-1.22'	41.91033138
CeM	'DRD2'	'-1.22'	66.2037037
CeM	'DRD2'	'-1.22'	67.06484642
CeM	'DRD2'	'-1.34'	50.34802784
CeM	'DRD2'	'-1.34'	52.19298246
CeM	'DRD2'	'-1.34'	39.83228512
CeM	'DRD2'	'-1.34'	52.68199234
CeM	'DRD2'	'-1.34'	3.139013453
CeM	'DRD2'	'-1.34'	45.45454545
CeM	'DRD2'	'-1.34'	31.32183908
CeM	'DRD2'	'-1.34'	19.33797909
CeM	'DRD2'	'-1.34'	48.71794872
CeM	'DRD2'	'-1.46'	51.7311609
CeM	'DRD2'	'-1.46'	51.88509874
CeM	'DRD2'	'-1.46'	39.46731235
CeM	'DRD2'	'-1.46'	51.07913669
CeM	'DRD2'	'-1.46'	52.71867612
CeM	'DRD2'	'-1.46'	47.34219269
CeM	'DRD2'	'-1.46'	49.29742389
CeM	'DRD2'	'-1.46'	40.4886562
CeM	'DRD2'	'-1.46'	42.47787611
CeM	'DRD2'	'-1.46'	37.03703704
CeM	'DRD2'	'-1.46'	45.74468085
CeM	'DRD2'	'-1.46'	16.03375527
CeM	'DRD2'	'-1.46'	42.18241042
CeM	'DRD2'	'-1.46'	28.96825397
CeM	'DRD2'	'-1.46'	41.47286822
CeM	'DRD2'	'-1.46'	43.03030303
CeM	'DRD2'	'-1.46'	60.57441253
CeM	'DRD2'	'-1.46'	63.7037037
CeM	'DRD2'	'-1.58'	48.44559585
CeM	'DRD2'	'-1.58'	43.06930693
CeM	'DRD2'	'-1.58'	50.14492754
CeM	'DRD2'	'-1.58'	48.71794872
CeM	'DRD2'	'-1.58'	43.29268293
CeM	'DRD2'	'-1.58'	54.61393597
CeM	'DRD2'	'-1.58'	31.22270742
CeM	'DRD2'	'-1.58'	61.03896104
CeM	'DRD2'	'-1.58'	55.51537071
CeM	'DRD2'	'-1.58'	42.760181
CeM	'DRD2'	'-1.58'	32.11009174
CeM	'DRD2'	'-1.58'	46.07843137
CeM	'DRD2'	'-1.58'	46.15384615
CeM	'DRD2'	'-1.58'	30.37634409
CeM	'DRD2'	'-1.58'	10.95238095
CeM	'DRD2'	'-1.58'	37.44394619
CeM	'DRD2'	'-1.58'	36.49484536
CeM	'DRD2'	'-1.58'	39.90610329
CeM	'DRD2'	'-1.58'	24.76780186
CeM	'DRD2'	'-1.58'	30.14705882
CeM	'DRD2'	'-1.58'	0.81300813
CeM	'DRD2'	'-1.58'	50.31446541
CeM	'DRD2'	'-1.58'	29.6803653
CeM	'VIP'	'-1.22'	24.54695222
CeM	'VIP'	'-1.22'	3.272727273
CeM	'VIP'	'-1.22'	0.434782609
CeM	'VIP'	'-1.22'	4.38957476
CeM	'VIP'	'-1.22'	11.69590643
CeM	'VIP'	'-1.22'	21.2962963
CeM	'VIP'	'-1.22'	30.54607509
CeM	'VIP'	'-1.34'	40
CeM	'VIP'	'-1.34'	10.72124756
CeM	'VIP'	'-1.34'	41.22807018
CeM	'VIP'	'-1.34'	5.241090147
CeM	'VIP'	'-1.34'	7.680491551
CeM	'VIP'	'-1.34'	15.8808933
CeM	'VIP'	'-1.34'	15.75091575
CeM	'VIP'	'-1.46'	15.27494908
CeM	'VIP'	'-1.46'	11.25265393
CeM	'VIP'	'-1.46'	14.21052632
CeM	'VIP'	'-1.46'	3.338171263
CeM	'VIP'	'-1.46'	37.77239709
CeM	'VIP'	'-1.46'	10.79136691
CeM	'VIP'	'-1.46'	10.87470449
CeM	'VIP'	'-1.46'	7.520891365
CeM	'VIP'	'-1.46'	11.2012987
CeM	'VIP'	'-1.46'	13.81957774
CeM	'VIP'	'-1.46'	9.756097561
CeM	'VIP'	'-1.46'	6.628787879
CeM	'VIP'	'-1.46'	6.239737274
CeM	'VIP'	'-1.46'	15.92920354
CeM	'VIP'	'-1.46'	14.81481481
CeM	'VIP'	'-1.46'	7.172413793
CeM	'VIP'	'-1.46'	6.708268331
CeM	'VIP'	'-1.46'	6.351791531
CeM	'VIP'	'-1.46'	6.201550388
CeM	'VIP'	'-1.46'	17.75456919
CeM	'VIP'	'-1.46'	12.34567901
CeM	'VIP'	'-1.58'	7.512953368
CeM	'VIP'	'-1.58'	9.210526316
CeM	'VIP'	'-1.58'	7.288629738
CeM	'VIP'	'-1.58'	6.83994528
CeM	'VIP'	'-1.58'	9.275362319
CeM	'VIP'	'-1.58'	17.30769231
CeM	'VIP'	'-1.58'	9.756097561
CeM	'VIP'	'-1.58'	10.65420561
CeM	'VIP'	'-1.58'	1.167315175
CeM	'VIP'	'-1.58'	11.93181818
CeM	'VIP'	'-1.58'	16.42156863
CeM	'VIP'	'-1.58'	14.71471471
CeM	'VIP'	'-1.58'	6.403013183
CeM	'VIP'	'-1.58'	6.986899563
CeM	'VIP'	'-1.58'	21.64502165
CeM	'VIP'	'-1.58'	7.798165138
CeM	'VIP'	'-1.58'	3.267973856
CeM	'VIP'	'-1.58'	17.69230769
CeM	'VIP'	'-1.58'	5.605381166
CeM	'VIP'	'-1.58'	11.54639175
CeM	'VIP'	'-1.58'	3.18627451
CeM	'VIP'	'-1.58'	14.2557652
CeM	'NPBWR1'	'-1.22'	19.27272727
CeM	'NPBWR1'	'-1.22'	8.260869565
CeM	'NPBWR1'	'-1.22'	16.76300578
CeM	'NPBWR1'	'-1.34'	18.32946636
CeM	'NPBWR1'	'-1.34'	20.72289157
CeM	'NPBWR1'	'-1.34'	7.756813417
CeM	'NPBWR1'	'-1.34'	31.03448276
CeM	'NPBWR1'	'-1.34'	17.617866
CeM	'NPBWR1'	'-1.34'	26.4573991
CeM	'NPBWR1'	'-1.34'	17.14876033
CeM	'NPBWR1'	'-1.34'	18.67816092
CeM	'NPBWR1'	'-1.34'	18.46689895
CeM	'NPBWR1'	'-1.46'	8.961303462
CeM	'NPBWR1'	'-1.46'	11.32075472
CeM	'NPBWR1'	'-1.46'	18.85098743
CeM	'NPBWR1'	'-1.46'	10.55155875
CeM	'NPBWR1'	'-1.46'	0.236406619
CeM	'NPBWR1'	'-1.46'	12.39554318
CeM	'NPBWR1'	'-1.46'	17.69480519
CeM	'NPBWR1'	'-1.46'	11.62790698
CeM	'NPBWR1'	'-1.46'	25.52693208
CeM	'NPBWR1'	'-1.46'	11.16928447
CeM	'NPBWR1'	'-1.46'	14.12151067
CeM	'NPBWR1'	'-1.46'	21.23893805
CeM	'NPBWR1'	'-1.46'	12.22222222
CeM	'NPBWR1'	'-1.46'	21.24137931
CeM	'NPBWR1'	'-1.46'	19.96879875
CeM	'NPBWR1'	'-1.46'	30.85106383
CeM	'NPBWR1'	'-1.46'	17.51054852
CeM	'NPBWR1'	'-1.46'	10.11904762
CeM	'NPBWR1'	'-1.46'	18.98989899
CeM	'NPBWR1'	'-1.58'	9.32642487
CeM	'NPBWR1'	'-1.58'	15.16034985
CeM	'NPBWR1'	'-1.58'	14.77428181
CeM	'NPBWR1'	'-1.58'	14.52145215
CeM	'NPBWR1'	'-1.58'	16.02564103
CeM	'NPBWR1'	'-1.58'	14.02439024
CeM	'NPBWR1'	'-1.58'	15.3271028
CeM	'NPBWR1'	'-1.58'	14.20233463
CeM	'NPBWR1'	'-1.58'	17.17902351
CeM	'NPBWR1'	'-1.58'	16.96832579
CeM	'NPBWR1'	'-1.58'	14.67889908
CeM	'NPBWR1'	'-1.58'	5.882352941
CeM	'NPBWR1'	'-1.58'	11.92307692
CeM	'NPBWR1'	'-1.58'	19.89247312
CeM	'NPBWR1'	'-1.58'	19.76190476
CeM	'NPBWR1'	'-1.58'	15.72769953
CeM	'NPBWR1'	'-1.58'	13.00309598
CeM	'NPBWR1'	'-1.58'	6.504065041
CeM	'NPBWR1'	'-1.58'	15.75342466
