# Supplementary material for: Separable dorsal raphe dopamine projections mimic the facets of a loneliness-like state
Source: eLife. 2025 Aug 1;14:RP105955. doi: 10.7554/eLife.105955 (PMC12316461; doi:10.7554/eLife.105955)
Supplement: Figure 5—figure supplement 1—source data 5. [file elife-105955-fig5-figsupp1-data5.csv]

Region	Probe	AP	percent expressing
CeC	'DRD1'	'-1.22'	8.187134503
CeC	'DRD1'	'-1.22'	7.281553398
CeC	'DRD1'	'-1.22'	2.755905512
CeC	'DRD1'	'-1.22'	5.97826087
CeC	'DRD1'	'-1.22'	7.5
CeC	'DRD1'	'-1.34'	6.334841629
CeC	'DRD1'	'-1.34'	10.14492754
CeC	'DRD1'	'-1.34'	24.34782609
CeC	'DRD1'	'-1.34'	7.929515419
CeC	'DRD1'	'-1.34'	3.902439024
CeC	'DRD1'	'-1.34'	6.018518519
CeC	'DRD1'	'-1.46'	7.5
CeC	'DRD1'	'-1.46'	2.290076336
CeC	'DRD1'	'-1.46'	3.067484663
CeC	'DRD1'	'-1.46'	8.888888889
CeC	'DRD1'	'-1.46'	3.125
CeC	'DRD1'	'-1.46'	8.296943231
CeC	'DRD1'	'-1.46'	1.801801802
CeC	'DRD1'	'-1.46'	9.036144578
CeC	'DRD1'	'-1.46'	5.147058824
CeC	'DRD1'	'-1.46'	0
CeC	'DRD1'	'-1.46'	9.036144578
CeC	'DRD1'	'-1.46'	9.090909091
CeC	'DRD1'	'-1.46'	2.521008403
CeC	'DRD1'	'-1.46'	4.975124378
CeC	'DRD1'	'-1.58'	7.100591716
CeC	'DRD1'	'-1.58'	5.03875969
CeC	'DRD1'	'-1.58'	7.185628743
CeC	'DRD1'	'-1.58'	8.270676692
CeC	'DRD1'	'-1.58'	10.86956522
CeC	'DRD1'	'-1.58'	5
CeC	'DRD1'	'-1.58'	9.395973154
CeC	'DRD1'	'-1.58'	9.941520468
CeC	'DRD1'	'-1.58'	8.108108108
CeC	'DRD1'	'-1.58'	3.25203252
CeC	'DRD1'	'-1.58'	4.022988506
CeC	'DRD1'	'-1.58'	13.77777778
CeC	'DRD1'	'-1.58'	5.150214592
CeC	'DRD1'	'-1.58'	8.064516129
CeC	'DRD1'	'-1.58'	4.761904762
CeC	'DRD1'	'-1.7'	7.569721116
CeC	'DRD1'	'-1.7'	8.522727273
CeC	'DRD1'	'-1.7'	8.450704225
CeC	'DRD1'	'-1.7'	0.961538462
CeC	'DRD1'	'-1.7'	0
CeC	'DRD1'	'-1.7'	2.139037433
CeC	'DRD1'	'-1.7'	1.229508197
CeC	'DRD2'	'-1.22'	37
CeC	'DRD2'	'-1.22'	31.30434783
CeC	'DRD2'	'-1.22'	20.47244094
CeC	'DRD2'	'-1.22'	40.76086957
CeC	'DRD2'	'-1.22'	45
CeC	'DRD2'	'-1.34'	29.86425339
CeC	'DRD2'	'-1.34'	8.695652174
CeC	'DRD2'	'-1.34'	22.59414226
CeC	'DRD2'	'-1.34'	26.34146341
CeC	'DRD2'	'-1.34'	4.712041885
CeC	'DRD2'	'-1.34'	30.95238095
CeC	'DRD2'	'-1.34'	22.41992883
CeC	'DRD2'	'-1.34'	14.16309013
CeC	'DRD2'	'-1.34'	16.66666667
CeC	'DRD2'	'-1.46'	19.49152542
CeC	'DRD2'	'-1.46'	31.28834356
CeC	'DRD2'	'-1.46'	24.44444444
CeC	'DRD2'	'-1.46'	38.46153846
CeC	'DRD2'	'-1.46'	27.72277228
CeC	'DRD2'	'-1.46'	35.13513514
CeC	'DRD2'	'-1.46'	21.32352941
CeC	'DRD2'	'-1.46'	13.75
CeC	'DRD2'	'-1.46'	22.62773723
CeC	'DRD2'	'-1.46'	11.32075472
CeC	'DRD2'	'-1.46'	11.42857143
CeC	'DRD2'	'-1.46'	4.210526316
CeC	'DRD2'	'-1.46'	17.46987952
CeC	'DRD2'	'-1.46'	20.25316456
CeC	'DRD2'	'-1.46'	11.36363636
CeC	'DRD2'	'-1.46'	22.77777778
CeC	'DRD2'	'-1.46'	13.44537815
CeC	'DRD2'	'-1.46'	21.39303483
CeC	'DRD2'	'-1.58'	24.52830189
CeC	'DRD2'	'-1.58'	10
CeC	'DRD2'	'-1.58'	23.64341085
CeC	'DRD2'	'-1.58'	16.76646707
CeC	'DRD2'	'-1.58'	24.24242424
CeC	'DRD2'	'-1.58'	29.11392405
CeC	'DRD2'	'-1.58'	35.5704698
CeC	'DRD2'	'-1.58'	19.88304094
CeC	'DRD2'	'-1.58'	20.94594595
CeC	'DRD2'	'-1.58'	23.57723577
CeC	'DRD2'	'-1.58'	22.98850575
CeC	'DRD2'	'-1.58'	16.08695652
CeC	'DRD2'	'-1.58'	23.03664921
CeC	'DRD2'	'-1.58'	23.91304348
CeC	'DRD2'	'-1.58'	8.181818182
CeC	'DRD2'	'-1.58'	2.02020202
CeC	'DRD2'	'-1.58'	14.22222222
CeC	'DRD2'	'-1.58'	22.74678112
CeC	'DRD2'	'-1.58'	24.82758621
CeC	'DRD2'	'-1.58'	25
CeC	'DRD2'	'-1.58'	3.649635036
CeC	'DRD2'	'-1.58'	19.35483871
CeC	'DRD2'	'-1.58'	4.402515723
CeC	'DRD2'	'-1.58'	24.67532468
CeC	'DRD2'	'-1.58'	13.83399209
CeC	'DRD2'	'-1.7'	22.28571429
CeC	'DRD2'	'-1.7'	5.577689243
CeC	'DRD2'	'-1.7'	7.954545455
CeC	'DRD2'	'-1.7'	7.75862069
CeC	'DRD2'	'-1.7'	16.90140845
CeC	'DRD2'	'-1.7'	9.615384615
CeC	'DRD2'	'-1.7'	4
CeC	'DRD2'	'-1.7'	11.84210526
CeC	'DRD2'	'-1.7'	1.481481481
CeC	'DRD2'	'-1.7'	2.666666667
CeC	'DRD2'	'-1.7'	5.347593583
CeC	'DRD2'	'-1.7'	12.70491803
CeC	'DRD2'	'-1.82'	2.89017341
CeC	'VIP'	'-1.22'	2.923976608
CeC	'VIP'	'-1.22'	12.5
CeC	'VIP'	'-1.22'	2
CeC	'VIP'	'-1.22'	1.941747573
CeC	'VIP'	'-1.22'	3.937007874
CeC	'VIP'	'-1.22'	2.717391304
CeC	'VIP'	'-1.22'	7.5
CeC	'VIP'	'-1.34'	8.450704225
CeC	'VIP'	'-1.34'	1.449275362
CeC	'VIP'	'-1.34'	31.30434783
CeC	'VIP'	'-1.34'	2.092050209
CeC	'VIP'	'-1.34'	2.202643172
CeC	'VIP'	'-1.34'	3.636363636
CeC	'VIP'	'-1.34'	6.481481481
CeC	'VIP'	'-1.46'	6.779661017
CeC	'VIP'	'-1.46'	3.75
CeC	'VIP'	'-1.46'	1.526717557
CeC	'VIP'	'-1.46'	2.762430939
CeC	'VIP'	'-1.46'	11.11111111
CeC	'VIP'	'-1.46'	4.273504274
CeC	'VIP'	'-1.46'	1.98019802
CeC	'VIP'	'-1.46'	1.680672269
CeC	'VIP'	'-1.46'	1.923076923
CeC	'VIP'	'-1.46'	0
CeC	'VIP'	'-1.46'	3.493449782
CeC	'VIP'	'-1.46'	0.602409639
CeC	'VIP'	'-1.46'	1.659751037
CeC	'VIP'	'-1.46'	7.299270073
CeC	'VIP'	'-1.46'	5.660377358
CeC	'VIP'	'-1.46'	2.958579882
CeC	'VIP'	'-1.46'	6.626506024
CeC	'VIP'	'-1.46'	0.568181818
CeC	'VIP'	'-1.46'	0
CeC	'VIP'	'-1.46'	2.487562189
CeC	'VIP'	'-1.58'	0
CeC	'VIP'	'-1.58'	0
CeC	'VIP'	'-1.58'	1.775147929
CeC	'VIP'	'-1.58'	1.382488479
CeC	'VIP'	'-1.58'	0.41322314
CeC	'VIP'	'-1.58'	0.598802395
CeC	'VIP'	'-1.58'	1.818181818
CeC	'VIP'	'-1.58'	1.898734177
CeC	'VIP'	'-1.58'	0
CeC	'VIP'	'-1.58'	0
CeC	'VIP'	'-1.58'	3.007518797
CeC	'VIP'	'-1.58'	1.304347826
CeC	'VIP'	'-1.58'	1.666666667
CeC	'VIP'	'-1.58'	1.342281879
CeC	'VIP'	'-1.58'	1.169590643
CeC	'VIP'	'-1.58'	6.756756757
CeC	'VIP'	'-1.58'	0
CeC	'VIP'	'-1.58'	0
CeC	'VIP'	'-1.58'	2.173913043
CeC	'VIP'	'-1.58'	0
CeC	'VIP'	'-1.58'	0.429184549
CeC	'VIP'	'-1.58'	0.537634409
CeC	'VIP'	'-1.58'	1.298701299
CeC	'VIP'	'-1.7'	3.428571429
CeC	'VIP'	'-1.7'	5.172413793
CeC	'VIP'	'-1.7'	0
CeC	'VIP'	'-1.7'	3.289473684
CeC	'VIP'	'-1.7'	1.069518717
CeC	'VIP'	'-1.7'	0
CeC	'NPBWR1'	'-1.22'	5.357142857
CeC	'NPBWR1'	'-1.22'	2
CeC	'NPBWR1'	'-1.22'	3.47826087
CeC	'NPBWR1'	'-1.34'	6.787330317
CeC	'NPBWR1'	'-1.34'	7.042253521
CeC	'NPBWR1'	'-1.34'	2.510460251
CeC	'NPBWR1'	'-1.34'	5.853658537
CeC	'NPBWR1'	'-1.34'	5
CeC	'NPBWR1'	'-1.34'	9.42408377
CeC	'NPBWR1'	'-1.34'	0.595238095
CeC	'NPBWR1'	'-1.34'	6.40569395
CeC	'NPBWR1'	'-1.34'	4.291845494
CeC	'NPBWR1'	'-1.46'	0
CeC	'NPBWR1'	'-1.46'	2.762430939
CeC	'NPBWR1'	'-1.46'	2.45398773
CeC	'NPBWR1'	'-1.46'	5.982905983
CeC	'NPBWR1'	'-1.46'	0.99009901
CeC	'NPBWR1'	'-1.46'	3.361344538
CeC	'NPBWR1'	'-1.46'	1.923076923
CeC	'NPBWR1'	'-1.46'	12.61261261
CeC	'NPBWR1'	'-1.46'	2.205882353
CeC	'NPBWR1'	'-1.46'	1.875
CeC	'NPBWR1'	'-1.46'	4.149377593
CeC	'NPBWR1'	'-1.46'	4.379562044
CeC	'NPBWR1'	'-1.46'	2.830188679
CeC	'NPBWR1'	'-1.46'	5.325443787
CeC	'NPBWR1'	'-1.46'	10
CeC	'NPBWR1'	'-1.46'	5.263157895
CeC	'NPBWR1'	'-1.46'	5.696202532
CeC	'NPBWR1'	'-1.46'	1.666666667
CeC	'NPBWR1'	'-1.58'	0
CeC	'NPBWR1'	'-1.58'	0
CeC	'NPBWR1'	'-1.58'	2.764976959
CeC	'NPBWR1'	'-1.58'	2.066115702
CeC	'NPBWR1'	'-1.58'	1.162790698
CeC	'NPBWR1'	'-1.58'	1.818181818
CeC	'NPBWR1'	'-1.58'	0.632911392
CeC	'NPBWR1'	'-1.58'	1.339285714
CeC	'NPBWR1'	'-1.58'	5.092592593
CeC	'NPBWR1'	'-1.58'	4.471544715
CeC	'NPBWR1'	'-1.58'	2.873563218
CeC	'NPBWR1'	'-1.58'	0.869565217
CeC	'NPBWR1'	'-1.58'	0.523560209
CeC	'NPBWR1'	'-1.58'	0.724637681
CeC	'NPBWR1'	'-1.58'	4.545454545
CeC	'NPBWR1'	'-1.58'	3.03030303
CeC	'NPBWR1'	'-1.58'	4.137931034
CeC	'NPBWR1'	'-1.58'	3.240740741
CeC	'NPBWR1'	'-1.58'	4.379562044
CeC	'NPBWR1'	'-1.58'	10.6918239
CeC	'NPBWR1'	'-1.58'	1.581027668
CeC	'NPBWR1'	'-1.7'	2.857142857
CeC	'NPBWR1'	'-1.7'	1.593625498
CeC	'NPBWR1'	'-1.7'	0
CeC	'NPBWR1'	'-1.7'	3.365384615
CeC	'NPBWR1'	'-1.7'	1.333333333
CeC	'NPBWR1'	'-1.7'	3.947368421
CeC	'NPBWR1'	'-1.7'	4.444444444
CeC	'NPBWR1'	'-1.7'	5.333333333
CeC	'NPBWR1'	'-1.82'	16.1849711
CeL	'DRD1'	'-1.22'	8.059701493
CeL	'DRD1'	'-1.22'	10.98265896
CeL	'DRD1'	'-1.22'	6.145251397
CeL	'DRD1'	'-1.22'	6.060606061
CeL	'DRD1'	'-1.22'	5.751391466
CeL	'DRD1'	'-1.34'	4.088050314
CeL	'DRD1'	'-1.34'	6.181818182
CeL	'DRD1'	'-1.34'	7.692307692
CeL	'DRD1'	'-1.34'	11.08597285
CeL	'DRD1'	'-1.34'	5.172413793
CeL	'DRD1'	'-1.34'	8.210526316
CeL	'DRD1'	'-1.46'	10.70615034
CeL	'DRD1'	'-1.46'	7.923497268
CeL	'DRD1'	'-1.46'	3.909465021
CeL	'DRD1'	'-1.46'	6.647398844
CeL	'DRD1'	'-1.46'	7.394366197
CeL	'DRD1'	'-1.46'	12.63858093
CeL	'DRD1'	'-1.46'	1.805869074
CeL	'DRD1'	'-1.46'	16.2601626
CeL	'DRD1'	'-1.46'	4.667863555
CeL	'DRD1'	'-1.46'	0.501253133
CeL	'DRD1'	'-1.46'	10.23255814
CeL	'DRD1'	'-1.46'	13.48039216
CeL	'DRD1'	'-1.46'	4.712041885
CeL	'DRD1'	'-1.46'	5.528846154
CeL	'DRD1'	'-1.58'	11.52882206
CeL	'DRD1'	'-1.58'	2.816901408
CeL	'DRD1'	'-1.58'	11.51079137
CeL	'DRD1'	'-1.58'	12.93532338
CeL	'DRD1'	'-1.58'	13.69047619
CeL	'DRD1'	'-1.58'	10.64356436
CeL	'DRD1'	'-1.58'	11.26760563
CeL	'DRD1'	'-1.58'	12.56830601
CeL	'DRD1'	'-1.58'	8.360128617
CeL	'DRD1'	'-1.58'	0.492610837
CeL	'DRD1'	'-1.58'	2.578796562
CeL	'DRD1'	'-1.58'	8.716707022
CeL	'DRD1'	'-1.58'	12.03208556
CeL	'DRD1'	'-1.58'	9.749303621
CeL	'DRD1'	'-1.58'	6.921675774
CeL	'DRD1'	'-1.7'	14.28571429
CeL	'DRD1'	'-1.7'	7.782101167
CeL	'DRD1'	'-1.7'	8.620689655
CeL	'DRD1'	'-1.7'	0.357142857
CeL	'DRD1'	'-1.7'	0
CeL	'DRD1'	'-1.7'	6
CeL	'DRD1'	'-1.7'	2.619047619
CeL	'DRD2'	'-1.22'	34.42211055
CeL	'DRD2'	'-1.22'	32.33532934
CeL	'DRD2'	'-1.22'	17.31843575
CeL	'DRD2'	'-1.22'	36.36363636
CeL	'DRD2'	'-1.22'	27.45825603
CeL	'DRD2'	'-1.34'	23.89937107
CeL	'DRD2'	'-1.34'	33.17307692
CeL	'DRD2'	'-1.34'	12.72084806
CeL	'DRD2'	'-1.34'	24.38423645
CeL	'DRD2'	'-1.34'	2.62295082
CeL	'DRD2'	'-1.34'	39.75535168
CeL	'DRD2'	'-1.34'	12.35521236
CeL	'DRD2'	'-1.34'	13.34661355
CeL	'DRD2'	'-1.34'	15.78947368
CeL	'DRD2'	'-1.46'	13.92405063
CeL	'DRD2'	'-1.46'	17.90123457
CeL	'DRD2'	'-1.46'	24.27745665
CeL	'DRD2'	'-1.46'	23.07692308
CeL	'DRD2'	'-1.46'	19.61852861
CeL	'DRD2'	'-1.46'	21.67042889
CeL	'DRD2'	'-1.46'	17.95332136
CeL	'DRD2'	'-1.46'	16.04010025
CeL	'DRD2'	'-1.46'	10.57142857
CeL	'DRD2'	'-1.46'	12.61829653
CeL	'DRD2'	'-1.46'	28.41726619
CeL	'DRD2'	'-1.46'	4.392764858
CeL	'DRD2'	'-1.46'	14.41860465
CeL	'DRD2'	'-1.46'	9.87654321
CeL	'DRD2'	'-1.46'	12.00980392
CeL	'DRD2'	'-1.46'	13.01204819
CeL	'DRD2'	'-1.46'	11.51832461
CeL	'DRD2'	'-1.46'	20.43269231
CeL	'DRD2'	'-1.58'	11.68831169
CeL	'DRD2'	'-1.58'	8.984375
CeL	'DRD2'	'-1.58'	16.1971831
CeL	'DRD2'	'-1.58'	16.06714628
CeL	'DRD2'	'-1.58'	13.55932203
CeL	'DRD2'	'-1.58'	13.31521739
CeL	'DRD2'	'-1.58'	18.07511737
CeL	'DRD2'	'-1.58'	18.85245902
CeL	'DRD2'	'-1.58'	19.93569132
CeL	'DRD2'	'-1.58'	18.4729064
CeL	'DRD2'	'-1.58'	9.169054441
CeL	'DRD2'	'-1.58'	20.47058824
CeL	'DRD2'	'-1.58'	21.33995037
CeL	'DRD2'	'-1.58'	15.95744681
CeL	'DRD2'	'-1.58'	6.857142857
CeL	'DRD2'	'-1.58'	2.863436123
CeL	'DRD2'	'-1.58'	10.41162228
CeL	'DRD2'	'-1.58'	11.76470588
CeL	'DRD2'	'-1.58'	14.92957746
CeL	'DRD2'	'-1.58'	16.33165829
CeL	'DRD2'	'-1.58'	4.307692308
CeL	'DRD2'	'-1.58'	5.013927577
CeL	'DRD2'	'-1.58'	3.409090909
CeL	'DRD2'	'-1.58'	21.31147541
CeL	'DRD2'	'-1.58'	11.42857143
CeL	'DRD2'	'-1.7'	16.90140845
CeL	'DRD2'	'-1.7'	12.38095238
CeL	'DRD2'	'-1.7'	21.78988327
CeL	'DRD2'	'-1.7'	36.13445378
CeL	'DRD2'	'-1.7'	29.55665025
CeL	'DRD2'	'-1.7'	23.92857143
CeL	'DRD2'	'-1.7'	17.26907631
CeL	'DRD2'	'-1.7'	9.782608696
CeL	'DRD2'	'-1.7'	9.009009009
CeL	'DRD2'	'-1.7'	12.44444444
CeL	'DRD2'	'-1.7'	23.6
CeL	'DRD2'	'-1.7'	20.71428571
CeL	'DRD2'	'-1.82'	26.37362637
CeL	'VIP'	'-1.22'	11.64179104
CeL	'VIP'	'-1.22'	7.438016529
CeL	'VIP'	'-1.22'	9.296482412
CeL	'VIP'	'-1.22'	11.56069364
CeL	'VIP'	'-1.22'	21.22905028
CeL	'VIP'	'-1.22'	14.93506494
CeL	'VIP'	'-1.22'	10.01855288
CeL	'VIP'	'-1.34'	13.67781155
CeL	'VIP'	'-1.34'	16
CeL	'VIP'	'-1.34'	9.134615385
CeL	'VIP'	'-1.34'	25.97173145
CeL	'VIP'	'-1.34'	15.15837104
CeL	'VIP'	'-1.34'	22.41086587
CeL	'VIP'	'-1.34'	26.73684211
CeL	'VIP'	'-1.46'	31.64556962
CeL	'VIP'	'-1.46'	19.58997722
CeL	'VIP'	'-1.46'	25.68306011
CeL	'VIP'	'-1.46'	22.72727273
CeL	'VIP'	'-1.46'	21.38728324
CeL	'VIP'	'-1.46'	23.07692308
CeL	'VIP'	'-1.46'	30.51771117
CeL	'VIP'	'-1.46'	27.78947368
CeL	'VIP'	'-1.46'	23.2
CeL	'VIP'	'-1.46'	17.95774648
CeL	'VIP'	'-1.46'	29.26829268
CeL	'VIP'	'-1.46'	28.45528455
CeL	'VIP'	'-1.46'	24.29149798
CeL	'VIP'	'-1.46'	25.14285714
CeL	'VIP'	'-1.46'	27.76025237
CeL	'VIP'	'-1.46'	15.15151515
CeL	'VIP'	'-1.46'	29.0625
CeL	'VIP'	'-1.46'	22.55813953
CeL	'VIP'	'-1.46'	28.18627451
CeL	'VIP'	'-1.46'	28.53403141
CeL	'VIP'	'-1.46'	25
CeL	'VIP'	'-1.58'	21.55844156
CeL	'VIP'	'-1.58'	24.609375
CeL	'VIP'	'-1.58'	31.57894737
CeL	'VIP'	'-1.58'	27.97619048
CeL	'VIP'	'-1.58'	28.3269962
CeL	'VIP'	'-1.58'	26.85851319
CeL	'VIP'	'-1.58'	41.8079096
CeL	'VIP'	'-1.58'	31.25
CeL	'VIP'	'-1.58'	37.2611465
CeL	'VIP'	'-1.58'	21.81818182
CeL	'VIP'	'-1.58'	31.34328358
CeL	'VIP'	'-1.58'	42.55952381
CeL	'VIP'	'-1.58'	25.74257426
CeL	'VIP'	'-1.58'	32.3943662
CeL	'VIP'	'-1.58'	25.95628415
CeL	'VIP'	'-1.58'	32.79742765
CeL	'VIP'	'-1.58'	20
CeL	'VIP'	'-1.58'	20.09925558
CeL	'VIP'	'-1.58'	30.58510638
CeL	'VIP'	'-1.58'	25.90799031
CeL	'VIP'	'-1.58'	27.80748663
CeL	'VIP'	'-1.58'	20.8913649
CeL	'VIP'	'-1.58'	21.8579235
CeL	'VIP'	'-1.7'	7.444668008
CeL	'VIP'	'-1.7'	13.86554622
CeL	'VIP'	'-1.7'	15.7635468
CeL	'VIP'	'-1.7'	17.75362319
CeL	'VIP'	'-1.7'	11.6
CeL	'VIP'	'-1.7'	14.04761905
CeL	'VIP'	'-1.82'	22.22222222
CeL	'NPBWR1'	'-1.22'	15.15151515
CeL	'NPBWR1'	'-1.22'	11.30653266
CeL	'NPBWR1'	'-1.22'	10.47904192
CeL	'NPBWR1'	'-1.34'	21.06918239
CeL	'NPBWR1'	'-1.34'	18.23708207
CeL	'NPBWR1'	'-1.34'	16.07773852
CeL	'NPBWR1'	'-1.34'	23.89162562
CeL	'NPBWR1'	'-1.34'	22.0713073
CeL	'NPBWR1'	'-1.34'	18.36065574
CeL	'NPBWR1'	'-1.34'	14.06727829
CeL	'NPBWR1'	'-1.34'	24.32432432
CeL	'NPBWR1'	'-1.34'	20.71713147
CeL	'NPBWR1'	'-1.46'	23.41772152
CeL	'NPBWR1'	'-1.46'	22.5
CeL	'NPBWR1'	'-1.46'	27.98353909
CeL	'NPBWR1'	'-1.46'	14.24501425
CeL	'NPBWR1'	'-1.46'	19.34604905
CeL	'NPBWR1'	'-1.46'	28.21052632
CeL	'NPBWR1'	'-1.46'	28.26666667
CeL	'NPBWR1'	'-1.46'	22.79909707
CeL	'NPBWR1'	'-1.46'	22.98025135
CeL	'NPBWR1'	'-1.46'	25.31328321
CeL	'NPBWR1'	'-1.46'	30.36437247
CeL	'NPBWR1'	'-1.46'	16.28571429
CeL	'NPBWR1'	'-1.46'	13.56466877
CeL	'NPBWR1'	'-1.46'	22.29437229
CeL	'NPBWR1'	'-1.46'	28.125
CeL	'NPBWR1'	'-1.46'	19.78417266
CeL	'NPBWR1'	'-1.46'	25.58139535
CeL	'NPBWR1'	'-1.46'	21.97530864
CeL	'NPBWR1'	'-1.46'	23.13253012
CeL	'NPBWR1'	'-1.58'	19.48051948
CeL	'NPBWR1'	'-1.58'	21.875
CeL	'NPBWR1'	'-1.58'	25.3968254
CeL	'NPBWR1'	'-1.58'	24.90494297
CeL	'NPBWR1'	'-1.58'	28.16901408
CeL	'NPBWR1'	'-1.58'	28.24858757
CeL	'NPBWR1'	'-1.58'	26.08695652
CeL	'NPBWR1'	'-1.58'	44.26751592
CeL	'NPBWR1'	'-1.58'	30.3030303
CeL	'NPBWR1'	'-1.58'	32.51231527
CeL	'NPBWR1'	'-1.58'	38.39541547
CeL	'NPBWR1'	'-1.58'	26.82352941
CeL	'NPBWR1'	'-1.58'	24.06947891
CeL	'NPBWR1'	'-1.58'	17.81914894
CeL	'NPBWR1'	'-1.58'	28.85714286
CeL	'NPBWR1'	'-1.58'	27.53303965
CeL	'NPBWR1'	'-1.58'	18.30985915
CeL	'NPBWR1'	'-1.58'	35.92964824
CeL	'NPBWR1'	'-1.58'	24.61538462
CeL	'NPBWR1'	'-1.58'	12.87878788
CeL	'NPBWR1'	'-1.58'	24.93506494
CeL	'NPBWR1'	'-1.7'	5.030181087
CeL	'NPBWR1'	'-1.7'	27.61904762
CeL	'NPBWR1'	'-1.7'	13.44537815
CeL	'NPBWR1'	'-1.7'	26.42857143
CeL	'NPBWR1'	'-1.7'	16.46586345
CeL	'NPBWR1'	'-1.7'	19.20289855
CeL	'NPBWR1'	'-1.7'	27.47747748
CeL	'NPBWR1'	'-1.7'	11.55555556
CeL	'NPBWR1'	'-1.82'	16.66666667
CeL	'NPBWR1'	'-1.82'	14.28571429
CeM	'DRD1'	'-1.22'	31.46622735
CeM	'DRD1'	'-1.22'	37.58573388
CeM	'DRD1'	'-1.22'	11.69590643
CeM	'DRD1'	'-1.22'	12.26851852
CeM	'DRD1'	'-1.22'	10.58020478
CeM	'DRD1'	'-1.34'	21.1136891
CeM	'DRD1'	'-1.34'	42.10526316
CeM	'DRD1'	'-1.34'	13.81578947
CeM	'DRD1'	'-1.34'	40.55299539
CeM	'DRD1'	'-1.34'	11.11111111
CeM	'DRD1'	'-1.34'	12.45421245
CeM	'DRD1'	'-1.46'	28.02547771
CeM	'DRD1'	'-1.46'	22.89473684
CeM	'DRD1'	'-1.46'	26.57091562
CeM	'DRD1'	'-1.46'	20.82324455
CeM	'DRD1'	'-1.46'	30.71017274
CeM	'DRD1'	'-1.46'	24.20262664
CeM	'DRD1'	'-1.46'	8.970099668
CeM	'DRD1'	'-1.46'	29.16666667
CeM	'DRD1'	'-1.46'	9.953161593
CeM	'DRD1'	'-1.46'	5.061082024
CeM	'DRD1'	'-1.46'	30.78175896
CeM	'DRD1'	'-1.46'	19.18604651
CeM	'DRD1'	'-1.46'	9.921671018
CeM	'DRD1'	'-1.46'	10.37037037
CeM	'DRD1'	'-1.58'	31.31578947
CeM	'DRD1'	'-1.58'	7.590759076
CeM	'DRD1'	'-1.58'	22.31884058
CeM	'DRD1'	'-1.58'	31.81818182
CeM	'DRD1'	'-1.58'	14.46078431
CeM	'DRD1'	'-1.58'	20.12012012
CeM	'DRD1'	'-1.58'	22.03389831
CeM	'DRD1'	'-1.58'	18.12227074
CeM	'DRD1'	'-1.58'	20.77922078
CeM	'DRD1'	'-1.58'	6.690777577
CeM	'DRD1'	'-1.58'	8.597285068
CeM	'DRD1'	'-1.58'	19.28251121
CeM	'DRD1'	'-1.58'	21.2371134
CeM	'DRD1'	'-1.58'	22.30392157
CeM	'DRD1'	'-1.58'	10.90146751
CeM	'DRD2'	'-1.22'	21.30434783
CeM	'DRD2'	'-1.22'	16.47398844
CeM	'DRD2'	'-1.22'	19.29824561
CeM	'DRD2'	'-1.22'	38.65740741
CeM	'DRD2'	'-1.22'	35.49488055
CeM	'DRD2'	'-1.34'	22.96983759
CeM	'DRD2'	'-1.34'	29.16666667
CeM	'DRD2'	'-1.34'	16.98113208
CeM	'DRD2'	'-1.34'	23.94636015
CeM	'DRD2'	'-1.34'	0.67264574
CeM	'DRD2'	'-1.34'	21.07438017
CeM	'DRD2'	'-1.34'	14.08045977
CeM	'DRD2'	'-1.34'	5.923344948
CeM	'DRD2'	'-1.34'	27.28937729
CeM	'DRD2'	'-1.46'	26.88391039
CeM	'DRD2'	'-1.46'	27.6481149
CeM	'DRD2'	'-1.46'	18.1598063
CeM	'DRD2'	'-1.46'	25.65947242
CeM	'DRD2'	'-1.46'	29.55082742
CeM	'DRD2'	'-1.46'	25.58139535
CeM	'DRD2'	'-1.46'	22.24824356
CeM	'DRD2'	'-1.46'	21.46596859
CeM	'DRD2'	'-1.46'	19.7640118
CeM	'DRD2'	'-1.46'	16.66666667
CeM	'DRD2'	'-1.46'	22.34042553
CeM	'DRD2'	'-1.46'	7.594936709
CeM	'DRD2'	'-1.46'	21.00977199
CeM	'DRD2'	'-1.46'	12.6984127
CeM	'DRD2'	'-1.46'	19.96124031
CeM	'DRD2'	'-1.46'	24.24242424
CeM	'DRD2'	'-1.46'	32.37597911
CeM	'DRD2'	'-1.46'	36.2962963
CeM	'DRD2'	'-1.58'	22.79792746
CeM	'DRD2'	'-1.58'	22.11221122
CeM	'DRD2'	'-1.58'	23.76811594
CeM	'DRD2'	'-1.58'	24.67948718
CeM	'DRD2'	'-1.58'	22.56097561
CeM	'DRD2'	'-1.58'	30.13182674
CeM	'DRD2'	'-1.58'	13.5371179
CeM	'DRD2'	'-1.58'	35.06493506
CeM	'DRD2'	'-1.58'	29.83725136
CeM	'DRD2'	'-1.58'	24.2081448
CeM	'DRD2'	'-1.58'	15.13761468
CeM	'DRD2'	'-1.58'	25.49019608
CeM	'DRD2'	'-1.58'	26.15384615
CeM	'DRD2'	'-1.58'	15.05376344
CeM	'DRD2'	'-1.58'	1.666666667
CeM	'DRD2'	'-1.58'	16.14349776
CeM	'DRD2'	'-1.58'	18.55670103
CeM	'DRD2'	'-1.58'	21.12676056
CeM	'DRD2'	'-1.58'	9.287925697
CeM	'DRD2'	'-1.58'	13.48039216
CeM	'DRD2'	'-1.58'	0
CeM	'DRD2'	'-1.58'	26.83438155
CeM	'DRD2'	'-1.58'	15.75342466
CeM	'VIP'	'-1.22'	3.294892916
CeM	'VIP'	'-1.22'	0.727272727
CeM	'VIP'	'-1.22'	0
CeM	'VIP'	'-1.22'	0.411522634
CeM	'VIP'	'-1.22'	1.754385965
CeM	'VIP'	'-1.22'	1.851851852
CeM	'VIP'	'-1.22'	5.972696246
CeM	'VIP'	'-1.34'	9.156626506
CeM	'VIP'	'-1.34'	2.53411306
CeM	'VIP'	'-1.34'	17.10526316
CeM	'VIP'	'-1.34'	2.096436059
CeM	'VIP'	'-1.34'	0.768049155
CeM	'VIP'	'-1.34'	3.970223325
CeM	'VIP'	'-1.34'	2.564102564
CeM	'VIP'	'-1.46'	6.924643585
CeM	'VIP'	'-1.46'	3.397027601
CeM	'VIP'	'-1.46'	3.947368421
CeM	'VIP'	'-1.46'	0.580551524
CeM	'VIP'	'-1.46'	15.01210654
CeM	'VIP'	'-1.46'	3.357314149
CeM	'VIP'	'-1.46'	4.01891253
CeM	'VIP'	'-1.46'	1.532033426
CeM	'VIP'	'-1.46'	3.896103896
CeM	'VIP'	'-1.46'	1.727447217
CeM	'VIP'	'-1.46'	1.500938086
CeM	'VIP'	'-1.46'	0.946969697
CeM	'VIP'	'-1.46'	2.791461412
CeM	'VIP'	'-1.46'	9.144542773
CeM	'VIP'	'-1.46'	5.185185185
CeM	'VIP'	'-1.46'	1.931034483
CeM	'VIP'	'-1.46'	2.340093604
CeM	'VIP'	'-1.46'	2.442996743
CeM	'VIP'	'-1.46'	3.682170543
CeM	'VIP'	'-1.46'	5.744125326
CeM	'VIP'	'-1.46'	2.716049383
CeM	'VIP'	'-1.58'	2.849740933
CeM	'VIP'	'-1.58'	3.157894737
CeM	'VIP'	'-1.58'	3.352769679
CeM	'VIP'	'-1.58'	2.735978112
CeM	'VIP'	'-1.58'	2.31884058
CeM	'VIP'	'-1.58'	11.21794872
CeM	'VIP'	'-1.58'	5.182926829
CeM	'VIP'	'-1.58'	5.23364486
CeM	'VIP'	'-1.58'	0.389105058
CeM	'VIP'	'-1.58'	6.25
CeM	'VIP'	'-1.58'	5.392156863
CeM	'VIP'	'-1.58'	5.705705706
CeM	'VIP'	'-1.58'	2.259887006
CeM	'VIP'	'-1.58'	3.930131004
CeM	'VIP'	'-1.58'	8.225108225
CeM	'VIP'	'-1.58'	5.275229358
CeM	'VIP'	'-1.58'	2.287581699
CeM	'VIP'	'-1.58'	8.461538462
CeM	'VIP'	'-1.58'	2.914798206
CeM	'VIP'	'-1.58'	6.391752577
CeM	'VIP'	'-1.58'	1.470588235
CeM	'VIP'	'-1.58'	3.354297694
CeM	'NPBWR1'	'-1.22'	4.181818182
CeM	'NPBWR1'	'-1.22'	0.434782609
CeM	'NPBWR1'	'-1.22'	5.49132948
CeM	'NPBWR1'	'-1.34'	5.336426914
CeM	'NPBWR1'	'-1.34'	5.542168675
CeM	'NPBWR1'	'-1.34'	2.306079665
CeM	'NPBWR1'	'-1.34'	6.896551724
CeM	'NPBWR1'	'-1.34'	6.699751861
CeM	'NPBWR1'	'-1.34'	6.726457399
CeM	'NPBWR1'	'-1.34'	4.958677686
CeM	'NPBWR1'	'-1.34'	7.75862069
CeM	'NPBWR1'	'-1.34'	4.355400697
CeM	'NPBWR1'	'-1.46'	4.276985743
CeM	'NPBWR1'	'-1.46'	3.047895501
CeM	'NPBWR1'	'-1.46'	5.92459605
CeM	'NPBWR1'	'-1.46'	2.158273381
CeM	'NPBWR1'	'-1.46'	0.236406619
CeM	'NPBWR1'	'-1.46'	3.203342618
CeM	'NPBWR1'	'-1.46'	6.655844156
CeM	'NPBWR1'	'-1.46'	2.491694352
CeM	'NPBWR1'	'-1.46'	4.566744731
CeM	'NPBWR1'	'-1.46'	3.490401396
CeM	'NPBWR1'	'-1.46'	5.418719212
CeM	'NPBWR1'	'-1.46'	6.784660767
CeM	'NPBWR1'	'-1.46'	2.962962963
CeM	'NPBWR1'	'-1.46'	7.724137931
CeM	'NPBWR1'	'-1.46'	7.644305772
CeM	'NPBWR1'	'-1.46'	11.34751773
CeM	'NPBWR1'	'-1.46'	6.11814346
CeM	'NPBWR1'	'-1.46'	2.579365079
CeM	'NPBWR1'	'-1.46'	6.868686869
CeM	'NPBWR1'	'-1.58'	3.10880829
CeM	'NPBWR1'	'-1.58'	6.12244898
CeM	'NPBWR1'	'-1.58'	5.198358413
CeM	'NPBWR1'	'-1.58'	5.280528053
CeM	'NPBWR1'	'-1.58'	10.25641026
CeM	'NPBWR1'	'-1.58'	5.487804878
CeM	'NPBWR1'	'-1.58'	8.411214953
CeM	'NPBWR1'	'-1.58'	4.280155642
CeM	'NPBWR1'	'-1.58'	4.701627486
CeM	'NPBWR1'	'-1.58'	6.108597285
CeM	'NPBWR1'	'-1.58'	7.339449541
CeM	'NPBWR1'	'-1.58'	1.960784314
CeM	'NPBWR1'	'-1.58'	7.307692308
CeM	'NPBWR1'	'-1.58'	8.870967742
CeM	'NPBWR1'	'-1.58'	7.857142857
CeM	'NPBWR1'	'-1.58'	4.460093897
CeM	'NPBWR1'	'-1.58'	4.024767802
CeM	'NPBWR1'	'-1.58'	1.62601626
CeM	'NPBWR1'	'-1.58'	5.707762557
