# Supplementary material for: Separable dorsal raphe dopamine projections mimic the facets of a loneliness-like state
Source: eLife. 2025 Aug 1;14:RP105955. doi: 10.7554/eLife.105955 (PMC12316461; doi:10.7554/eLife.105955)
Supplement: Figure 5—figure supplement 1—source data 6. [file elife-105955-fig5-figsupp1-data6.csv]

Region	Probe	AP	percent expressing
BLP	'DRD1'	'-2.18'	39.06770255
BLP	'DRD1'	'-2.18'	60.47337278
BLP	'DRD1'	'-2.18'	33.25
BLP	'DRD1'	'-2.18'	66.70157068
BLP	'DRD1'	'-2.18'	60.13579049
BLP	'DRD1'	'-2.18'	36.69354839
BLP	'DRD1'	'-2.18'	52.79755849
BLP	'DRD1'	'-2.18'	35.15881709
BLP	'DRD1'	'-2.3'	17.77583187
BLP	'DRD1'	'-2.3'	28.5488959
BLP	'DRD1'	'-2.3'	38.1294964
BLP	'DRD1'	'-2.3'	66.44486692
BLP	'DRD1'	'-2.3'	66.30794702
BLP	'DRD1'	'-2.3'	28.125
BLP	'DRD1'	'-2.3'	46.15981381
BLP	'DRD1'	'-2.3'	36.86746988
BLP	'DRD1'	'-2.3'	29.70852018
BLP	'DRD1'	'-2.3'	70.20958084
BLP	'DRD1'	'-2.3'	54.4386423
BLP	'DRD1'	'-2.46'	23.22222222
BLP	'DRD1'	'-2.46'	38.25301205
BLP	'DRD1'	'-2.46'	25.70422535
BLP	'DRD1'	'-2.46'	32.10161663
BLP	'DRD1'	'-2.46'	22.93785311
BLP	'DRD1'	'-2.46'	48.70848708
BLP	'DRD1'	'-2.46'	32.36040609
BLP	'DRD1'	'-2.46'	31.79190751
BLP	'DRD1'	'-2.46'	52.37134208
BLP	'DRD1'	'-2.46'	50.44160942
BLP	'DRD1'	'-2.46'	61.00558659
BLP	'DRD1'	'-2.46'	27.85714286
BLP	'DRD1'	'-2.46'	28.60082305
BLP	'DRD1'	'-2.46'	42.54587156
BLP	'DRD1'	'-2.54'	29.50152594
BLP	'DRD1'	'-2.54'	28.86002886
BLP	'DRD1'	'-2.54'	43.15514993
BLP	'DRD1'	'-2.54'	19.52606635
BLP	'DRD1'	'-2.54'	47.66269478
BLP	'DRD1'	'-2.54'	26.26619552
BLP	'DRD1'	'-2.54'	19.6969697
BLP	'DRD1'	'-2.54'	15.51020408
BLP	'DRD1'	'-2.54'	23.44497608
BLP	'DRD1'	'-2.54'	25.48209366
BLP	'DRD1'	'-2.54'	53.84615385
BLP	'DRD1'	'-2.54'	46.88398849
BLP	'DRD1'	'-2.54'	66.79245283
BLP	'DRD1'	'-2.54'	22.81124498
BLP	'DRD1'	'-2.7'	13.8028169
BLP	'DRD1'	'-2.7'	15.90909091
BLP	'DRD1'	'-2.7'	31.07142857
BLP	'DRD1'	'-2.7'	18.33508957
BLP	'DRD1'	'-2.7'	24.85004284
BLP	'DRD1'	'-2.8'	53.3437014
BLP	'DRD1'	'-2.8'	59.63431786
BLP	'DRD1'	'-2.8'	36.78304239
BLP	'DRD2'	'-2.18'	5.216426193
BLP	'DRD2'	'-2.18'	6.633165829
BLP	'DRD2'	'-2.18'	5.680473373
BLP	'DRD2'	'-2.18'	13.375
BLP	'DRD2'	'-2.18'	3.837209302
BLP	'DRD2'	'-2.18'	5.888324873
BLP	'DRD2'	'-2.18'	39.71774194
BLP	'DRD2'	'-2.18'	6.917599186
BLP	'DRD2'	'-2.18'	10.29572837
BLP	'DRD2'	'-2.3'	3.940455342
BLP	'DRD2'	'-2.3'	6.545741325
BLP	'DRD2'	'-2.3'	0
BLP	'DRD2'	'-2.3'	3.517110266
BLP	'DRD2'	'-2.3'	4.932735426
BLP	'DRD2'	'-2.3'	4.718543046
BLP	'DRD2'	'-2.3'	5.3125
BLP	'DRD2'	'-2.3'	7.292474787
BLP	'DRD2'	'-2.3'	0.642570281
BLP	'DRD2'	'-2.3'	11.77130045
BLP	'DRD2'	'-2.46'	4.111111111
BLP	'DRD2'	'-2.46'	1.706827309
BLP	'DRD2'	'-2.46'	3.9408867
BLP	'DRD2'	'-2.46'	12.05985915
BLP	'DRD2'	'-2.46'	5.427251732
BLP	'DRD2'	'-2.46'	2.485875706
BLP	'DRD2'	'-2.46'	3.4
BLP	'DRD2'	'-2.46'	1.502890173
BLP	'DRD2'	'-2.46'	12.26692836
BLP	'DRD2'	'-2.46'	1.826484018
BLP	'DRD2'	'-2.46'	3.504928806
BLP	'DRD2'	'-2.46'	2.569832402
BLP	'DRD2'	'-2.46'	6.666666667
BLP	'DRD2'	'-2.46'	6.687242798
BLP	'DRD2'	'-2.46'	2.408256881
BLP	'DRD2'	'-2.54'	3.357070193
BLP	'DRD2'	'-2.54'	6.349206349
BLP	'DRD2'	'-2.54'	13.82007823
BLP	'DRD2'	'-2.54'	2.620087336
BLP	'DRD2'	'-2.54'	6.54028436
BLP	'DRD2'	'-2.54'	2.474793767
BLP	'DRD2'	'-2.54'	1.766784452
BLP	'DRD2'	'-2.54'	3.937728938
BLP	'DRD2'	'-2.54'	8.527131783
BLP	'DRD2'	'-2.54'	4.114832536
BLP	'DRD2'	'-2.54'	1.465201465
BLP	'DRD2'	'-2.54'	2.581624905
BLP	'DRD2'	'-2.54'	1.787164907
BLP	'DRD2'	'-2.54'	1.821668265
BLP	'DRD2'	'-2.54'	5.157232704
BLP	'DRD2'	'-2.7'	0.187793427
BLP	'DRD2'	'-2.7'	5.112219451
BLP	'DRD2'	'-2.7'	5.667506297
BLP	'DRD2'	'-2.7'	3.214285714
BLP	'DRD2'	'-2.7'	2.318229715
BLP	'DRD2'	'-2.7'	10.45415596
BLP	'DRD2'	'-2.8'	0.622083981
BLP	'DRD2'	'-2.8'	7.032348805
BLP	'DRD2'	'-2.8'	17.89883268
BLP	'DRD2'	'-2.8'	7.10723192
BLP	'VIP'	'-2.18'	5.77136515
BLP	'VIP'	'-2.18'	5.226130653
BLP	'VIP'	'-2.18'	0
BLP	'VIP'	'-2.18'	5.654450262
BLP	'VIP'	'-2.18'	7.953443259
BLP	'VIP'	'-2.18'	8.139534884
BLP	'VIP'	'-2.18'	8.121827411
BLP	'VIP'	'-2.18'	0.21905805
BLP	'VIP'	'-2.3'	10.56782334
BLP	'VIP'	'-2.3'	7.367072389
BLP	'VIP'	'-2.3'	2.35426009
BLP	'VIP'	'-2.3'	10.92814371
BLP	'VIP'	'-2.3'	6.527415144
BLP	'VIP'	'-2.46'	1.444444444
BLP	'VIP'	'-2.46'	4.433497537
BLP	'VIP'	'-2.46'	4.745762712
BLP	'VIP'	'-2.46'	9.594095941
BLP	'VIP'	'-2.46'	14.97461929
BLP	'VIP'	'-2.46'	15.4
BLP	'VIP'	'-2.46'	1.156069364
BLP	'VIP'	'-2.46'	6.861755802
BLP	'VIP'	'-2.46'	9.132420091
BLP	'VIP'	'-2.46'	7.009857612
BLP	'VIP'	'-2.46'	8.600917431
BLP	'VIP'	'-2.54'	6.998556999
BLP	'VIP'	'-2.54'	15.12385919
BLP	'VIP'	'-2.54'	5.76419214
BLP	'VIP'	'-2.54'	1.295641932
BLP	'VIP'	'-2.54'	14.45221445
BLP	'VIP'	'-2.54'	22.04081633
BLP	'VIP'	'-2.54'	5.311355311
BLP	'VIP'	'-2.54'	4.097452935
BLP	'VIP'	'-2.54'	6.411483254
BLP	'VIP'	'-2.54'	1.652892562
BLP	'VIP'	'-2.54'	4.252088079
BLP	'VIP'	'-2.54'	3.086921202
BLP	'VIP'	'-2.54'	6.104417671
BLP	'VIP'	'-2.7'	10.09975062
BLP	'VIP'	'-2.7'	5.080213904
BLP	'VIP'	'-2.7'	8.690176322
BLP	'VIP'	'-2.8'	8.171206226
BLP	'NPBWR1'	'-2.18'	7.939698492
BLP	'NPBWR1'	'-2.18'	10.88757396
BLP	'NPBWR1'	'-2.18'	6.976744186
BLP	'NPBWR1'	'-2.18'	5.38071066
BLP	'NPBWR1'	'-2.18'	12.09677419
BLP	'NPBWR1'	'-2.18'	6.408952187
BLP	'NPBWR1'	'-2.3'	5.691768827
BLP	'NPBWR1'	'-2.3'	7.104316547
BLP	'NPBWR1'	'-2.3'	4.657794677
BLP	'NPBWR1'	'-2.3'	4.996796925
BLP	'NPBWR1'	'-2.3'	5
BLP	'NPBWR1'	'-2.3'	7.602792863
BLP	'NPBWR1'	'-2.3'	2.168674699
BLP	'NPBWR1'	'-2.46'	4.618473896
BLP	'NPBWR1'	'-2.46'	2.339901478
BLP	'NPBWR1'	'-2.46'	12.05985915
BLP	'NPBWR1'	'-2.46'	10.73903002
BLP	'NPBWR1'	'-2.46'	16.6
BLP	'NPBWR1'	'-2.46'	6.673209028
BLP	'NPBWR1'	'-2.46'	5.936073059
BLP	'NPBWR1'	'-2.46'	1.533406353
BLP	'NPBWR1'	'-2.46'	7.374301676
BLP	'NPBWR1'	'-2.46'	8.80952381
BLP	'NPBWR1'	'-2.46'	8.024691358
BLP	'NPBWR1'	'-2.54'	10.68158698
BLP	'NPBWR1'	'-2.54'	2.445414847
BLP	'NPBWR1'	'-2.54'	8.341232227
BLP	'NPBWR1'	'-2.54'	4.307974335
BLP	'NPBWR1'	'-2.54'	7.051282051
BLP	'NPBWR1'	'-2.54'	5.094130676
BLP	'NPBWR1'	'-2.54'	5.677655678
BLP	'NPBWR1'	'-2.54'	2.733485194
BLP	'NPBWR1'	'-2.54'	6.904955321
BLP	'NPBWR1'	'-2.54'	0.479386385
BLP	'NPBWR1'	'-2.54'	4.905660377
BLP	'NPBWR1'	'-2.7'	6.103286385
BLP	'NPBWR1'	'-2.7'	10.8478803
BLP	'NPBWR1'	'-2.7'	3.778337531
BLP	'NPBWR1'	'-2.7'	0
BLP	'NPBWR1'	'-2.7'	6.006322445
BLP	'NPBWR1'	'-2.7'	8.140531277
BLP	'NPBWR1'	'-2.8'	3.110419907
BLP	'NPBWR1'	'-2.8'	5.344585091
BLP	'NPBWR1'	'-2.8'	6.517509728
BLP	'NPBWR1'	'-2.8'	6.982543641
BMP	'DRD1'	'-2.18'	20.4887218
BMP	'DRD1'	'-2.18'	24.65753425
BMP	'DRD1'	'-2.18'	24.03433476
BMP	'DRD1'	'-2.18'	28.88888889
BMP	'DRD1'	'-2.18'	26.08695652
BMP	'DRD1'	'-2.18'	12.70718232
BMP	'DRD1'	'-2.18'	13.37386018
BMP	'DRD1'	'-2.18'	24.95378928
BMP	'DRD1'	'-2.3'	6.935123043
BMP	'DRD1'	'-2.3'	16.55480984
BMP	'DRD1'	'-2.3'	31.06060606
BMP	'DRD1'	'-2.3'	59.44333996
BMP	'DRD1'	'-2.3'	8.071748879
BMP	'DRD1'	'-2.3'	24.06947891
BMP	'DRD1'	'-2.3'	18.16283925
BMP	'DRD1'	'-2.3'	14.86146096
BMP	'DRD1'	'-2.3'	23.91304348
BMP	'DRD1'	'-2.3'	26.77165354
BMP	'DRD1'	'-2.46'	12.84046693
BMP	'DRD1'	'-2.46'	17.23518851
BMP	'DRD1'	'-2.46'	15.4373928
BMP	'DRD1'	'-2.46'	21.72351885
BMP	'DRD1'	'-2.46'	13.23251418
BMP	'DRD1'	'-2.46'	18.3299389
BMP	'DRD1'	'-2.46'	21.4797136
BMP	'DRD1'	'-2.46'	21.66666667
BMP	'DRD1'	'-2.46'	28.63436123
BMP	'DRD1'	'-2.46'	34.79212254
BMP	'DRD1'	'-2.46'	10.31518625
BMP	'DRD1'	'-2.46'	12.90322581
BMP	'DRD1'	'-2.46'	29.5194508
BMP	'DRD1'	'-2.54'	24.18772563
BMP	'DRD1'	'-2.54'	17.96610169
BMP	'DRD1'	'-2.54'	12.90877797
BMP	'DRD1'	'-2.54'	50.25728988
BMP	'DRD1'	'-2.54'	15.07633588
BMP	'DRD1'	'-2.54'	20.995671
BMP	'DRD1'	'-2.54'	13.56932153
BMP	'DRD1'	'-2.54'	14.85294118
BMP	'DRD1'	'-2.54'	17.0212766
BMP	'DRD1'	'-2.54'	55.83173996
BMP	'DRD1'	'-2.54'	31.19730185
BMP	'DRD1'	'-2.54'	17.60797342
BMP	'DRD1'	'-2.54'	20.9492635
BMP	'DRD2'	'-2.18'	11.65413534
BMP	'DRD2'	'-2.18'	13.69863014
BMP	'DRD2'	'-2.18'	9.784735812
BMP	'DRD2'	'-2.18'	17.16738197
BMP	'DRD2'	'-2.18'	9.073359073
BMP	'DRD2'	'-2.18'	14.64566929
BMP	'DRD2'	'-2.18'	24.30939227
BMP	'DRD2'	'-2.18'	9.270516717
BMP	'DRD2'	'-2.18'	11.2754159
BMP	'DRD2'	'-2.3'	8.724832215
BMP	'DRD2'	'-2.3'	0
BMP	'DRD2'	'-2.3'	4.292929293
BMP	'DRD2'	'-2.3'	8.90052356
BMP	'DRD2'	'-2.3'	15.70576541
BMP	'DRD2'	'-2.3'	6.502242152
BMP	'DRD2'	'-2.3'	9.677419355
BMP	'DRD2'	'-2.3'	2.087682672
BMP	'DRD2'	'-2.3'	23.17380353
BMP	'DRD2'	'-2.46'	11.47859922
BMP	'DRD2'	'-2.46'	7.001795332
BMP	'DRD2'	'-2.46'	17.77777778
BMP	'DRD2'	'-2.46'	15.78044597
BMP	'DRD2'	'-2.46'	10.05385996
BMP	'DRD2'	'-2.46'	14.93383743
BMP	'DRD2'	'-2.46'	16.27906977
BMP	'DRD2'	'-2.46'	13.36515513
BMP	'DRD2'	'-2.46'	30.83700441
BMP	'DRD2'	'-2.46'	12.05073996
BMP	'DRD2'	'-2.46'	19.6013289
BMP	'DRD2'	'-2.46'	6.783369803
BMP	'DRD2'	'-2.46'	11.1747851
BMP	'DRD2'	'-2.46'	16.55913978
BMP	'DRD2'	'-2.46'	15.33180778
BMP	'DRD2'	'-2.54'	9.747292419
BMP	'DRD2'	'-2.54'	18.30508475
BMP	'DRD2'	'-2.54'	3.95480226
BMP	'DRD2'	'-2.54'	9.982788296
BMP	'DRD2'	'-2.54'	2.915951973
BMP	'DRD2'	'-2.54'	2.86259542
BMP	'DRD2'	'-2.54'	10.79913607
BMP	'DRD2'	'-2.54'	9.117647059
BMP	'DRD2'	'-2.54'	4.397705545
BMP	'DRD2'	'-2.54'	3.821656051
BMP	'DRD2'	'-2.54'	10.54977712
BMP	'DRD2'	'-2.54'	12.47892074
BMP	'DRD2'	'-2.54'	14.6179402
BMP	'VIP'	'-2.18'	3.947368421
BMP	'VIP'	'-2.18'	5.993150685
BMP	'VIP'	'-2.18'	0
BMP	'VIP'	'-2.18'	5.641025641
BMP	'VIP'	'-2.18'	6.916996047
BMP	'VIP'	'-2.18'	6.370656371
BMP	'VIP'	'-2.18'	7.244094488
BMP	'VIP'	'-2.18'	0.369685767
BMP	'VIP'	'-2.3'	7.591623037
BMP	'VIP'	'-2.3'	1.511335013
BMP	'VIP'	'-2.3'	6.086956522
BMP	'VIP'	'-2.3'	12.99212598
BMP	'VIP'	'-2.46'	2.918287938
BMP	'VIP'	'-2.46'	3.111111111
BMP	'VIP'	'-2.46'	3.969754253
BMP	'VIP'	'-2.46'	14.46028513
BMP	'VIP'	'-2.46'	17.20930233
BMP	'VIP'	'-2.46'	2.625298329
BMP	'VIP'	'-2.46'	4.761904762
BMP	'VIP'	'-2.46'	9.302325581
BMP	'VIP'	'-2.46'	5.481727575
BMP	'VIP'	'-2.46'	6.864988558
BMP	'VIP'	'-2.54'	10.84745763
BMP	'VIP'	'-2.54'	7.532956685
BMP	'VIP'	'-2.54'	1.335877863
BMP	'VIP'	'-2.54'	15.36796537
BMP	'VIP'	'-2.54'	13.56932153
BMP	'VIP'	'-2.54'	3.887688985
BMP	'VIP'	'-2.54'	4.411764706
BMP	'VIP'	'-2.54'	2.925531915
BMP	'VIP'	'-2.54'	6.210191083
BMP	'VIP'	'-2.54'	4.160475483
BMP	'VIP'	'-2.54'	3.764320786
BMP	'NPBWR1'	'-2.18'	2.568493151
BMP	'NPBWR1'	'-2.18'	4.892367906
BMP	'NPBWR1'	'-2.18'	1.930501931
BMP	'NPBWR1'	'-2.18'	2.519685039
BMP	'NPBWR1'	'-2.18'	4.23572744
BMP	'NPBWR1'	'-2.18'	3.951367781
BMP	'NPBWR1'	'-2.3'	2.237136465
BMP	'NPBWR1'	'-2.3'	1.789709172
BMP	'NPBWR1'	'-2.3'	2.272727273
BMP	'NPBWR1'	'-2.3'	1.832460733
BMP	'NPBWR1'	'-2.3'	4.932735426
BMP	'NPBWR1'	'-2.3'	3.225806452
BMP	'NPBWR1'	'-2.3'	0.208768267
BMP	'NPBWR1'	'-2.46'	1.436265709
BMP	'NPBWR1'	'-2.46'	0.222222222
BMP	'NPBWR1'	'-2.46'	9.777015437
BMP	'NPBWR1'	'-2.46'	3.411131059
BMP	'NPBWR1'	'-2.46'	5.891472868
BMP	'NPBWR1'	'-2.46'	1.762114537
BMP	'NPBWR1'	'-2.46'	1.479915433
BMP	'NPBWR1'	'-2.46'	0.49833887
BMP	'NPBWR1'	'-2.46'	3.06345733
BMP	'NPBWR1'	'-2.46'	2.29226361
BMP	'NPBWR1'	'-2.46'	3.010752688
BMP	'NPBWR1'	'-2.54'	3.610108303
BMP	'NPBWR1'	'-2.54'	2.448210923
BMP	'NPBWR1'	'-2.54'	4.475043029
BMP	'NPBWR1'	'-2.54'	2.229845626
BMP	'NPBWR1'	'-2.54'	1.943844492
BMP	'NPBWR1'	'-2.54'	3.632887189
BMP	'NPBWR1'	'-2.54'	3.98089172
BMP	'NPBWR1'	'-2.54'	4.011887073
BMP	'NPBWR1'	'-2.54'	0.168634064
BMP	'NPBWR1'	'-2.54'	3.322259136
