# Supplementary material for: Separable dorsal raphe dopamine projections mimic the facets of a loneliness-like state
Source: eLife. 2025 Aug 1;14:RP105955. doi: 10.7554/eLife.105955 (PMC12316461; doi:10.7554/eLife.105955)
Supplement: Figure 5—figure supplement 1—source data 7. [file elife-105955-fig5-figsupp1-data7.csv]

Region	Probe	AP	percent expressing
BLP	'DRD1'	'-2.18'	21.53163152
BLP	'DRD1'	'-2.18'	37.3964497
BLP	'DRD1'	'-2.18'	14
BLP	'DRD1'	'-2.18'	46.91099476
BLP	'DRD1'	'-2.18'	41.80407371
BLP	'DRD1'	'-2.18'	19.15322581
BLP	'DRD1'	'-2.18'	33.97761953
BLP	'DRD1'	'-2.18'	18.72946331
BLP	'DRD1'	'-2.3'	6.392294221
BLP	'DRD1'	'-2.3'	14.90536278
BLP	'DRD1'	'-2.3'	18.79496403
BLP	'DRD1'	'-2.3'	45.15209125
BLP	'DRD1'	'-2.3'	43.12913907
BLP	'DRD1'	'-2.3'	12.265625
BLP	'DRD1'	'-2.3'	27.54072925
BLP	'DRD1'	'-2.3'	17.99196787
BLP	'DRD1'	'-2.3'	14.23766816
BLP	'DRD1'	'-2.3'	50
BLP	'DRD1'	'-2.3'	36.68407311
BLP	'DRD1'	'-2.46'	8.666666667
BLP	'DRD1'	'-2.46'	22.18875502
BLP	'DRD1'	'-2.46'	11.00352113
BLP	'DRD1'	'-2.46'	13.85681293
BLP	'DRD1'	'-2.46'	12.42937853
BLP	'DRD1'	'-2.46'	30.87330873
BLP	'DRD1'	'-2.46'	18.27411168
BLP	'DRD1'	'-2.46'	15.60693642
BLP	'DRD1'	'-2.46'	36.629667
BLP	'DRD1'	'-2.46'	31.89401374
BLP	'DRD1'	'-2.46'	41.56424581
BLP	'DRD1'	'-2.46'	12.38095238
BLP	'DRD1'	'-2.46'	9.979423868
BLP	'DRD1'	'-2.46'	28.89908257
BLP	'DRD1'	'-2.54'	13.53001017
BLP	'DRD1'	'-2.54'	11.97691198
BLP	'DRD1'	'-2.54'	30.11734029
BLP	'DRD1'	'-2.54'	6.066350711
BLP	'DRD1'	'-2.54'	23.46471127
BLP	'DRD1'	'-2.54'	11.18963486
BLP	'DRD1'	'-2.54'	6.41025641
BLP	'DRD1'	'-2.54'	7.68707483
BLP	'DRD1'	'-2.54'	10.33492823
BLP	'DRD1'	'-2.54'	12.9476584
BLP	'DRD1'	'-2.54'	27.10622711
BLP	'DRD1'	'-2.54'	28.47555129
BLP	'DRD1'	'-2.54'	44.65408805
BLP	'DRD1'	'-2.54'	11.64658635
BLP	'DRD1'	'-2.7'	4.41314554
BLP	'DRD1'	'-2.7'	4.946524064
BLP	'DRD1'	'-2.7'	11.66666667
BLP	'DRD1'	'-2.7'	7.165437302
BLP	'DRD1'	'-2.7'	4.71293916
BLP	'DRD1'	'-2.8'	26.12752722
BLP	'DRD1'	'-2.8'	33.33333333
BLP	'DRD1'	'-2.8'	12.21945137
BLP	'DRD2'	'-2.18'	1.331853496
BLP	'DRD2'	'-2.18'	2.010050251
BLP	'DRD2'	'-2.18'	0.710059172
BLP	'DRD2'	'-2.18'	1.25
BLP	'DRD2'	'-2.18'	0.465116279
BLP	'DRD2'	'-2.18'	1.319796954
BLP	'DRD2'	'-2.18'	8.165322581
BLP	'DRD2'	'-2.18'	1.627670397
BLP	'DRD2'	'-2.18'	1.423877327
BLP	'DRD2'	'-2.3'	0.875656743
BLP	'DRD2'	'-2.3'	1.577287066
BLP	'DRD2'	'-2.3'	0
BLP	'DRD2'	'-2.3'	0.760456274
BLP	'DRD2'	'-2.3'	0.960922486
BLP	'DRD2'	'-2.3'	1.324503311
BLP	'DRD2'	'-2.3'	1.015625
BLP	'DRD2'	'-2.3'	1.163692785
BLP	'DRD2'	'-2.3'	0
BLP	'DRD2'	'-2.3'	1.00896861
BLP	'DRD2'	'-2.46'	1.444444444
BLP	'DRD2'	'-2.46'	0.803212851
BLP	'DRD2'	'-2.46'	1.231527094
BLP	'DRD2'	'-2.46'	1.408450704
BLP	'DRD2'	'-2.46'	0.461893764
BLP	'DRD2'	'-2.46'	0.790960452
BLP	'DRD2'	'-2.46'	0.6
BLP	'DRD2'	'-2.46'	0.462427746
BLP	'DRD2'	'-2.46'	1.864573111
BLP	'DRD2'	'-2.46'	0.114155251
BLP	'DRD2'	'-2.46'	0.766703176
BLP	'DRD2'	'-2.46'	0.223463687
BLP	'DRD2'	'-2.46'	1.30952381
BLP	'DRD2'	'-2.46'	1.131687243
BLP	'DRD2'	'-2.46'	0.344036697
BLP	'DRD2'	'-2.54'	0.813835198
BLP	'DRD2'	'-2.54'	1.731601732
BLP	'DRD2'	'-2.54'	2.086049544
BLP	'DRD2'	'-2.54'	0.786026201
BLP	'DRD2'	'-2.54'	2.369668246
BLP	'DRD2'	'-2.54'	0.824931256
BLP	'DRD2'	'-2.54'	0.471142521
BLP	'DRD2'	'-2.54'	0.732600733
BLP	'DRD2'	'-2.54'	1.328903654
BLP	'DRD2'	'-2.54'	0.765550239
BLP	'DRD2'	'-2.54'	0.183150183
BLP	'DRD2'	'-2.54'	0.607441154
BLP	'DRD2'	'-2.54'	0.568643379
BLP	'DRD2'	'-2.54'	0.383509108
BLP	'DRD2'	'-2.54'	1.132075472
BLP	'DRD2'	'-2.7'	0
BLP	'DRD2'	'-2.7'	1.371571072
BLP	'DRD2'	'-2.7'	0.629722922
BLP	'DRD2'	'-2.7'	1.19047619
BLP	'DRD2'	'-2.7'	0.737618546
BLP	'DRD2'	'-2.7'	1.285347044
BLP	'DRD2'	'-2.8'	0
BLP	'DRD2'	'-2.8'	0.984528833
BLP	'DRD2'	'-2.8'	2.140077821
BLP	'DRD2'	'-2.8'	2.743142145
BLP	'VIP'	'-2.18'	0.554938957
BLP	'VIP'	'-2.18'	0.603015075
BLP	'VIP'	'-2.18'	0
BLP	'VIP'	'-2.18'	0.837696335
BLP	'VIP'	'-2.18'	0.484966052
BLP	'VIP'	'-2.18'	1.395348837
BLP	'VIP'	'-2.18'	1.015228426
BLP	'VIP'	'-2.18'	0
BLP	'VIP'	'-2.3'	1.261829653
BLP	'VIP'	'-2.3'	0.64061499
BLP	'VIP'	'-2.3'	0.112107623
BLP	'VIP'	'-2.3'	1.646706587
BLP	'VIP'	'-2.3'	0.522193211
BLP	'VIP'	'-2.46'	0
BLP	'VIP'	'-2.46'	0.492610837
BLP	'VIP'	'-2.46'	0.903954802
BLP	'VIP'	'-2.46'	1.2300123
BLP	'VIP'	'-2.46'	1.52284264
BLP	'VIP'	'-2.46'	2
BLP	'VIP'	'-2.46'	0
BLP	'VIP'	'-2.46'	0.706357215
BLP	'VIP'	'-2.46'	2.054794521
BLP	'VIP'	'-2.46'	1.752464403
BLP	'VIP'	'-2.46'	1.490825688
BLP	'VIP'	'-2.54'	0.793650794
BLP	'VIP'	'-2.54'	2.60756193
BLP	'VIP'	'-2.54'	0.611353712
BLP	'VIP'	'-2.54'	0.11778563
BLP	'VIP'	'-2.54'	1.748251748
BLP	'VIP'	'-2.54'	2.993197279
BLP	'VIP'	'-2.54'	0.915750916
BLP	'VIP'	'-2.54'	0.664451827
BLP	'VIP'	'-2.54'	0.4784689
BLP	'VIP'	'-2.54'	0
BLP	'VIP'	'-2.54'	0.835231587
BLP	'VIP'	'-2.54'	0.487408611
BLP	'VIP'	'-2.54'	0.803212851
BLP	'VIP'	'-2.7'	1.122194514
BLP	'VIP'	'-2.7'	0.401069519
BLP	'VIP'	'-2.7'	0.881612091
BLP	'VIP'	'-2.8'	0.778210117
BLP	'NPBWR1'	'-2.18'	1.608040201
BLP	'NPBWR1'	'-2.18'	2.366863905
BLP	'NPBWR1'	'-2.18'	1.860465116
BLP	'NPBWR1'	'-2.18'	0.710659898
BLP	'NPBWR1'	'-2.18'	3.125
BLP	'NPBWR1'	'-2.18'	0.813835198
BLP	'NPBWR1'	'-2.3'	0.700525394
BLP	'NPBWR1'	'-2.3'	0.71942446
BLP	'NPBWR1'	'-2.3'	0.570342205
BLP	'NPBWR1'	'-2.3'	0.704676489
BLP	'NPBWR1'	'-2.3'	1.015625
BLP	'NPBWR1'	'-2.3'	1.241272304
BLP	'NPBWR1'	'-2.3'	0
BLP	'NPBWR1'	'-2.46'	1.104417671
BLP	'NPBWR1'	'-2.46'	0.492610837
BLP	'NPBWR1'	'-2.46'	1.584507042
BLP	'NPBWR1'	'-2.46'	2.07852194
BLP	'NPBWR1'	'-2.46'	1.8
BLP	'NPBWR1'	'-2.46'	1.373895976
BLP	'NPBWR1'	'-2.46'	0.799086758
BLP	'NPBWR1'	'-2.46'	0.21905805
BLP	'NPBWR1'	'-2.46'	1.117318436
BLP	'NPBWR1'	'-2.46'	1.19047619
BLP	'NPBWR1'	'-2.46'	1.131687243
BLP	'NPBWR1'	'-2.54'	2.339776195
BLP	'NPBWR1'	'-2.54'	0.349344978
BLP	'NPBWR1'	'-2.54'	1.706161137
BLP	'NPBWR1'	'-2.54'	0.641613199
BLP	'NPBWR1'	'-2.54'	0.824175824
BLP	'NPBWR1'	'-2.54'	0.442967885
BLP	'NPBWR1'	'-2.54'	1.373626374
BLP	'NPBWR1'	'-2.54'	0.303720577
BLP	'NPBWR1'	'-2.54'	1.137286759
BLP	'NPBWR1'	'-2.54'	0
BLP	'NPBWR1'	'-2.54'	0.628930818
BLP	'NPBWR1'	'-2.7'	0.845070423
BLP	'NPBWR1'	'-2.7'	0.997506234
BLP	'NPBWR1'	'-2.7'	0.125944584
BLP	'NPBWR1'	'-2.7'	0
BLP	'NPBWR1'	'-2.7'	1.264488936
BLP	'NPBWR1'	'-2.7'	1.542416452
BLP	'NPBWR1'	'-2.8'	0.155520995
BLP	'NPBWR1'	'-2.8'	1.125175809
BLP	'NPBWR1'	'-2.8'	0.389105058
BLP	'NPBWR1'	'-2.8'	1.246882793
BMP	'DRD1'	'-2.18'	9.022556391
BMP	'DRD1'	'-2.18'	8.610567515
BMP	'DRD1'	'-2.18'	9.442060086
BMP	'DRD1'	'-2.18'	13.5042735
BMP	'DRD1'	'-2.18'	13.04347826
BMP	'DRD1'	'-2.18'	2.209944751
BMP	'DRD1'	'-2.18'	5.47112462
BMP	'DRD1'	'-2.18'	13.30868762
BMP	'DRD1'	'-2.3'	1.342281879
BMP	'DRD1'	'-2.3'	6.263982103
BMP	'DRD1'	'-2.3'	15.90909091
BMP	'DRD1'	'-2.3'	25.4473161
BMP	'DRD1'	'-2.3'	2.914798206
BMP	'DRD1'	'-2.3'	12.40694789
BMP	'DRD1'	'-2.3'	6.471816284
BMP	'DRD1'	'-2.3'	6.801007557
BMP	'DRD1'	'-2.3'	13.91304348
BMP	'DRD1'	'-2.3'	15.7480315
BMP	'DRD1'	'-2.46'	5.058365759
BMP	'DRD1'	'-2.46'	7.001795332
BMP	'DRD1'	'-2.46'	7.032590051
BMP	'DRD1'	'-2.46'	5.026929982
BMP	'DRD1'	'-2.46'	4.914933837
BMP	'DRD1'	'-2.46'	5.49898167
BMP	'DRD1'	'-2.46'	7.637231504
BMP	'DRD1'	'-2.46'	9.523809524
BMP	'DRD1'	'-2.46'	14.39060206
BMP	'DRD1'	'-2.46'	14.22319475
BMP	'DRD1'	'-2.46'	2.578796562
BMP	'DRD1'	'-2.46'	3.225806452
BMP	'DRD1'	'-2.46'	11.67048055
BMP	'DRD1'	'-2.54'	6.498194946
BMP	'DRD1'	'-2.54'	7.796610169
BMP	'DRD1'	'-2.54'	1.893287435
BMP	'DRD1'	'-2.54'	18.35334477
BMP	'DRD1'	'-2.54'	4.770992366
BMP	'DRD1'	'-2.54'	8.008658009
BMP	'DRD1'	'-2.54'	5.162241888
BMP	'DRD1'	'-2.54'	6.323529412
BMP	'DRD1'	'-2.54'	6.914893617
BMP	'DRD1'	'-2.54'	21.22370937
BMP	'DRD1'	'-2.54'	16.86340641
BMP	'DRD1'	'-2.54'	7.641196013
BMP	'DRD1'	'-2.54'	9.165302782
BMP	'DRD2'	'-2.18'	3.571428571
BMP	'DRD2'	'-2.18'	4.109589041
BMP	'DRD2'	'-2.18'	2.739726027
BMP	'DRD2'	'-2.18'	2.145922747
BMP	'DRD2'	'-2.18'	3.281853282
BMP	'DRD2'	'-2.18'	3.937007874
BMP	'DRD2'	'-2.18'	4.23572744
BMP	'DRD2'	'-2.18'	3.191489362
BMP	'DRD2'	'-2.18'	1.848428835
BMP	'DRD2'	'-2.3'	2.237136465
BMP	'DRD2'	'-2.3'	0
BMP	'DRD2'	'-2.3'	1.262626263
BMP	'DRD2'	'-2.3'	2.094240838
BMP	'DRD2'	'-2.3'	5.765407555
BMP	'DRD2'	'-2.3'	1.121076233
BMP	'DRD2'	'-2.3'	1.240694789
BMP	'DRD2'	'-2.3'	0.835073069
BMP	'DRD2'	'-2.3'	7.052896725
BMP	'DRD2'	'-2.46'	3.501945525
BMP	'DRD2'	'-2.46'	2.692998205
BMP	'DRD2'	'-2.46'	8.666666667
BMP	'DRD2'	'-2.46'	3.087478559
BMP	'DRD2'	'-2.46'	1.436265709
BMP	'DRD2'	'-2.46'	4.914933837
BMP	'DRD2'	'-2.46'	5.426356589
BMP	'DRD2'	'-2.46'	4.77326969
BMP	'DRD2'	'-2.46'	11.45374449
BMP	'DRD2'	'-2.46'	2.959830867
BMP	'DRD2'	'-2.46'	9.302325581
BMP	'DRD2'	'-2.46'	1.531728665
BMP	'DRD2'	'-2.46'	2.005730659
BMP	'DRD2'	'-2.46'	5.591397849
BMP	'DRD2'	'-2.46'	3.890160183
BMP	'DRD2'	'-2.54'	3.610108303
BMP	'DRD2'	'-2.54'	3.050847458
BMP	'DRD2'	'-2.54'	0.941619586
BMP	'DRD2'	'-2.54'	1.893287435
BMP	'DRD2'	'-2.54'	1.02915952
BMP	'DRD2'	'-2.54'	0
BMP	'DRD2'	'-2.54'	2.591792657
BMP	'DRD2'	'-2.54'	3.382352941
BMP	'DRD2'	'-2.54'	1.147227533
BMP	'DRD2'	'-2.54'	0.796178344
BMP	'DRD2'	'-2.54'	5.052005944
BMP	'DRD2'	'-2.54'	4.721753794
BMP	'DRD2'	'-2.54'	2.657807309
BMP	'VIP'	'-2.18'	0.563909774
BMP	'VIP'	'-2.18'	1.54109589
BMP	'VIP'	'-2.18'	0
BMP	'VIP'	'-2.18'	0.854700855
BMP	'VIP'	'-2.18'	0
BMP	'VIP'	'-2.18'	0.965250965
BMP	'VIP'	'-2.18'	0.472440945
BMP	'VIP'	'-2.18'	0
BMP	'VIP'	'-2.3'	0.785340314
BMP	'VIP'	'-2.3'	0.251889169
BMP	'VIP'	'-2.3'	0.869565217
BMP	'VIP'	'-2.3'	3.937007874
BMP	'VIP'	'-2.46'	0.389105058
BMP	'VIP'	'-2.46'	1.111111111
BMP	'VIP'	'-2.46'	0.945179584
BMP	'VIP'	'-2.46'	1.629327902
BMP	'VIP'	'-2.46'	2.635658915
BMP	'VIP'	'-2.46'	0.238663484
BMP	'VIP'	'-2.46'	0.476190476
BMP	'VIP'	'-2.46'	2.325581395
BMP	'VIP'	'-2.46'	0.664451827
BMP	'VIP'	'-2.46'	1.14416476
BMP	'VIP'	'-2.54'	2.711864407
BMP	'VIP'	'-2.54'	1.694915254
BMP	'VIP'	'-2.54'	0
BMP	'VIP'	'-2.54'	2.597402597
BMP	'VIP'	'-2.54'	1.91740413
BMP	'VIP'	'-2.54'	0.431965443
BMP	'VIP'	'-2.54'	0.294117647
BMP	'VIP'	'-2.54'	0.265957447
BMP	'VIP'	'-2.54'	0.955414013
BMP	'VIP'	'-2.54'	0.44576523
BMP	'VIP'	'-2.54'	0.654664484
BMP	'NPBWR1'	'-2.18'	0.51369863
BMP	'NPBWR1'	'-2.18'	0.195694716
BMP	'NPBWR1'	'-2.18'	0.193050193
BMP	'NPBWR1'	'-2.18'	0.62992126
BMP	'NPBWR1'	'-2.18'	0.552486188
BMP	'NPBWR1'	'-2.18'	1.063829787
BMP	'NPBWR1'	'-2.3'	0
BMP	'NPBWR1'	'-2.3'	0
BMP	'NPBWR1'	'-2.3'	0.252525253
BMP	'NPBWR1'	'-2.3'	0.261780105
BMP	'NPBWR1'	'-2.3'	0.448430493
BMP	'NPBWR1'	'-2.3'	0.248138958
BMP	'NPBWR1'	'-2.3'	0
BMP	'NPBWR1'	'-2.46'	0
BMP	'NPBWR1'	'-2.46'	0
BMP	'NPBWR1'	'-2.46'	1.200686106
BMP	'NPBWR1'	'-2.46'	0.359066427
BMP	'NPBWR1'	'-2.46'	0.15503876
BMP	'NPBWR1'	'-2.46'	0.440528634
BMP	'NPBWR1'	'-2.46'	0
BMP	'NPBWR1'	'-2.46'	0
BMP	'NPBWR1'	'-2.46'	0
BMP	'NPBWR1'	'-2.46'	0.286532951
BMP	'NPBWR1'	'-2.46'	0.64516129
BMP	'NPBWR1'	'-2.54'	0
BMP	'NPBWR1'	'-2.54'	0.188323917
BMP	'NPBWR1'	'-2.54'	0.17211704
BMP	'NPBWR1'	'-2.54'	0.171526587
BMP	'NPBWR1'	'-2.54'	0
BMP	'NPBWR1'	'-2.54'	0.573613767
BMP	'NPBWR1'	'-2.54'	0.318471338
BMP	'NPBWR1'	'-2.54'	0.59435364
BMP	'NPBWR1'	'-2.54'	0
BMP	'NPBWR1'	'-2.54'	0.332225914
