# Supplementary material for: Separable dorsal raphe dopamine projections mimic the facets of a loneliness-like state
Source: eLife. 2025 Aug 1;14:RP105955. doi: 10.7554/eLife.105955 (PMC12316461; doi:10.7554/eLife.105955)
Supplement: Figure 6—source data 1. [file elife-105955-fig6-data1.csv]

Region	Response
BNST	excitation
BNST	excitation
BNST	excitation
BNST	excitation
BNST	excitation
BNST	none
BNST	excitation
BNST	none
BNST	excitation
BNST	excitation (+slow inhibition)
BNST	excitation
BNST	none
BNST	excitation
BNST	excitation
BNST	none
BNST	none
BNST	excitation
BNST	excitation
BNST	none
