# Supplementary material for: Separable dorsal raphe dopamine projections mimic the facets of a loneliness-like state
Source: eLife. 2025 Aug 1;14:RP105955. doi: 10.7554/eLife.105955 (PMC12316461; doi:10.7554/eLife.105955)
Supplement: Figure 6—source data 2. [file elife-105955-fig6-data2.csv]

Region	Response
CeA	excitation
CeA	excitation
CeA	excitation
CeA	excitation
CeA	inhibition
CeA	excitation + fast inhibition
CeA	excitation
CeA	excitation
CeA	excitation
CeA	excitation
CeA	excitation
CeA	excitation
CeA	excitation
CeA	excitation
CeA	excitation
CeA	excitation
CeA	none
CeA	inhibition
CeA	excitation
CeA	excitation
CeA	excitation
CeA	none
CeA	inhibition
CeA	inhibition
CeA	excitation
CeA	excitation
CeA	excitation
CeA	excitation
CeA	excitation
CeA	excitation
CeA	excitation
CeA	excitation
CeA	none
CeA	excitation
CeA	inhibition
CeA	excitation (+slow inhibition)
