# Supplementary material for: Separable dorsal raphe dopamine projections mimic the facets of a loneliness-like state
Source: eLife. 2025 Aug 1;14:RP105955. doi: 10.7554/eLife.105955 (PMC12316461; doi:10.7554/eLife.105955)
Supplement: Figure 6—source data 3. [file elife-105955-fig6-data3.csv]

Region	Response
BLP	excitation (+slow inhibition)
BLP	excitation
BLP	excitation (+slow inhibition)
BLP	excitation (+fast/slow inhibition)
BLP	excitation (+slow inhibition)
BLP	excitation (+slow inhibition)
BLP	excitation (+slow inhibition)
BLP	excitation (+fast/slow inhibition)
BLP	excitation
BLP	excitation (+slow inhibition)
BLP	none
BLP	excitation (+slow inhibition)
BLP	excitation (+slow inhibition)
BLP	excitation (+fast/slow inhibition)
BLP	none
BLP	excitation
BLP	none
BLP	excitation
BLP	excitation (+slow inhibition)
BLP	none
BLP	excitation (+ fast/slow inhibition)
BLP	excitation
BLP	excitation
BLP	excitation
BLP	slow inhibition
BLP	excitation (+fast inhibition)
BLP	excitation (+fast inhibition)
BLP	excitation
BLP	excitation (+slow inhibition)
BLP	excitation (+slow inhibition)
BLP	none
BLP	excitation (+slow inhibition)
BLP	excitation (+fast/slow inhibition)
BLP	none
BLP	excitation
BLP	excitation (+slow inhibition)
BLP	excitation (+slow inhibition)
BLP	excitation (+slow inhibition)
BLP	excitation (+fast/slow inhibition)
BLP	excitation (+fast inhibition)
BLP	excitation
BLP	excitation
BLP	excitation
BLP	excitation
BLP	excitation
BLP	excitation
BLP	excitation
BLP	excitation (+slow inhibition)
