# Supplementary material for: Separable dorsal raphe dopamine projections mimic the facets of a loneliness-like state
Source: eLife. 2025 Aug 1;14:RP105955. doi: 10.7554/eLife.105955 (PMC12316461; doi:10.7554/eLife.105955)
Supplement: Figure 6—source data 5. [file elife-105955-fig6-data5.csv]

Region	Response
CeA	decrease
CeA	increase
CeA	increase
CeA	increase
CeA	increase
CeA	increase
CeA	decrease
CeA	increase
CeA	increase
CeA	decrease
CeA	decrease
CeA	decrease
CeA	increase
CeA	increase
CeA	increase
CeA	decrease
CeA	increase
CeA	increase
CeA	increase
CeA	decrease
