# Supplementary material for: Separable dorsal raphe dopamine projections mimic the facets of a loneliness-like state
Source: eLife. 2025 Aug 1;14:RP105955. doi: 10.7554/eLife.105955 (PMC12316461; doi:10.7554/eLife.105955)
Supplement: Figure 6—source data 6. [file elife-105955-fig6-data6.csv]

Region	Response
BLP	decrease
BLP	decrease
BLP	decrease
BLP	increase
BLP	decrease
BLP	decrease
BLP	decrease
BLP	decrease
BLP	decrease
BLP	decrease
BLP	increase
BLP	decrease
BLP	decrease
BLP	decrease
BLP	increase
BLP	decrease
BLP	decrease
