# Supplementary material for: Separable dorsal raphe dopamine projections mimic the facets of a loneliness-like state
Source: eLife. 2025 Aug 1;14:RP105955. doi: 10.7554/eLife.105955 (PMC12316461; doi:10.7554/eLife.105955)
Supplement: Figure 6—source data 7. [file elife-105955-fig6-data7.csv]

Region	peak amplitude
BLP	2.14635
BLP	1.92284
BLP	1.09057
BLP	2.59632
BLP	1.08939
BLP	1.61106
BLP	0.55961
BLP	1.14937
BLP	22.2999
BLP	1.005844
BLP	3.24248
BLP	1.77017
BLP	2.534898
BLP	1.24556
BLP	1.91908
BLP	0.609938
BLP	5.03199
BLP	2.26394
BLP	3.34154
BLP	0.653999
BLP	2.85478
BLP	22.27825
BLP	0.431816
BLP	0.410258
BLP	0.653472
BLP	0.527275
BLP	0.446661
BLP	0.899177
BLP	1.06039
BLP	4.16808
BLP	1.51627
BLP	1.93568
BLP	3.46713
BLP	2.94501
BLP	6.7231
BLP	8.15252
BLP	7.30146
BLP	1.20709
BLP	2.12495
BLP	0.473498
BLP	1.09024
CeA	13.8807
CeA	0.879696
CeA	3.31172
CeA	4.16727
CeA	0.392997
CeA	1.85141
CeA	4.79526
CeA	21.5888
CeA	1.849688
CeA	8.708873
CeA	12.10633
CeA	8.388844
CeA	19.4131
CeA	23.7166
CeA	2.49663
CeA	0.532991
CeA	0.542803
CeA	2.63569
CeA	0.517793
CeA	2.70891
CeA	1.647842
CeA	3.421196
CeA	6.56482
CeA	4.418233
CeA	4.10019
CeA	2.29101
CeA	10.5068
CeA	2.62327
CeA	2.29471
BNST	2.52302
BNST	6.95887
BNST	16.1956
BNST	6.82538
BNST	0.632522
BNST	2.578533
BNST	1.9222
BNST	1.02575
BNST	5.86702
BNST	8.96741
BNST	0.395929
BNST	4.86926
BNST	1.74965
