# Supplementary material for: Separable dorsal raphe dopamine projections mimic the facets of a loneliness-like state
Source: eLife. 2025 Aug 1;14:RP105955. doi: 10.7554/eLife.105955 (PMC12316461; doi:10.7554/eLife.105955)
Supplement: Figure 6—source data 8. [file elife-105955-fig6-data8.csv]

Region	1	2	3	4	5	6	7	8
BLP	1	0.625566363	0.30122581	0.208558629	0.080825438	0.021968585	-0.034383394	-0.014348792
BLP	1	0.248986454	0.136242395	0.075268567	0.018206269	-0.015616949	-0.0144665	0.004861053
BLP	1	0.278554345	0.147927976	0.110604649	0.222571115	0.119936361	0.15725968	0.129268065
BLP	1	0.777350127	0.701649737	0.719461233	0.579191874	0.336501843	0.18509799	0.151700669
BLP	1	0.699234771	0.269665515	0.088936615	0.041056987	0.067357363	0.078146989	0.074775516
BLP	1	1.132280616	0.862632989	0.493779701	0.267375973	0.213955469	0.399656588	0.374216981
BLP	1	0.277267282	0.16467269	0.128155648	0.154022267	0.199668569	0.205754362	0.187495841
BLP	1	0.190285782	0.141025614	0.110922172	0.077739964	0.132131416	0.092449606	0.093475859
BLP	1	0.571059998	0.280889414	0.823382655	0.905380186	0.728762841	0.394433191	0.104272079
BLP	1	1.410379882	0.806192079	0.537893691	0.387536163	0.319254612	0.397191795	0.422710473
BLP	1	0.71616594	0.365360261	0.251348285	0.349414134	0.270482859	0.329482751	0.233010498
BLP	1	0.411256553	0.212316021	0.158794041	0.041146447	0.142131111	0.118905042	0.052254493
BLP	1	0.377285355	0.229406256	0.148603432	0.114597315	0.074351738	0.075287681	0.076535762
BLP	1	0.333371636	0.165444541	0.089549147	0.082078935	0.057875781	0.058174882	0.057875781
BLP	1	1.010168643	0.776293152	0.503782105	0.452938888	0.314649305	0.231267752	0.147889491
BLP	1	0.862848915	0.657122365	0.425020616	0.34589502	0.298419662	0.210062746	0.179731268
CeA	1	0.802594465	0.68718477	0.637283816	0.622555341	0.614641533	0.573753527	0.5460552
CeA	1	1.008216262	0.921970922	1.065713156	1.032859401	0.917865614	1.090350648	1.291589775
CeA	1	0.582921254	0.279647565	0.19290995	0.147387687	0.183067768	0.208904504	0.23227983
CeA	1	0.804614198	0.485919589	0.303484507	0.233663866	0.22747125	0.197064484	0.216773251
CeA	1	0.735504328	0.462728962	0.408883809	0.360957482	0.408291513	0.411845293	0.362142075
CeA	1	0.666149198	0.56084512	0.582831502	0.570680757	0.567209683	0.470005307	0.485627127
CeA	1	0.815870807	0.659996724	0.563458549	0.518250373	0.46644922	0.448083398	0.41464842
CeA	1	0.488542244	0.308325567	0.209333743	0.227100713	0.204256288	0.148414587	0.172529408
CeA	1	0.73073284	0.457210617	0.31006432	0.224729115	0.185941176	0.186190799	0.190444904
CeA	1	0.606984106	0.375271129	0.219088901	0.087230135	0.094911228	0.042423753	0.071867943
CeA	1	0.697773932	0.388519715	0.310479188	0.271458697	0.274367045	0.293756185	0.314599045
CeA	1	0.568301526	0.420838609	0.354496017	0.32619823	0.283751548	0.281550609	0.27840641
CeA	1	0.658833818	0.442547333	0.343094173	0.271320533	0.222934961	0.194397214	0.163499155
CeA	1	0.86159542	1.045098182	0.833603483	0.771399177	0.575455615	0.489924695	0.573900507
CeA	1	0.635017379	0.452526014	0.326185856	0.045429955	0.087543344	0.270034676	0.410412628
CeA	1	0.762504792	0.536594717	0.422915608	0.445361802	0.490254189	0.417123042	0.300547674
CeA	1	1.576849844	1.34336987	1.096141641	0.739047552	0.739047552	0.697850859	0.533040051
CeA	1	0.712819954	0.580543156	0.611869415	0.517884981	0.42650824	0.449134646	0.465668892
CeA	1	1.105253305	1.118410291	0.983082767	0.712430304	0.458692489	0.244425653	0.161726073
CeA	1	0.91155566	0.707895145	0.537499681	0.420656846	0.463661811	0.483134873	0.519648816
CeA	1	0.698065966	0.582896179	0.481732455	0.431928578	0.3961331	0.368118638	0.327652915
CeA	1	0.795997642	0.568286061	0.435907548	0.295130362	0.263516912	0.24869908	0.239807689
CeA	1	0.899072472	0.729371318	0.523943605	0.460528935	0.316729536	0.272964502	0.163105334
CeA	1	0.814272228	0.574253502	0.33232796	0.267562907	0.186603244	0.162791386	0.125645155
CeA	1	0.813540317	0.67251428	0.491143165	0.399912404	0.306500828	0.294142876	0.355205696
CeA	1	0.771028962	0.44762528	0.437276512	0.381651339	0.455387947	0.335081155	0.20183804
BNST	1	0.468530157	0.410240172	0.255942801	0.206224476	0.144505216	0.115359473	0.137648188
BNST	1	0.728331693	0.448139197	0.388839569	0.393287069	0.407370633	0.404776073	0.397363758
BNST	1	0.943007347	0.837558241	0.760731035	0.687544177	0.621387574	0.553849775	0.488446409
BNST	1	0.722956647	0.618053982	0.558909548	0.562644962	0.557353515	0.509104231	0.516886148
BNST	1	0.954695377	0.944241469	0.940759011	1.027872732	1.076659813	0.982574642	1.013936366
BNST	1	0.497069552	0.514820038	0.452693336	0.426067606	0.343232026	0.393525048	0.446776507
BNST	1	0.803616372	0.569542957	0.476310295	0.500114371	0.502098044	0.527885824	0.476310295
BNST	1	1.130409395	1.305277219	1.25933723	1.293421415	1.287494069	1.21636147	1.306758778
BNST	1	1.44331711	1.39405554	1.197046277	1.591083347	1.689588014	1.886615821	1.689588014
BNST	1	0.686849111	0.466198297	0.344310577	0.295169374	0.275898068	0.233502135	0.257591267
BNST	1	0.819892892	0.543031744	0.434368209	0.358454668	0.322730649	0.291472132	0.318265147
