# Supplementary material for: Separable dorsal raphe dopamine projections mimic the facets of a loneliness-like state
Source: eLife. 2025 Aug 1;14:RP105955. doi: 10.7554/eLife.105955 (PMC12316461; doi:10.7554/eLife.105955)
Supplement: Figure 6—source data 9. [file elife-105955-fig6-data9.csv]

Region	peak amplitude
BLP	2.3
BLP	2.5
BLP	4
BLP	2.7
BLP	3.5
BLP	2.5
BLP	2.6
BLP	3.3
BLP	2.4
BLP	2.6
BLP	2.5
BLP	3.2
BLP	2.9
BLP	2.5
BLP	2.2
BLP	2.8
BLP	3.4
BLP	2.3
BLP	2.2
BLP	2.5
BLP	3.3
BLP	4.9
BLP	2.4
BLP	4.19
BLP	4.6
BLP	6.3
BLP	5.72
BLP	2.7
BLP	2.55
BLP	3.55
BLP	4.3
BLP	3.06
BLP	2.8
BLP	8.3
BLP	2.77
BLP	3.44
BLP	2.4
BLP	1.9
BLP	3.7
BLP	9.3
BLP	2.2
CeA	2.4
CeA	4.5
CeA	2.9
CeA	3.6
CeA	3.1
CeA	4.6
CeA	2.4
CeA	2.6
CeA	3.6
CeA	2.8
CeA	4.2
CeA	2.9
CeA	2.3
CeA	5.8
CeA	4.4
CeA	5.6
CeA	4.2
CeA	3.3
CeA	3.5
CeA	3.9
CeA	4.13
CeA	2.9
CeA	3.33
CeA	4.17
CeA	4.71
CeA	3.8
CeA	3.1
CeA	2.4
BNST	3.9
BNST	3.3
BNST	4.4
BNST	2.5
BNST	4.3
BNST	3.1
BNST	2.5
BNST	2.2
BNST	3.2
BNST	2.9
BNST	2.9
BNST	3.1
BNST	3.7
