# Supplementary material for: Separable dorsal raphe dopamine projections mimic the facets of a loneliness-like state
Source: eLife. 2025 Aug 1;14:RP105955. doi: 10.7554/eLife.105955 (PMC12316461; doi:10.7554/eLife.105955)
Supplement: Figure 6—source data 10. [file elife-105955-fig6-data10.csv]

Region	trough amplitude
BLP	-0.31903
BLP	-0.65983
BLP	-1.01239
BLP	-0.69894
BLP	-0.39293
BLP	-0.48307
BLP	-0.49389
BLP	-0.64765
BLP	-0.50649
BLP	-0.42709
BLP	-0.74879
BLP	-0.55562
BLP	-0.73623
BLP	-0.39866
BLP	-0.91627
BLP	-0.63294
BLP	-0.22417
BLP	-0.25808
BLP	-0.34422
BLP	-0.28335
BLP	-0.24741
BLP	-0.47639
BLP	-0.67277
BLP	-0.54014
BLP	-1.16898
BLP	-0.60682
CeA	-0.98082
CeA	-1.3287
CeA	-2.21969
CeA	-0.51817
CeA	-0.31545
CeA	-1.35452
CeA	-1.19786
BNST	-1.06471
