# Supplementary material for: Separable dorsal raphe dopamine projections mimic the facets of a loneliness-like state
Source: eLife. 2025 Aug 1;14:RP105955. doi: 10.7554/eLife.105955 (PMC12316461; doi:10.7554/eLife.105955)
Supplement: Figure 6—source data 11. [file elife-105955-fig6-data11.csv]

Region	trough latency
BLP	1.6256
BLP	1.1945
BLP	1.1639
BLP	1.1007
BLP	0.479
BLP	1.5437
BLP	0.208
BLP	1.0067
BLP	1.592
BLP	1.2775
BLP	0.2042
BLP	0.775
BLP	0.3112
BLP	0.9977
BLP	0.24017
BLP	0.19136
BLP	0.84487
BLP	1.07927
BLP	1.12786
BLP	1.0428
BLP	0.70697
BLP	1.6256
BLP	0.7105
BLP	0.23047
BLP	0.38346
BLP	1.1304
CeA	0.031
CeA	0.042
CeA	1.11469
CeA	1.66025
CeA	1.60964
CeA	2.248
CeA	1.8121
BNST	1.3979
