# Supplementary material for: Separable dorsal raphe dopamine projections mimic the facets of a loneliness-like state
Source: eLife. 2025 Aug 1;14:RP105955. doi: 10.7554/eLife.105955 (PMC12316461; doi:10.7554/eLife.105955)
Supplement: Figure 6—source data 12. [file elife-105955-fig6-data12.csv]

Region	trough latency
BLP	2.62196
BLP	5.27518
BLP	2.26626
BLP	2.2762
BLP	2.81935
BLP	2.79098
BLP	2.8242
BLP	2.54697
BLP	3.46098
BLP	2.33385
BLP	0.286901
BLP	1.62248
BLP	1.31
BLP	2.48147
BLP	0.659364
BLP	0.501652
BLP	2.08125
BLP	1.8185
BLP	1.37054
BLP	1.96285
BLP	4.6108
BLP	3.07835
BLP	1.61464
BLP	2.14923
CeA	0.654902
CeA	0.401709
CeA	2.53696
CeA	3.53716
CeA	5.67439
CeA	3.32701
CeA	1.63873
BNST	1.48214
