# Supplementary material for: Separable dorsal raphe dopamine projections mimic the facets of a loneliness-like state
Source: eLife. 2025 Aug 1;14:RP105955. doi: 10.7554/eLife.105955 (PMC12316461; doi:10.7554/eLife.105955)
Supplement: Figure 6—source data 13. [file elife-105955-fig6-data13.csv]

Region	voltage sag (-120)	ramp ratio	firing delay	max freq inst
CeA	100	34.1173633	29.3851066	36.5444618
CeA	3.79041249	56.8049939	37.3570914	23.2137286
CeA	18.0602007	60.4931391	89.3397878	24.9219969
CeA	28.3166109	67.1356269	29.4572047	23.2137286
CeA	0	100	21.6397157	11.1622465
CeA	15.3846154	40.0523109	10.0113297	28.7831513
CeA	90.5239688	54.0142863	21.1659285	34.0327613
CeA	66.6666667	59.7675361	5.69574622	40.5382215
CeA	10.9253066	52.4273714	84.6122155	22.2230889
CeA	11.5942029	60.7878485	42.2906582	27.7145086
CeA	17.3913044	42.5736209	89.9474714	32.7145086
CeA	5.46265329	55.2672765	44.8758884	29.4383775
CeA	16.722408	67.9830352	43.1146359	23.9313573
CeA	9.9219621	38.6037193	0.57678443	23.8611545
CeA	44.9275362	37.1962444	20.2801524	43.7441498
CeA	53.7346711	32.4277754	7.64239263	50.4446178
CeA	12.9319955	57.963273	31.0639613	24.6879875
CeA	10.5908584	45.5299837	57.0707591	20.3666147
CeA	29.9888517	53.7192204	50.5098362	30.8424337
CeA	85.0613155	49.1313798	32.1145329	44.6333853
CeA	29.3199554	35.5625087	17.1902359	56.7082683
CeA	21.8506132	26.0790463	4.90275415	39.8049922
CeA	36.1204013	36.6758684	37.8308786	31.2558502
CeA	3.79041249	81.397778	46.7401483	0
CeA	29.6544036	30.8582103	7.97213925	52.6365055
CeA	18.3946488	46.7575433	42.3732104	31.9890796
