# Supplementary material for: Separable dorsal raphe dopamine projections mimic the facets of a loneliness-like state
Source: eLife. 2025 Aug 1;14:RP105955. doi: 10.7554/eLife.105955 (PMC12316461; doi:10.7554/eLife.105955)
Supplement: Figure 6—source data 14. [file elife-105955-fig6-data14.csv]

Region	capacitance	voltage sag (-120)	firing delay	max freq inst
BLP	70.1612651	13.2664437	78.113091	100
BLP	47.0221072	19.0635452	38.7063549	17.6911076
BLP	48.1570536	14.6042363	44.5050984	0
BLP	69.9414689	18.3946488	84.406221	0
BLP	100	15.3846154	50.963024	0
BLP	78.7343593	22.5195095	50.7982285	0
BLP	64.047753	4.79375697	0	0
BLP	8.97399456	21.8506132	2.23503862	93.5803432
BLP	81.8133618	9.25306578	100	0
BLP	59.3026156	16.0535117	74.4257905	0
BLP	38.9988804	23.8573021	3.12081574	0
BLP	70.147981	22.8539576	7.14800803	78.7909516
BLP	37.83754	14.6042363	43.8253167	76.474259
BLP	35.2495838	49.7212932	7.97198579	50.1872075
BLP	10.6034678	18.0602007	2.54403028	84.0795632
BLP	65.0292075	10.2564103	52.260789	0
BLP	71.2101261	13.6008919	5.19106087	0
BLP	65.283345	31.6610925	15.0581934	52.2386896
BLP	7.58578083	19.7324415	49.8300546	57.7769111
BLP	0	17.7257525	25.6360078	87.8861154
BLP	16.8028912	15.3846154	31.4759502	97.800312
