# Supplementary material for: Separable dorsal raphe dopamine projections mimic the facets of a loneliness-like state
Source: eLife. 2025 Aug 1;14:RP105955. doi: 10.7554/eLife.105955 (PMC12316461; doi:10.7554/eLife.105955)
Supplement: Figure 6—figure supplement 1—source data 1. [file elife-105955-fig6-figsupp1-data1.csv]

Region	Response	norm peak amplitude (pre ttx/4ap)	norm peak amplitude (post ttx/4ap)
CeA	EPSP	1	1.391183433
CeA	EPSP	1	0.714095799
CeA	EPSP	1	2.14371611
BNST	EPSP	1	0.906673704
BNST	EPSP	1	1.154122107
BLP	EPSP	1	1.809989391
BLP	EPSP	1	0.721241186
BLP	EPSP	1	1.87960652
BLP	IPSP	1	0.764335197
BLP	IPSP	1	0.846751746
BLP	IPSP	1	0.552794179
