# Supplementary material for: Separable dorsal raphe dopamine projections mimic the facets of a loneliness-like state
Source: eLife. 2025 Aug 1;14:RP105955. doi: 10.7554/eLife.105955 (PMC12316461; doi:10.7554/eLife.105955)
Supplement: Figure 6—figure supplement 1—source data 2. [file elife-105955-fig6-figsupp1-data2.csv]

Region	Response	membrane potential	EPSP amplitude
CeA	EPSP	-64.4667	13.8807
CeA	EPSP	-56.7491	0.879696
CeA	EPSP	-59.7062	3.31172
CeA	EPSP	-68.9608	4.16727
CeA	EPSP	-55.9731	0.392997
CeA	EPSP	-74.3171	1.85141
CeA	EPSP	-64.9399	4.79526
CeA	EPSP	-79.5938	21.5888
CeA	EPSP	-56.6499	1.849688411
CeA	EPSP	-72.25518799	8.708872795
CeA	EPSP	-65.4968	12.10633469
CeA	EPSP	-59.3227	8.388843536
CeA	EPSP	-67.8506	19.4131
CeA	EPSP	-68.7605	23.7166
CeA	EPSP	-75.5277	2.49663
CeA	EPSP	-69.7262	0.542803
CeA	EPSP	-66.7779	2.63569
CeA	EPSP	-72.1687	0.517793
CeA	EPSP	-70.0706	2.708909988
CeA	EPSP	-61.44287491	1.647842288
CeA	EPSP	-69.07837677	3.421196461
CeA	EPSP	-69.0616	6.56482
CeA	EPSP	-69.32476807	4.418232918
CeA	EPSP	-69.8579483	4.10019
CeA	EPSP	-66.7289	2.29101
CeA	EPSP	-69.299	10.5068
CeA	EPSP	-62.7309	2.62327
CeA	EPSP	-53.6688	2.29471
CeA	IPSP	-65.1055	-0.980824
CeA	IPSP	-55.9731	-1.3287
CeA	IPSP	-65.2669	-2.21969
CeA	IPSP	-69.21988678	-0.518167615
CeA	IPSP	-71.9054	-0.315451
CeA	IPSP	-62.236	-1.35452
CeA	IPSP	-53.6688	-1.19786
BLP	EPSP	-60.6484	2.14635
BLP	EPSP	-59.115	1.92284
BLP	EPSP	-64.6413	1.09057
BLP	EPSP	-66.1695	2.59632
BLP	EPSP	-67.5628	1.08939
BLP	EPSP	-70.8376	1.61106
BLP	EPSP	-61.5081	0.55961
BLP	EPSP	-67.6918	1.14937
BLP	EPSP	-68.9133	22.2999
BLP	EPSP	-64.4656	1.005844474
BLP	EPSP	-70.5736	3.24248
BLP	EPSP	-67.6827	1.77017
BLP	EPSP	-61.9679	2.534897804
BLP	EPSP	-60.6504	1.09024
BLP	EPSP	-63.9786	1.24556
BLP	EPSP	-63.6816	1.91908
BLP	EPSP	-61.5162	0.609938
BLP	EPSP	-63.2019	5.03199
BLP	EPSP	-66.3356	2.26394
BLP	EPSP	-61.1266	3.34154
BLP	EPSP	-62.9154	0.653999
BLP	EPSP	-64.3063	2.85478
BLP	EPSP	-66.5619	1.74965
BLP	EPSP	-69.10747528	22.27825165
BLP	EPSP	-67.33016205	0.431815714
BLP	EPSP	-67.37802887	0.410257876
BLP	EPSP	-66.8461	0.653472
BLP	EPSP	-62.6286	0.527275
BLP	EPSP	-58.5323	0.446661
BLP	EPSP	-67.2379	0.899177
BLP	EPSP	-64.2885	1.06039
BLP	EPSP	-69.9258	4.16808
BLP	EPSP	-59.2368	1.51627
BLP	EPSP	-63.8335	1.93568
BLP	EPSP	-64.1022	3.46713
BLP	EPSP	-57.7851	2.94501
BLP	EPSP	-63.9334	6.7231
BLP	EPSP	-58.4836	8.15252
BLP	EPSP	-60.2614	7.30146
BLP	EPSP	-53.9843	1.20709
BLP	EPSP	-48.393	2.12495
BLP	EPSP	-69.4127	0.473498
BLP	IPSP	-60.6484	-0.319033
BLP	IPSP	-64.6413	-0.659827
BLP	IPSP	-66.1695	-1.01239
BLP	IPSP	-67.5628	-0.698942
BLP	IPSP	-70.8376	-0.392925
BLP	IPSP	-61.5081	-0.483073
BLP	IPSP	-67.6918	-0.493888
BLP	IPSP	-64.4656	-0.647651374
BLP	IPSP	-70.5736	-0.506485
BLP	IPSP	-67.6827	-0.427093
BLP	IPSP	-61.9679	-0.748793721
BLP	IPSP	-63.6816	-0.555621
BLP	IPSP	-61.5162	-0.736227
BLP	IPSP	-59.3594	-0.398656
BLP	IPSP	-62.9154	-0.916268
BLP	IPSP	-64.3063	-0.632944
BLP	IPSP	-67.33016205	-0.2241714
BLP	IPSP	-67.37802887	-0.258077085
BLP	IPSP	-66.8461	-0.344216
BLP	IPSP	-62.6286	-0.283348
BLP	IPSP	-67.2379	-0.247414
BLP	IPSP	-64.2885	-0.476387
BLP	IPSP	-69.9258	-0.672771
BLP	IPSP	-59.2368	-0.540143
BLP	IPSP	-63.8335	-1.16898
BLP	IPSP	-69.4127	-0.606824
BNST	EPSP	-52.0656	2.52302
BNST	EPSP	-60.19	6.95887
BNST	EPSP	-60.8306	16.1956
BNST	EPSP	-64.7078	6.82538
BNST	EPSP	-62.1254	0.632522
BNST	EPSP	-59.0971	2.578533411
BNST	EPSP	-63.1748	1.9222
BNST	EPSP	-57.6473	1.02575
BNST	EPSP	-59.6711	5.86702
BNST	EPSP	-71.3577	8.96741
BNST	EPSP	-64.2939	0.395929
BNST	EPSP	-70.5682	4.86926
BNST	EPSP	-66.5619	1.74965
BNST	IPSP	-57.6473	-1.06471
