# Supplementary material for: Separable dorsal raphe dopamine projections mimic the facets of a loneliness-like state
Source: eLife. 2025 Aug 1;14:RP105955. doi: 10.7554/eLife.105955 (PMC12316461; doi:10.7554/eLife.105955)
Supplement: Figure 6—figure supplement 1—source data 3. [file elife-105955-fig6-figsupp1-data3.csv]

Region	Response	Average IEI Pre	Average IEI Post	Average IEI Pre (norm)	Average IEI Post (norm)
BNST	excited	1003.993477	408.8914403	1	0.416542459
BNST	excited	878.5189306	805.8958312	1	0.938357633
BNST	excited	1718.210984	808.4618558	1	0.523186571
BNST	excited	1909.157073	832.4119705	1	0.515874923
BNST	excited	610.9659883	551.8113339	1	0.924355948
CeA	excited	896.8394648	541.210286	1	0.598853011
CeA	excited	3229.347656	2775.753906	1	0.859313027
CeA	excited	884.8536309	539.5174448	1	0.566816586
CeA	excited	799.6002706	181.6992065	1	0.189897793
CeA	excited	878.7166799	153.2961319	1	0.17445456
CeA	excited	1166.727224	1088.370128	1	0.930335651
CeA	excited	702.137839	504.4513969	1	0.793019142
CeA	excited	1287.817298	715.0309055	1	0.63786244
CeA	excited	303.5323649	272.2557811	1	0.904347768
CeA	excited	537.2302274	464.9466574	1	0.875933415
CeA	excited	724.0072239	480.2911527	1	0.796930472
CeA	excited	350.3081671	321.0884647	1	0.914731351
CeA	inhibited	1069.276591	1344.372447	1	1.241478118
CeA	inhibited	937.2716222	1046.8948	1	1.317786741
CeA	inhibited	937.0658154	1126.41017	1	1.149077172
CeA	inhibited	505.1467634	510.3378904	1	1.021776297
CeA	inhibited	397.7618622	417.6976831	1	1.057083407
CeA	inhibited	691.3876512	756.6212973	1	1.119983015
CeA	inhibited	300.8916934	306.1908888	1	1.028742897
BLP	excited	738.9858536	665.8746667	1	0.929129533
BLP	excited	243.0781307	176.2726466	1	0.791722092
BLP	excited	124.9155502	101.2439822	1	0.965444623
BLP	inhibited	534.4102726	1376.844611	1	2.467785778
BLP	inhibited	996.3561515	1036.117933	1	1.163839889
BLP	inhibited	531.0011776	605.2528586	1	1.145872036
BLP	inhibited	817.0945509	1245.864903	1	2.201869732
BLP	inhibited	503.8411379	537.7912853	1	1.061896211
BLP	inhibited	332.0989755	528.902491	1	1.578516191
BLP	inhibited	703.1047283	747.7932663	1	1.026694521
BLP	inhibited	521.3521806	557.8560499	1	1.049804872
BLP	inhibited	407.5025619	432.4352124	1	1.061605303
BLP	inhibited	387.9603083	464.4392128	1	1.199624078
BLP	inhibited	325.7153466	450.4566326	1	1.332053565
BLP	inhibited	416.9606856	543.921599	1	1.313683373
BLP	inhibited	328.1208013	340.2101812	1	1.032280243
BLP	inhibited	465.750744	609.1062467	1	1.406314562
