# Supplementary material for: Separable dorsal raphe dopamine projections mimic the facets of a loneliness-like state
Source: eLife. 2025 Aug 1;14:RP105955. doi: 10.7554/eLife.105955 (PMC12316461; doi:10.7554/eLife.105955)
Supplement: Figure 6—figure supplement 1—source data 4. [file elife-105955-fig6-figsupp1-data4.csv]

Region	Cluster	voltage sag (-120)	ramp ratio	firing delay	max freq_inst
CeA	1	0.46	1.181227	373.8	29.76
CeA	1	1.74	1.212263	878.5	31.95
CeA	1	2.66	1.26816	297.1	29.76
CeA	1	0.12	1.544716	221.2	14.31
CeA	1	1.1	1.144389	832.6	28.49
CeA	1	1.16	1.214743	421.7	35.53
CeA	1	1.68	1.061469	884.4	41.94
CeA	1	0.61	1.168287	446.8	37.74
CeA	1	1.62	1.275291	429.7	30.68
CeA	1	1.28	1.190974	312.7	31.65
CeA	1	1.07	1.086347	565.2	26.11
CeA	1	2.81	1.15526	501.5	39.54
CeA	1	3.36	1.011839	378.4	40.07
CeA	1	0.46	1.388177	464.9	0
CeA	1	1.77	1.096677	422.502	41.01
CeA	2	9.09	0.99031	296.4	46.85
CeA	2	1.5	1.04025	108.3	36.9
CeA	2	8.24	1.15774	216.6	43.63
CeA	2	6.1	1.20616	66.4	51.97
CeA	2	1.01	1.02806	16.7	30.59
CeA	2	4.15	1.01622	208	56.08
CeA	2	4.94	0.97609	85.29999	64.67
CeA	2	7.75	1.11665	322.9	57.22
CeA	2	2.75	1.00247	178	72.7
CeA	2	2.08	0.92267	58.70084	51.03
CeA	2	2.78	0.96288	88.5015	67.48
