# Supplementary material for: Separable dorsal raphe dopamine projections mimic the facets of a loneliness-like state
Source: eLife. 2025 Aug 1;14:RP105955. doi: 10.7554/eLife.105955 (PMC12316461; doi:10.7554/eLife.105955)
Supplement: Figure 6—figure supplement 1—source data 5. [file elife-105955-fig6-figsupp1-data5.csv]

Region	Cluster	capacitance	voltage sag (-120)	firing delay	max freq_inst
CeA	1	96.36	1.83	386.9	22.68
CeA	1	98.3165	1.43	443.1999878	0
CeA	1	135.87	1.77	830.6000122	0
CeA	1	187.687	1.5	505.9	0
CeA	1	151.0278	2.14	504.3000244	0
CeA	1	125.71	0.55	11.09999695	0
CeA	1	156.3356	0.95	981.9999756	0
CeA	1	117.53	1.56	733.6999878	0
CeA	1	82.529	2.26	41.4	0
CeA	1	238.866	0.34	645.9999756	0
CeA	1	127.4019	1.04	518.4999756	0
CeA	1	153.6	1.53	610.6000122	0
CeA	1	138.057	1.34	61.5000061	0
CeA	1	180.32	1.01	911.7000488	0
CeA	2	136.2489	1.31	769.4999756	128.2
CeA	2	48.6878	9.06	181.6999878	70.68
CeA	2	30.77	2.08	32.7999939	119.97
CeA	2	15.537	7.57	9.500006104	92.51
CeA	2	136.226	2.17	80.5000061	101.01
CeA	2	80.527	1.43	436.6000122	98.04
CeA	2	76.0657	4.58	88.5000061	64.34
CeA	2	41.809	10.65	50.09943237	96.94
CeA	2	33.579	1.74	35.7999939	107.79
CeA	2	127.84	2.96	157.2999939	66.97
CeA	2	28.3769	1.89	494.9	74.07
CeA	2	15.3	1.71	260.0000061	112.67
CeA	2	44.266	1.5	316.6999878	125.38
