# Supplementary material for: Separable dorsal raphe dopamine projections mimic the facets of a loneliness-like state
Source: eLife. 2025 Aug 1;14:RP105955. doi: 10.7554/eLife.105955 (PMC12316461; doi:10.7554/eLife.105955)
Supplement: Figure 6—figure supplement 1—source data 6. [file elife-105955-fig6-figsupp1-data6.csv]

Region	Response	Cluster	peak amplitude	latency
CeA	EPSP	1	21.5888	2.6
CeA	EPSP	1	6.56482	2.9
CeA	EPSP	1	13.8807	2.4
CeA	EPSP	1	3.31172	2.9
CeA	EPSP	1	1.85141	4.6
CeA	EPSP	1	4.79526	2.4
CeA	EPSP	1	8.708872795	2.8
CeA	EPSP	1	8.388843536	2.9
CeA	EPSP	1	23.7166	5.8
CeA	EPSP	1	0.542803	5.6
CeA	EPSP	1	2.63569	4.2
CeA	EPSP	1	0.517793	3.3
CeA	EPSP	1	1.647842288	3.9
CeA	EPSP	1	4.418232918	3.33
CeA	EPSP	1	10.5068	3.8
CeA	EPSP	2	4.16727	3.6
CeA	EPSP	2	0.392997	3.1
CeA	EPSP	2	2.49663	4.4
CeA	EPSP	2	2.29101	4.71
CeA	IPSP	2	-0.980824	31
CeA	IPSP	2	-1.3287	42
CeA	IPSP	2	-2.21969	1114.69
CeA	IPSP	2	-0.518167615	1660.25
CeA	IPSP	2	-0.315451	1609.64
