# Supplementary material for: Separable dorsal raphe dopamine projections mimic the facets of a loneliness-like state
Source: eLife. 2025 Aug 1;14:RP105955. doi: 10.7554/eLife.105955 (PMC12316461; doi:10.7554/eLife.105955)
Supplement: Figure 6—figure supplement 1—source data 7. [file elife-105955-fig6-figsupp1-data7.csv]

Region	Cluster	total voltage area
CeA	1	4969.48
CeA	1	297.714
CeA	1	3338.19
CeA	1	711.443
CeA	1	387.367
CeA	1	1204.19
CeA	1	932.968
CeA	1	961.646
CeA	1	2984.41
CeA	1	-226.425
CeA	1	923.752
CeA	1	44.3963
CeA	1	193.7685089
CeA	1	582.1746826
CeA	1	1876.27
CeA	2	-599.097
CeA	2	679.009
CeA	2	386.153
CeA	2	1038.6
CeA	2	-404.253
CeA	2	-4448.12
CeA	2	-330.927
CeA	2	-690.937
CeA	2	-276.46
CeA	2	101.494
