# Supplementary material for: Separable dorsal raphe dopamine projections mimic the facets of a loneliness-like state
Source: eLife. 2025 Aug 1;14:RP105955. doi: 10.7554/eLife.105955 (PMC12316461; doi:10.7554/eLife.105955)
Supplement: Figure 6—figure supplement 1—source data 8. [file elife-105955-fig6-figsupp1-data8.csv]

Region	Response	Cluster	peak amplitude	latency
BLP	EPSP	1	1.005844474	2.6
BLP	EPSP	1	1.91908	2.8
BLP	EPSP	1	2.14635	2.3
BLP	EPSP	1	1.09057	4
BLP	EPSP	1	2.59632	2.7
BLP	EPSP	1	1.08939	3.5
BLP	EPSP	1	3.24248	2.5
BLP	EPSP	1	1.77017	3.2
BLP	EPSP	1	2.534897804	2.9
BLP	EPSP	1	0.431815714	4.19
BLP	EPSP	1	0.527275	5.72
BLP	EPSP	1	1.06039	3.55
BLP	EPSP	1	4.16808	4.3
BLP	EPSP	1	1.51627	3.06
BLP	EPSP	2	0.473498	2.2
BLP	EPSP	2	2.12495	9.3
BLP	EPSP	2	22.2999	2.4
BLP	EPSP	2	1.24556	2.2
BLP	EPSP	2	2.26394	2.2
BLP	EPSP	2	22.27825165	2.4
BLP	EPSP	2	1.93568	2.8
BLP	EPSP	2	2.94501	2.77
BLP	EPSP	2	6.7231	3.44
BLP	EPSP	2	8.15252	2.4
BLP	IPSP	1	-0.647651374	1006.7
BLP	IPSP	1	-0.555621	775
BLP	IPSP	1	-0.319033	1625.6
BLP	IPSP	1	-0.659827	1194.5
BLP	IPSP	1	-1.01239	1163.9
BLP	IPSP	1	-0.698942	1100.7
BLP	IPSP	1	-0.506485	1592
BLP	IPSP	1	-0.427093	1277.5
BLP	IPSP	1	-0.748793721	204.2
BLP	IPSP	1	-0.2241714	844.87
BLP	IPSP	1	-0.283348	1042.8
BLP	IPSP	1	-0.476387	1625.6
BLP	IPSP	1	-0.672771	710.5
BLP	IPSP	1	-0.540143	230.47
BLP	IPSP	2	-0.606824	1130.4
BLP	IPSP	2	-1.16898	383.46
