# Supplementary material for: Separable dorsal raphe dopamine projections mimic the facets of a loneliness-like state
Source: eLife. 2025 Aug 1;14:RP105955. doi: 10.7554/eLife.105955 (PMC12316461; doi:10.7554/eLife.105955)
Supplement: Figure 6—figure supplement 1—source data 9. [file elife-105955-fig6-figsupp1-data9.csv]

Region	Cluster	Voltage area
BLP	1	-1100.18
BLP	1	-421.155
BLP	1	-368.956
BLP	1	-1203.3
BLP	1	-2274.980375
BLP	1	-952.51606
BLP	1	-717.205
BLP	1	-682.723
BLP	1	-1037.16
BLP	1	-181.305
BLP	1	-230.69
BLP	1	-808.656
BLP	1	827.195
BLP	1	-528.648
BLP	2	-797.403
BLP	2	903.039
BLP	2	2195.73
BLP	2	330.602
BLP	2	91.6817
BLP	2	244.532
BLP	2	117.027
BLP	2	1255.65
BLP	2	327.881
BLP	2	-2955.81
BLP	2	692.365
BLP	2	963.247
BLP	2	441.093
