# Supplementary material for: Separable dorsal raphe dopamine projections mimic the facets of a loneliness-like state
Source: eLife. 2025 Aug 1;14:RP105955. doi: 10.7554/eLife.105955 (PMC12316461; doi:10.7554/eLife.105955)
Supplement: Figure 6—figure supplement 1—source data 10. [file elife-105955-fig6-figsupp1-data10.csv]

Region	capacitance	voltage sag (-120)	ramp ratio	firing delay	max freq inst
CeA	17.5303242	100	34.1173633	29.3851066	36.5444618
CeA	53.7395511	3.79041249	56.8049939	37.3570914	23.2137286
CeA	59.0485361	18.0602007	60.4931391	89.3397878	24.9219969
CeA	62.2494736	28.3166109	67.1356269	29.4572047	23.2137286
CeA	46.3472884	0	100	21.6397157	11.1622465
CeA	38.243429	15.3846154	40.0523109	10.0113297	28.7831513
CeA	21.0572723	90.5239688	54.0142863	21.1659285	34.0327613
CeA	20.7374686	66.6666667	59.7675361	5.69574622	40.5382215
CeA	54.6444918	10.9253066	52.4273714	84.6122155	22.2230889
CeA	31.6207139	11.5942029	60.7878485	42.2906582	27.7145086
CeA	49.2131077	17.3913044	42.5736209	89.9474714	32.7145086
CeA	57.2314038	5.46265329	55.2672765	44.8758884	29.4383775
CeA	36.5804846	16.722408	67.9830352	43.1146359	23.9313573
CeA	37.3578054	9.9219621	38.6037193	0.57678443	23.8611545
CeA	10.0464072	44.9275362	37.1962444	20.2801524	43.7441498
CeA	23.4936509	53.7346711	32.4277754	7.64239263	50.4446178
CeA	39.3069083	12.9319955	57.963273	31.0639613	24.6879875
CeA	48.2170929	10.5908584	45.5299837	57.0707591	20.3666147
CeA	31.5081764	29.9888517	53.7192204	50.5098362	30.8424337
CeA	11.4625813	85.0613155	49.1313798	32.1145329	44.6333853
CeA	29.5642943	29.3199554	35.5625087	17.1902359	56.7082683
CeA	41.6653808	21.8506132	26.0790463	4.90275415	39.8049922
CeA	13.0345676	36.1204013	36.6758684	37.8308786	31.2558502
CeA	31.5859085	3.79041249	81.397778	46.7401483	0
CeA	22.9814313	29.6544036	30.8582103	7.97213925	52.6365055
CeA	41.9471886	18.3946488	46.7575433	42.3732104	31.9890796
BLP	70.1612651	13.2664437	34.6009005	78.113091	100
BLP	47.0221072	19.0635452	41.7839662	38.7063549	17.6911076
BLP	48.1570536	14.6042363	46.7259334	44.5050984	0
BLP	69.9414689	18.3946488	57.5572158	84.406221	0
BLP	100	15.3846154	78.2712443	50.963024	0
BLP	78.7343593	22.5195095	76.9394669	50.7982285	0
BLP	64.047753	4.79375697	47.0981228	0	0
BLP	8.97399456	21.8506132	36.6961891	2.23503862	93.5803432
BLP	81.8133618	9.25306578	51.9416951	100	0
BLP	59.3026156	16.0535117	37.538844	74.4257905	0
BLP	38.9988804	23.8573021	31.9262941	3.12081574	0
BLP	70.147981	22.8539576	18.9399494	7.14800803	78.7909516
BLP	37.83754	14.6042363	47.0985981	43.8253167	76.474259
BLP	35.2495838	49.7212932	40.1816028	7.97198579	50.1872075
BLP	10.6034678	18.0602007	26.1451182	2.54403028	84.0795632
BLP	65.0292075	10.2564103	64.3332735	52.260789	0
BLP	71.2101261	13.6008919	13.4758237	5.19106087	0
BLP	65.283345	31.6610925	52.8688413	15.0581934	52.2386896
BLP	7.58578083	19.7324415	31.252503	49.8300546	57.7769111
BLP	0	17.7257525	19.7467163	25.6360078	87.8861154
BLP	16.8028912	15.3846154	0	31.4759502	97.800312
