# Supplementary material for: Separable dorsal raphe dopamine projections mimic the facets of a loneliness-like state
Source: eLife. 2025 Aug 1;14:RP105955. doi: 10.7554/eLife.105955 (PMC12316461; doi:10.7554/eLife.105955)
Supplement: Figure 7—source data 1. [file elife-105955-fig7-data1.csv]

grp off ratio	grp on ratio	iso off ratio	grp off duration	grp on duration	iso off duration
0.52		1.67	185.21		344.49
0.82	0.82	2.04	196.97	240.13	354.57
0.15	1.14	1.25	68.92	282.13	297.77
1.12	0.78	1.18	288.85	233.05	301.69
2.19	2.03	0.64	389.94	356.09	198.77
0.89	1.8	0.82	257.29	361.1	234.45
1.67	1.09	1.18	341.65	280.65	297.17
0.67	1.44	0.68	203.25	319.85	214.73
1.28	1.25	1.65	305.13	300.09	349.73
1.63	1.75	2.22	331.25	349.29	381.74
1.83	0.91	1.22	330.97	240.37	275.37
0.97	1.9	1.44	269.57	362.34	313.61
