# Supplementary material for: Separable dorsal raphe dopamine projections mimic the facets of a loneliness-like state
Source: eLife. 2025 Aug 1;14:RP105955. doi: 10.7554/eLife.105955 (PMC12316461; doi:10.7554/eLife.105955)
Supplement: Figure 7—source data 2. [file elife-105955-fig7-data2.csv]

Condition	auROC-object	auROC-social
grp off	0.560362959	0.462376052
grp off	0.455598901	0.458721353
grp off	0.370778868	0.545035934
grp off	0.509251757	0.534872553
grp off	0.492990142	0.472804658
grp off	0.447811728	0.517736335
grp off	0.50507001	0.499182164
grp off	0.461677247	0.425574044
grp off	0.392060113	0.458546851
grp off	0.516908156	0.548449082
grp off	0.510788178	0.432618382
grp off	0.513923591	0.502394425
grp off	0.46587118	0.493578675
grp off	0.476030328	0.578669385
grp off	0.485751595	0.55227191
grp off	0.547861825	0.468148072
grp off	0.564831191	0.439748127
grp off	0.464840797	0.405817187
grp off	0.462004413	0.45604567
grp off	0.495816829	0.443488745
grp off	0.540441687	0.534426759
grp off	0.456773513	0.482310462
grp off	0.459961321	0.505426312
grp off	0.443690914	0.606919469
grp off	0.65162954	0.502095619
grp off	0.429913667	0.594888521
grp off	0.558474491	0.434462338
grp off	0.486784873	0.387768353
grp off	0.439705863	0.511954809
grp off	0.507406134	0.519908543
grp off	0.497245042	0.559101394
grp off	0.431708745	0.497684022
grp off	0.445197054	0.533847548
grp off	0.526301181	0.407320227
grp off	0.453045877	0.36410605
grp off	0.573775703	0.488929689
grp off	0.429457504	0.513862729
grp off	0.574276914	0.492283505
grp off	0.538056657	0.442430686
grp off	0.678180788	0.384713898
grp off	0.557984406	0.668261159
grp off	0.569475184	0.521382994
grp off	0.651603026	0.43652069
grp off	0.435079322	0.53997946
grp off	0.681855596	0.433068631
grp off	0.532647496	0.707461219
grp off	0.398746262	0.303391406
grp off	0.641433706	0.427462987
grp off	0.570920984	0.74186579
grp off	0.62802437	0.567183665
grp off	0.590216981	0.487238894
grp off	0.506148331	0.570289971
grp off	0.596674298	0.631092358
grp off	0.469508249	0.46458988
grp off	0.411935533	0.576130132
grp off	0.560500259	0.497203389
grp off	0.319098422	0.533111064
grp off	0.456679544	0.545725065
grp off	0.487725854	0.621342696
grp off	0.606970151	0.402837227
grp off	0.576154016	0.510814651
grp off	0.635711959	0.374165285
grp off	0.325366394	0.539339619
grp off	0.571427697	0.554946027
grp off	0.310578086	0.631082054
grp off	0.3470746	0.706155902
grp off	0.634373818	0.388050494
grp off	0.562137049	0.490323473
grp off	0.483645139	0.605233744
grp off	0.545190864	0.544417186
grp off	0.510989491	0.443522594
grp off	0.383476428	0.514089859
grp off	0.564967091	0.407959386
grp off	0.388088772	0.52530831
grp off	0.614267985	0.524043085
grp off	0.42842973	0.774923891
grp off	0.682565026	0.431551457
grp off	0.514281236	0.411652029
grp off	0.50944695	0.599657343
grp off	0.362081805	0.686713211
grp off	0.489312329	0.626002967
grp off	0.375399222	0.472853207
grp off	0.618600692	0.570919341
grp off	0.550365206	0.378576807
grp off	0.409436978	0.662809438
grp off	0.487214223	0.597639535
grp off	0.602921004	0.484950955
grp off	0.464365188	0.528275474
grp off	0.575492191	0.754290079
grp off	0.369374085	0.622672743
grp off	0.41452768	0.686650664
grp off	0.538230676	0.55346462
grp off	0.396867417	0.585027918
grp off	0.416901804	0.373347218
grp off	0.490021706	0.744691819
grp off	0.453393467	0.621396505
grp off	0.540807723	0.369525612
grp off	0.595615378	0.541727413
grp off	0.421883826	0.495872391
grp off	0.533031992	0.5392749
grp off	0.406406329	0.425396418
grp off	0.496586867	0.606676256
grp off	0.576357624	0.364251836
grp off	0.421614484	0.478039029
grp off	0.433220147	0.549136939
grp off	0.531764092	0.38998364
grp off	0.418906054	0.578979751
grp off	0.492875077	0.483424736
grp off	0.530939273	0.390265356
grp off	0.495097594	0.482432325
grp off	0.581498204	0.439620724
grp off	0.422235402	0.568370051
grp off	0.467294585	0.49264282
grp off	0.536465079	0.456704792
grp off	0.427349588	0.520008862
grp off	0.59383602	0.475480753
grp off	0.615527412	0.437791324
grp off	0.516399959	0.522851134
grp off	0.491976424	0.411248399
grp off	0.49166344	0.516716578
grp off	0.406121392	0.495018815
grp off	0.565823716	0.54395611
grp off	0.483208569	0.492080031
grp off	0.524353687	0.474783984
grp off	0.48157159	0.493350494
grp off	0.537869907	0.612391818
grp off	0.407068022	0.415106628
grp off	0.547321402	0.613912819
grp off	0.486175441	0.454051416
grp off	0.352089517	0.447857027
grp off	0.514822134	0.408729514
grp off	0.501683981	0.544166257
grp off	0.479231209	0.390843116
grp off	0.500740206	0.556353542
grp off	0.574945639	0.481963288
grp off	0.535076771	0.439230568
grp off	0.527555497	0.524675129
grp off	0.584525843	0.459982437
grp off	0.479668537	0.461269836
grp off	0.539249816	0.487196148
grp off	0.523314484	0.365660577
grp off	0.567173373	0.416425277
grp off	0.534542837	0.506686627
grp off	0.552799994	0.444239732
grp off	0.493259936	0.51641426
grp off	0.617598062	0.547443281
grp off	0.651727563	0.440928147
grp off	0.428482637	0.580418881
grp off	0.459607113	0.644276592
grp off	0.417187485	0.482987821
grp off	0.498249079	0.469476388
grp off	0.505768909	0.496612867
grp off	0.658331305	0.375876996
grp off	0.482804614	0.47970029
grp off	0.24270585	0.680634815
grp off	0.641591914	0.423491064
grp off	0.56494306	0.476165348
grp off	0.477504399	0.468021263
grp off	0.524884683	0.441428676
grp off	0.448357145	0.49093568
grp off	0.389339782	0.571744817
grp off	0.452031869	0.398937445
grp off	0.487851873	0.50065087
grp off	0.585005719	0.572235125
grp off	0.509304482	0.502260697
grp off	0.55984596	0.454468909
grp off	0.41484258	0.645322205
grp off	0.495912918	0.509425363
grp off	0.416494847	0.573550627
grp off	0.508015888	0.5181849
grp off	0.474424831	0.5026852
grp off	0.583029122	0.461758134
grp off	0.472564082	0.456590846
grp off	0.486716544	0.473029291
grp off	0.63486681	0.472350998
grp off	0.525504821	0.517857604
grp off	0.470473222	0.477221057
grp off	0.493251193	0.515981595
grp off	0.543779829	0.619198881
grp off	0.539225546	0.424780355
grp off	0.364393356	0.526039704
grp off	0.558644262	0.411008404
grp off	0.562543486	0.545748942
grp off	0.370927978	0.5406971
grp off	0.469945233	0.471297955
grp off	0.457532255	0.541311705
grp off	0.514335364	0.409082621
grp off	0.488503572	0.536995566
grp off	0.517836858	0.529868522
grp off	0.494597566	0.415321595
grp off	0.552906009	0.451692691
grp off	0.401335192	0.456854724
grp off	0.511093971	0.583567163
grp off	0.228736673	0.59861682
grp off	0.591042291	0.456939752
grp off	0.467558352	0.512036639
grp off	0.440941183	0.484415042
grp off	0.590568569	0.47314555
grp off	0.426504981	0.633707394
grp off	0.411781786	0.640826402
grp off	0.466742201	0.475822524
grp off	0.334380544	0.546451375
grp off	0.367226931	0.487886114
grp off	0.525687293	0.522054741
grp off	0.446283926	0.522601969
grp off	0.580920338	0.553940755
grp off	0.535207279	0.545769384
grp off	0.644613283	0.463365136
grp off	0.567553568	0.510580368
grp off	0.496188666	0.377925556
grp off	0.325695948	0.52940334
grp off	0.506065188	0.548843662
grp off	0.588944819	0.443883187
grp off	0.508150515	0.523444762
grp off	0.414562571	0.233474911
grp off	0.462213522	0.469955625
grp off	0.479295667	0.481263977
grp off	0.431092748	0.428584202
grp off	0.523810772	0.536712311
grp off	0.46081669	0.375283963
grp off	0.514555761	0.692137687
grp off	0.489932967	0.446498916
grp off	0.384863433	0.400154826
grp off	0.477966691	0.405866878
grp off	0.41435701	0.509738079
grp off	0.474536592	0.570534063
grp off	0.474668499	0.523882268
grp off	0.551831699	0.576404097
grp off	0.569024555	0.559055139
grp off	0.550449528	0.494980095
grp off	0.505568966	0.455794537
grp off	0.396780797	0.42001497
grp off	0.557820552	0.349289226
grp off	0.495179389	0.329334758
grp off	0.397309487	0.632677804
grp off	0.568149727	0.486784635
grp off	0.539617438	0.389684291
grp off	0.500066979	0.576760955
grp off	0.420616452	0.4373513
grp off	0.534635271	0.451116003
grp off	0.514852831	0.582030919
grp off	0.525262968	0.613298312
grp off	0.538487411	0.429034725
grp off	0.450627058	0.521787808
grp off	0.487493064	0.469799217
grp off	0.599356921	0.313338683
grp off	0.566620384	0.342704828
grp off	0.57430419	0.497155568
grp off	0.418001564	0.454889306
grp off	0.565057634	0.455453584
grp off	0.519082335	0.583474978
grp off	0.542718869	0.462018976
grp off	0.526172761	0.47955077
grp off	0.416454461	0.442935679
grp off	0.491093171	0.416386472
grp off	0.443025485	0.558946168
grp off	0.460975133	0.528358957
grp off	0.455322488	0.609723288
grp off	0.575392952	0.46877224
grp off	0.4882335	0.533817543
grp off	0.446078903	0.491174234
grp off	0.547010884	0.436510482
grp off	0.493254599	0.543011252
grp off	0.473823772	0.528578823
grp off	0.541849223	0.600822436
grp off	0.528152395	0.572867688
grp off	0.452680517	0.400916964
grp off	0.484064712	0.414661587
grp off	0.435173244	0.514711945
grp off	0.584372458	0.456820388
grp off	0.433164536	0.608441466
grp off	0.514042611	0.642550053
grp off	0.562227042	0.543828583
grp off	0.509232554	0.432976026
grp off	0.477563762	0.384658302
grp off	0.504509204	0.584249363
grp off	0.4833134	0.539326038
grp off	0.422296767	0.459951665
grp off	0.56132033	0.532850913
grp off	0.503542621	0.517374775
grp off	0.373587872	0.61628788
grp off	0.437835784	0.419564685
grp off	0.513618204	0.349794407
grp off	0.446236808	0.470381739
grp off	0.298548604	0.655820409
grp off	0.546335367	0.505362719
grp off	0.511030825	0.41521076
grp off	0.473285225	0.542131672
grp off	0.585355907	0.517275827
grp off	0.593005226	0.487554067
grp off	0.430294268	0.527839036
grp off	0.513568822	0.398579323
grp off	0.600395273	0.462733007
grp off	0.494954595	0.634597068
grp off	0.452659613	0.563779564
grp off	0.47539	0.431622755
grp off	0.538824587	0.512096406
grp off	0.432149691	0.466165547
grp off	0.478440638	0.600077192
grp off	0.438452885	0.502143533
grp off	0.567747143	0.448602997
grp off	0.499923587	0.552118453
grp off	0.451435667	0.575098386
grp off	0.367128574	0.541657158
grp off	0.488798453	0.574877958
grp off	0.462148454	0.505644949
grp off	0.483052827	0.504064639
grp off	0.565277462	0.492099828
grp off	0.529074102	0.414186579
grp off	0.411054231	0.586690587
grp off	0.526397859	0.577776479
grp off	0.64176234	0.510438115
grp off	0.523604234	0.386036676
grp off	0.604080205	0.443472358
grp off	0.431613085	0.563380341
grp off	0.542932919	0.529709574
grp off	0.544108581	0.468474485
grp off	0.589075712	0.441292047
grp off	0.585534061	0.545637779
grp off	0.565299107	0.475951333
grp off	0.445414989	0.485768708
grp off	0.517079981	0.361046019
grp off	0.509568378	0.6666944
grp off	0.459582898	0.428726388
grp off	0.454500054	0.565252428
grp off	0.372778323	0.51289953
grp off	0.53226487	0.426008273
grp off	0.506923457	0.553952711
grp off	0.513967295	0.454351185
grp off	0.49889583	0.491322314
grp off	0.469659048	0.434528023
grp off	0.506379512	0.486792994
grp off	0.487132721	0.531275713
grp off	0.559732741	0.395826537
grp off	0.459274437	0.523268237
grp off	0.515597609	0.540879234
grp off	0.618369637	0.547664537
grp off	0.4782174	0.506425023
grp off	0.484893583	0.521917039
grp off	0.478830337	0.469272151
grp off	0.459146703	0.419591226
grp off	0.642732249	0.401196765
grp off	0.52748423	0.378662641
grp off	0.596839498	0.555160918
grp off	0.501585323	0.488528557
grp off	0.527125626	0.382761916
grp off	0.514819337	0.56120063
grp off	0.50762567	0.503410582
grp off	0.36056658	0.544462602
grp off	0.518995204	0.548996825
grp off	0.573283017	0.525621171
grp off	0.379891062	0.568791082
grp off	0.416644669	0.5918356
grp off	0.464700584	0.54470911
grp off	0.485170823	0.491634371
grp off	0.563506215	0.507348459
grp off	0.454475388	0.507688518
grp off	0.482469726	0.409527919
grp off	0.49880833	0.461911319
grp off	0.523972003	0.476688703
grp off	0.540544208	0.419798135
grp off	0.51886263	0.466759168
grp off	0.599098957	0.463021769
grp off	0.383959589	0.565437892
grp off	0.454690405	0.527230951
grp off	0.412568195	0.56013075
grp off	0.45360317	0.562150057
grp off	0.541011543	0.433784014
grp off	0.556962221	0.505077106
grp off	0.525581978	0.488769241
grp off	0.568317046	0.433123661
grp off	0.46774477	0.495900959
grp off	0.551654308	0.443429272
grp off	0.477078569	0.513903947
grp off	0.56504758	0.476527564
grp off	0.586848343	0.464946836
grp off	0.490065678	0.446065275
grp off	0.564308709	0.553703276
grp off	0.395369314	0.566307762
grp off	0.551935806	0.539700835
grp off	0.526118907	0.414880326
grp off	0.454327099	0.570273381
grp off	0.41829441	0.531341938
grp off	0.466275983	0.582932367
grp off	0.483146073	0.511271161
grp off	0.445324467	0.454368038
grp off	0.550654751	0.53392086
grp off	0.492845542	0.48096551
grp off	0.487419631	0.548889213
grp off	0.426507766	0.546874043
grp off	0.482356067	0.570012205
grp off	0.519640237	0.487981705
grp off	0.431011984	0.563185113
grp off	0.439783583	0.607508833
grp off	0.496206575	0.470331525
grp off	0.490484998	0.586345465
grp off	0.453709884	0.567908839
grp off	0.505354301	0.536538472
grp off	0.557743687	0.483000783
grp off	0.498338679	0.420724896
grp off	0.596744365	0.466892619
grp off	0.467736009	0.413394368
grp off	0.466594002	0.615593174
grp off	0.492375137	0.486151091
grp off	0.538880561	0.528004465
grp off	0.485063235	0.513395019
grp off	0.463329215	0.464590281
grp off	0.563003169	0.50773067
grp off	0.544435341	0.550992177
grp off	0.502623835	0.481912291
grp off	0.492473183	0.455852968
grp off	0.447102862	0.523448612
grp off	0.4274289	0.486727972
grp off	0.449008184	0.455450585
grp off	0.505891197	0.444333454
grp off	0.484384672	0.607889414
grp off	0.519975425	0.423710537
grp off	0.409494673	0.430396254
grp off	0.454297471	0.54712204
grp off	0.556781175	0.43230801
grp off	0.419428137	0.489093697
grp off	0.498073537	0.514410371
grp off	0.559507853	0.373832764
grp off	0.585919103	0.452010428
grp off	0.485601102	0.535229628
grp off	0.488789061	0.535304878
grp off	0.436839445	0.546795331
grp off	0.485933207	0.514770324
grp off	0.480290908	0.527426821
grp on	0.609336788	0.494818355
grp on	0.444246598	0.567554022
grp on	0.436426699	0.605186667
grp on	0.387442482	0.590306115
grp on	0.51807113	0.44415415
grp on	0.507772639	0.55049973
grp on	0.437434589	0.603203791
grp on	0.565545312	0.380294001
grp on	0.53410127	0.470448555
grp on	0.497288375	0.517256451
grp on	0.54820156	0.582631686
grp on	0.560873705	0.518774544
grp on	0.516927845	0.554419101
grp on	0.384825232	0.584286999
grp on	0.488662442	0.573245854
grp on	0.575594744	0.479341932
grp on	0.420088991	0.469824757
grp on	0.511320042	0.35252506
grp on	0.578715809	0.502923811
grp on	0.428423944	0.514113908
grp on	0.422258437	0.624312872
grp on	0.506089959	0.462734045
grp on	0.481007725	0.529632575
grp on	0.429681106	0.649824957
grp on	0.469362522	0.430154984
grp on	0.449253286	0.509261898
grp on	0.425894423	0.615930488
grp on	0.574143908	0.416322377
grp on	0.519741056	0.489629518
grp on	0.50288859	0.469714059
grp on	0.548517693	0.568989425
grp on	0.44476352	0.49838022
grp on	0.422282697	0.513857344
grp on	0.550478602	0.45759445
grp on	0.474659136	0.563912966
grp on	0.467209837	0.515984317
grp on	0.441937019	0.599959931
grp on	0.474545724	0.570882457
grp on	0.516725697	0.50262032
grp on	0.477058392	0.542905508
grp on	0.505684344	0.5695485
grp on	0.426828423	0.428562002
grp on	0.555915786	0.558878174
grp on	0.614515182	0.540608827
grp on	0.490983859	0.460386756
grp on	0.575705841	0.447853618
grp on	0.405313468	0.591313499
grp on	0.506982301	0.632705195
grp on	0.470444465	0.503309013
grp on	0.583270309	0.523185113
grp on	0.452265525	0.58828572
grp on	0.486823813	0.430932195
grp on	0.510990127	0.46894867
grp on	0.530979123	0.548999786
grp on	0.487333042	0.481994867
grp on	0.507325808	0.410526857
grp on	0.397882531	0.613034834
grp on	0.546412039	0.475833258
grp on	0.570828201	0.372555163
grp on	0.55706909	0.539425485
grp on	0.447035875	0.594453481
grp on	0.386027851	0.681460026
grp on	0.462591421	0.65963192
grp on	0.471062317	0.643257911
grp on	0.548450963	0.514513118
grp on	0.431737426	0.600742868
grp on	0.458546537	0.497272419
grp on	0.572305754	0.560897634
grp on	0.4110248	0.513032475
grp on	0.406562492	0.478186259
grp on	0.625153569	0.456278401
grp on	0.396581969	0.475006683
grp on	0.433307631	0.492610678
grp on	0.409937815	0.506271425
grp on	0.498258	0.582566806
grp on	0.518747723	0.495684185
grp on	0.503322154	0.495115141
grp on	0.471406923	0.477738157
grp on	0.536599754	0.483562678
grp on	0.476130585	0.378864126
grp on	0.468365108	0.481126445
grp on	0.507644369	0.540850831
grp on	0.356245877	0.497242661
grp on	0.6518592	0.569187267
grp on	0.489976338	0.498397744
grp on	0.486732492	0.477718958
grp on	0.442675785	0.517649733
grp on	0.545114523	0.537578339
grp on	0.4995492	0.379472422
grp on	0.438387262	0.605772357
grp on	0.329006738	0.491528159
grp on	0.629120092	0.469949822
grp on	0.466007015	0.510029241
grp on	0.362923569	0.496055605
grp on	0.403633262	0.533390508
grp on	0.529359354	0.551082286
grp on	0.567657231	0.509612721
grp on	0.5098164	0.491459898
grp on	0.420158123	0.472623316
grp on	0.514510431	0.491507347
grp on	0.477598646	0.478650552
grp on	0.555600923	0.474318196
grp on	0.557482892	0.667220151
grp on	0.440427446	0.499408401
grp on	0.521218277	0.489351185
grp on	0.584504554	0.485094553
grp on	0.521913477	0.537958287
grp on	0.5626312	0.541265154
grp on	0.534503631	0.511624499
grp on	0.464926157	0.588020044
grp on	0.501849772	0.52808156
grp on	0.404090604	0.407178407
grp on	0.460081329	0.489931691
grp on	0.465754491	0.743883595
grp on	0.576869232	0.368622677
grp on	0.627072197	0.458627656
grp on	0.449388352	0.527479257
grp on	0.493023091	0.417456356
grp on	0.55506608	0.548087821
grp on	0.441608599	0.573796196
grp on	0.401709019	0.545801942
grp on	0.440015131	0.51191118
grp on	0.607858038	0.491868061
grp on	0.495720829	0.554400039
grp on	0.57040001	0.447007845
grp on	0.540407694	0.306904426
grp on	0.443336292	0.47522495
grp on	0.449795479	0.454698628
grp on	0.427773678	0.362436601
grp on	0.522305892	0.440592621
grp on	0.437993103	0.462676978
grp on	0.607712645	0.43449613
grp on	0.406729945	0.566767177
grp on	0.427620303	0.598823904
grp on	0.579661143	0.554197312
grp on	0.494827238	0.473073415
grp on	0.387752622	0.552388869
grp on	0.517189263	0.580312795
grp on	0.459165582	0.548859569
grp on	0.344023117	0.598195527
grp on	0.473464769	0.533883368
grp on	0.650393577	0.453112349
grp on	0.533934046	0.553317002
grp on	0.39375452	0.491216359
grp on	0.627974131	0.573892653
grp on	0.362913607	0.631619487
grp on	0.56009008	0.499421782
grp on	0.513380924	0.44347542
grp on	0.469940135	0.413255269
grp on	0.60399155	0.471378829
grp on	0.463564536	0.649563219
grp on	0.401665935	0.488000485
grp on	0.584873803	0.407214904
grp on	0.473624695	0.432686086
grp on	0.496435033	0.711460711
grp on	0.582435377	0.649420605
grp on	0.427209293	0.681090205
grp on	0.556423065	0.446636089
grp on	0.476715999	0.548540211
grp on	0.523184046	0.559752997
grp on	0.395115668	0.495394121
grp on	0.515724433	0.461074145
grp on	0.596859377	0.411209912
grp on	0.482747691	0.535528446
grp on	0.482865522	0.60881739
grp on	0.421548959	0.514859272
grp on	0.531728866	0.402981743
grp on	0.592717525	0.388829226
grp on	0.479989275	0.495457593
grp on	0.480007086	0.495338568
grp on	0.421096402	0.582628142
grp on	0.344899029	0.511892122
grp on	0.579444277	0.421546881
grp on	0.610686932	0.393412135
grp on	0.521733304	0.61511532
grp on	0.494566633	0.449674107
grp on	0.456441634	0.544367194
grp on	0.598643801	0.457652503
grp on	0.364203821	0.583103994
grp on	0.445058425	0.55166545
grp on	0.419200692	0.523720311
grp on	0.467146006	0.50820138
grp on	0.515821401	0.599706733
grp on	0.406123801	0.511093263
grp on	0.503091766	0.501541277
grp on	0.466724511	0.682866885
grp on	0.501089745	0.603384356
grp on	0.535322325	0.457116907
grp on	0.502666451	0.595040451
grp on	0.496321053	0.534222652
grp on	0.459499457	0.553549543
grp on	0.483836817	0.500469182
grp on	0.41716649	0.570634508
grp on	0.58908346	0.439526236
grp on	0.35907356	0.379286065
grp on	0.489794596	0.60742769
grp on	0.427105815	0.567993386
grp on	0.417798783	0.478538697
grp on	0.53204197	0.522934216
grp on	0.557432153	0.547583271
grp on	0.500115801	0.491205809
grp on	0.496912504	0.503660106
grp on	0.656974751	0.409402309
grp on	0.552888389	0.517674099
grp on	0.465911848	0.531098706
grp on	0.304726133	0.50836853
grp on	0.418182639	0.617956392
grp on	0.478316974	0.582049482
grp on	0.487675387	0.514652542
grp on	0.477469593	0.59958004
grp on	0.47089643	0.478053512
grp on	0.405240726	0.588424761
grp on	0.509927186	0.460414439
grp on	0.524083611	0.471258124
grp on	0.483364071	0.660623937
grp on	0.505215861	0.450169934
grp on	0.461841366	0.553770173
grp on	0.484774802	0.525046881
grp on	0.476853114	0.545225124
grp on	0.457278986	0.552512261
grp on	0.511975348	0.532717153
grp on	0.537837566	0.600999375
grp on	0.453368376	0.512458453
grp on	0.561465568	0.501008577
grp on	0.539150488	0.558329859
grp on	0.558122394	0.405716782
grp on	0.47096823	0.490715587
grp on	0.514285015	0.523677758
grp on	0.471925546	0.490662798
grp on	0.520430822	0.43278121
grp on	0.452057073	0.571214517
grp on	0.626574959	0.513655386
grp on	0.423428786	0.440922087
grp on	0.429628629	0.594575771
grp on	0.648892842	0.609141726
grp on	0.387517943	0.616897144
grp on	0.353010682	0.543901958
grp on	0.298136522	0.489688721
grp on	0.414714201	0.434400186
grp on	0.60519314	0.517199967
grp on	0.746913287	0.343216293
grp on	0.504649512	0.465798312
grp on	0.334078904	0.612844715
grp on	0.201402011	0.6514244
grp on	0.552220529	0.681776058
grp on	0.38745587	0.469193603
grp on	0.370997213	0.555330544
grp on	0.430006208	0.461654804
grp on	0.242184311	0.574489567
grp on	0.502562292	0.409551497
grp on	0.359330711	0.418803482
grp on	0.45655685	0.613916432
grp on	0.320260457	0.644233561
grp on	0.523693811	0.49091785
grp on	0.481835464	0.505148032
grp on	0.498077646	0.45291911
grp on	0.510461003	0.496468854
grp on	0.45628304	0.566945204
grp on	0.626855487	0.313637448
grp on	0.529611853	0.419731703
grp on	0.493971799	0.537853945
grp on	0.362619192	0.471278544
grp on	0.415871019	0.48896781
grp on	0.575354449	0.579101155
grp on	0.432797301	0.468118538
grp on	0.475627962	0.384709526
grp on	0.456083942	0.421140934
grp on	0.499144786	0.475590204
grp on	0.487742774	0.520290282
grp on	0.464118634	0.428372431
grp on	0.482795729	0.524548028
grp on	0.451974269	0.445283466
grp on	0.544543588	0.509046068
grp on	0.615512023	0.472228002
grp on	0.313455168	0.548760414
grp on	0.401393234	0.550009969
grp on	0.549486656	0.474659704
grp on	0.43499859	0.438391983
grp on	0.626519025	0.444489563
grp on	0.51562147	0.466399188
grp on	0.277755873	0.531488351
grp on	0.64127514	0.404670683
grp on	0.325265628	0.536752081
grp on	0.602150991	0.505214563
grp on	0.376117704	0.594713853
grp on	0.468558018	0.55581357
grp on	0.54337584	0.443605112
grp on	0.433849085	0.526150794
grp on	0.464970695	0.433237712
grp on	0.397708464	0.540151698
grp on	0.442133802	0.496526886
grp on	0.422833657	0.652007913
grp on	0.39193999	0.593431575
grp on	0.515435144	0.438272393
grp on	0.486193994	0.397949329
grp on	0.546619967	0.440115485
grp on	0.463859695	0.456631034
grp on	0.452991893	0.493326225
grp on	0.46153166	0.569712701
grp on	0.449176882	0.49466329
grp on	0.511735854	0.555702118
grp on	0.463466477	0.502625766
grp on	0.436187938	0.462403407
grp on	0.534618519	0.636549085
grp on	0.423429139	0.590363885
grp on	0.527773394	0.409339604
grp on	0.497819827	0.6092704
grp on	0.524547833	0.49198313
grp on	0.571964032	0.628472078
grp on	0.597010885	0.525465642
grp on	0.463278464	0.571405244
grp on	0.372785997	0.514462093
grp on	0.503355088	0.545620624
grp on	0.583762238	0.41561177
grp on	0.581714564	0.469685757
grp on	0.426216239	0.429393319
grp on	0.521624524	0.45376899
grp on	0.450988731	0.601763246
grp on	0.530634271	0.552577906
grp on	0.585257907	0.52175699
grp on	0.523835685	0.577669397
grp on	0.490453362	0.565532467
grp on	0.587906475	0.520700678
grp on	0.434202525	0.406243239
grp on	0.602077608	0.42814202
grp on	0.431850118	0.610067132
grp on	0.496574872	0.553000822
grp on	0.498270617	0.534526677
grp on	0.480231713	0.377340117
grp on	0.466893057	0.591739551
grp on	0.469591047	0.467981706
grp on	0.522435842	0.53199894
grp on	0.572664051	0.368368319
grp on	0.537704242	0.653111926
grp on	0.424282619	0.557643925
grp on	0.517376451	0.571310972
grp on	0.422255746	0.508453451
grp on	0.529119996	0.481357674
grp on	0.454240588	0.647952383
grp on	0.547250569	0.487982141
grp on	0.605329249	0.38930221
grp on	0.45773166	0.460973998
grp on	0.489333611	0.453864923
grp on	0.563915713	0.42729723
grp on	0.52722514	0.501642052
grp on	0.497574146	0.522484136
grp on	0.519507199	0.43435895
grp on	0.581156205	0.404993477
grp on	0.524663862	0.550763266
grp on	0.474038795	0.436451347
grp on	0.514376241	0.66334109
grp on	0.442906212	0.453063734
grp on	0.54324961	0.408676245
grp on	0.48266131	0.519410107
grp on	0.483124517	0.551205756
grp on	0.548911045	0.379382891
grp on	0.574142654	0.480678808
grp on	0.677204933	0.460897176
grp on	0.550141998	0.435628528
grp on	0.422092243	0.563516665
grp on	0.36656218	0.663525536
grp on	0.362897964	0.639741594
grp on	0.632670613	0.474920185
grp on	0.513789567	0.521283344
grp on	0.481425019	0.422171495
grp on	0.404645659	0.548340807
grp on	0.385545418	0.547610506
grp on	0.448365371	0.395848294
grp on	0.547665969	0.569829522
grp on	0.432819933	0.508760149
grp on	0.589728775	0.425670198
grp on	0.40542588	0.428733649
grp on	0.40106811	0.536548358
grp on	0.59099102	0.528488256
grp on	0.51892058	0.464731068
grp on	0.452829602	0.542424107
grp on	0.380084346	0.531071636
grp on	0.451558331	0.598077948
grp on	0.518360215	0.531948001
grp on	0.599502215	0.457457116
grp on	0.463145982	0.414289087
grp on	0.508502847	0.377996091
grp on	0.547048992	0.396231475
grp on	0.595805292	0.353718682
grp on	0.513535149	0.368137997
grp on	0.418185888	0.521675916
grp on	0.59635326	0.476658189
grp on	0.556897146	0.508938622
grp on	0.646710794	0.361795759
grp on	0.422126223	0.594004495
grp on	0.619458225	0.386875776
grp on	0.501996757	0.515161078
grp on	0.457510944	0.513949289
grp on	0.699836994	0.346602362
grp on	0.604842273	0.524251609
grp on	0.492270653	0.536539576
grp on	0.552145089	0.357409278
grp on	0.439903594	0.62947125
grp on	0.563222938	0.464024231
grp on	0.495068869	0.484365311
grp on	0.496748908	0.498482865
grp on	0.579723433	0.48024667
grp on	0.51860194	0.579120902
grp on	0.541230383	0.521859323
grp on	0.552766215	0.456745337
grp on	0.458701448	0.507062286
grp on	0.420393439	0.628346451
grp on	0.458604588	0.420265855
grp on	0.501867041	0.470251233
grp on	0.440139734	0.631174456
grp on	0.535681422	0.433747756
grp on	0.591302117	0.591726114
grp on	0.429058901	0.418952366
grp on	0.474173566	0.512015578
grp on	0.605400829	0.439848096
grp on	0.464097146	0.551773485
grp on	0.548380379	0.459466476
grp on	0.53255314	0.515818847
grp on	0.518805461	0.566795701
grp on	0.495648118	0.502711266
grp on	0.469991491	0.462373095
grp on	0.421191021	0.432695434
grp on	0.544681861	0.522570056
grp on	0.538807058	0.570966209
grp on	0.552933578	0.522458052
grp on	0.477284094	0.414552014
grp on	0.545169617	0.297599185
grp on	0.541547632	0.558889179
grp on	0.565566301	0.53530681
grp on	0.504776744	0.479235337
grp on	0.48824063	0.530416766
grp on	0.495058514	0.543313872
grp on	0.523879498	0.512884756
grp on	0.47867143	0.554194203
grp on	0.438785199	0.544277662
grp on	0.530915229	0.572914384
grp on	0.409978661	0.567637469
grp on	0.534467948	0.548253544
grp on	0.444564209	0.503832437
grp on	0.528003688	0.475922278
grp on	0.337585401	0.645478074
iso off	0.616196384	0.451667899
iso off	0.517822728	0.51409104
iso off	0.537122171	0.508808597
iso off	0.352706286	0.574572888
iso off	0.430485034	0.566401529
iso off	0.573217084	0.570700148
iso off	0.494281429	0.44912454
iso off	0.437279171	0.476843706
iso off	0.486617497	0.486318702
iso off	0.435893245	0.482245565
iso off	0.407300471	0.462932769
iso off	0.411620747	0.566654412
iso off	0.405591437	0.46443561
iso off	0.555261883	0.519537895
iso off	0.487426747	0.490113951
iso off	0.528619676	0.470360721
iso off	0.502399405	0.532246886
iso off	0.464568691	0.493946297
iso off	0.493511461	0.570409392
iso off	0.554043598	0.463432628
iso off	0.433840093	0.542227907
iso off	0.51202103	0.445711993
iso off	0.642604952	0.527732012
iso off	0.640055046	0.439402804
iso off	0.518775276	0.544819864
iso off	0.530367727	0.465185731
iso off	0.539767915	0.518180388
iso off	0.436440567	0.501848037
iso off	0.607956868	0.458036739
iso off	0.529650385	0.455476284
iso off	0.550549675	0.492228271
iso off	0.445776712	0.432998705
iso off	0.464194789	0.569940586
iso off	0.548945547	0.555073414
iso off	0.3729054	0.481369593
iso off	0.389259492	0.516032291
iso off	0.421133585	0.48245173
iso off	0.467897917	0.574685882
iso off	0.566821146	0.409047786
iso off	0.566289211	0.471202148
iso off	0.432217425	0.495685375
iso off	0.490170694	0.455770604
iso off	0.511280459	0.600507715
iso off	0.420196084	0.537675322
iso off	0.602245472	0.55227284
iso off	0.480590688	0.39448968
iso off	0.57294947	0.392736907
iso off	0.46516472	0.516263059
iso off	0.406253059	0.529056928
iso off	0.420339756	0.458798005
iso off	0.459005504	0.455273157
iso off	0.513886352	0.504164644
iso off	0.516992533	0.478808205
iso off	0.516280432	0.509578155
iso off	0.43973125	0.426045119
iso off	0.536211274	0.521315266
iso off	0.544014311	0.470606621
iso off	0.583362799	0.402421488
iso off	0.51832726	0.483925465
iso off	0.604456405	0.579364892
iso off	0.493457315	0.437228173
iso off	0.597100695	0.5130004
iso off	0.556877675	0.420324266
iso off	0.571358066	0.541764285
iso off	0.592874147	0.499380021
iso off	0.504964176	0.477136389
iso off	0.508021939	0.533147284
iso off	0.495225688	0.48562322
iso off	0.491153278	0.49594701
iso off	0.574783794	0.484151657
iso off	0.414100543	0.506757966
iso off	0.597588374	0.452796467
iso off	0.56863605	0.493300148
iso off	0.465100978	0.573384967
iso off	0.491777319	0.479197239
iso off	0.455654952	0.523694929
iso off	0.480715023	0.471640908
iso off	0.491376275	0.447909245
iso off	0.435813958	0.511301387
iso off	0.558429127	0.530819554
iso off	0.511604387	0.543694668
iso off	0.517924652	0.416252812
iso off	0.39355723	0.614759586
iso off	0.435037043	0.572462816
iso off	0.544772867	0.564465374
iso off	0.60812287	0.51290939
iso off	0.472426206	0.499584512
iso off	0.441118422	0.514948513
iso off	0.381905999	0.535583211
iso off	0.537927557	0.582626001
iso off	0.480887347	0.480611964
iso off	0.422773601	0.556268316
iso off	0.358615323	0.50956408
iso off	0.642133508	0.570651516
iso off	0.462828651	0.530930932
iso off	0.431154042	0.445962796
iso off	0.389760463	0.515060063
iso off	0.403411136	0.539769406
iso off	0.484686869	0.431532005
iso off	0.368334328	0.654571957
iso off	0.525541193	0.373895522
iso off	0.556803368	0.51899542
iso off	0.49114853	0.440325181
iso off	0.611267554	0.415818002
iso off	0.487495135	0.425154324
iso off	0.42151922	0.556165175
iso off	0.477694365	0.435734339
iso off	0.472571909	0.481506345
iso off	0.464979376	0.522655119
iso off	0.4623037	0.532520429
iso off	0.41798635	0.579562622
iso off	0.518448503	0.557171828
iso off	0.67997243	0.517634647
iso off	0.330011424	0.598544743
iso off	0.633229707	0.512749544
iso off	0.572924621	0.429478182
iso off	0.430572223	0.60799895
iso off	0.617601423	0.56122901
iso off	0.529397219	0.479422229
iso off	0.52883872	0.513079094
iso off	0.509311895	0.440846414
iso off	0.598526086	0.418223539
iso off	0.462777634	0.525657944
iso off	0.634163153	0.582017965
iso off	0.401894955	0.52585146
iso off	0.537510789	0.491445292
iso off	0.391432441	0.429465596
iso off	0.433743504	0.425637334
iso off	0.406365979	0.517830802
iso off	0.508162238	0.55762152
iso off	0.503021305	0.639537055
iso off	0.589144552	0.448762291
iso off	0.451191701	0.422874276
iso off	0.524548538	0.485058661
iso off	0.528485191	0.511673569
iso off	0.686549344	0.575101524
iso off	0.533732618	0.399465129
iso off	0.605261908	0.441963006
iso off	0.481185639	0.562472967
iso off	0.489387823	0.54506774
iso off	0.651855235	0.568614735
iso off	0.416127009	0.480986046
iso off	0.507166101	0.476103355
iso off	0.511787692	0.359300986
iso off	0.429652858	0.504852569
iso off	0.522665584	0.443926707
iso off	0.499444304	0.48543171
iso off	0.466086636	0.576179033
iso off	0.305152931	0.613367944
iso off	0.493415636	0.578973819
iso off	0.611420102	0.417798039
iso off	0.445854176	0.551906576
iso off	0.40949323	0.614889549
iso off	0.491544605	0.645442404
iso off	0.475976596	0.534721516
iso off	0.472681723	0.48244799
iso off	0.449566389	0.575272763
iso off	0.540854156	0.391032425
iso off	0.4707893	0.421296775
iso off	0.529156465	0.383417823
iso off	0.501571917	0.492751862
iso off	0.479625911	0.622901461
iso off	0.459511448	0.483073981
iso off	0.455715296	0.722725614
iso off	0.50300383	0.459055779
iso off	0.472677009	0.58968951
iso off	0.568701848	0.506522128
iso off	0.399968256	0.651936788
iso off	0.477047638	0.634782051
iso off	0.419433636	0.553413187
iso off	0.509709688	0.304912394
iso off	0.449751702	0.5184087
iso off	0.498139536	0.307761546
iso off	0.454839688	0.657782971
iso off	0.595182533	0.462341988
iso off	0.397436503	0.589459259
iso off	0.641769562	0.335385907
iso off	0.491756241	0.482175077
iso off	0.53738396	0.337019645
iso off	0.571250113	0.576740077
iso off	0.376199924	0.630397872
iso off	0.533245926	0.403812405
iso off	0.588512234	0.336593132
iso off	0.415934931	0.549639107
iso off	0.392545344	0.501501376
iso off	0.491626025	0.554516205
iso off	0.421721596	0.536089445
iso off	0.413903105	0.726322575
iso off	0.521893068	0.265871758
iso off	0.457738672	0.593628593
iso off	0.520410728	0.445563698
iso off	0.5681068	0.443562674
iso off	0.538412343	0.450492096
iso off	0.446687784	0.524918601
iso off	0.462792234	0.447806789
iso off	0.605602295	0.420579589
iso off	0.505265477	0.477665565
iso off	0.562111756	0.372133125
iso off	0.489522161	0.499780742
iso off	0.577914023	0.413307335
iso off	0.382353806	0.727322321
iso off	0.51786109	0.340635563
iso off	0.473481132	0.569765038
iso off	0.471883391	0.480821618
iso off	0.405653828	0.445079941
iso off	0.492604955	0.485409575
iso off	0.610643886	0.499305809
iso off	0.475378086	0.456840582
iso off	0.465780981	0.465537712
iso off	0.486335152	0.52930809
iso off	0.593220586	0.531080135
iso off	0.552554191	0.327888038
iso off	0.54641098	0.429419027
iso off	0.538887118	0.441193578
iso off	0.560922973	0.458258166
iso off	0.497204866	0.459118034
iso off	0.460070102	0.609539574
iso off	0.376871234	0.791734019
iso off	0.557350659	0.509813758
iso off	0.472735242	0.498404886
iso off	0.592838111	0.383642764
iso off	0.427580733	0.484696277
iso off	0.516971069	0.53258869
iso off	0.471581489	0.604323009
iso off	0.495791767	0.596772382
iso off	0.562391784	0.53949564
iso off	0.50056882	0.469609905
iso off	0.511724535	0.47144529
iso off	0.461760578	0.317451654
iso off	0.541585179	0.365460949
iso off	0.482533866	0.689860683
iso off	0.49805252	0.448180768
iso off	0.634057996	0.504994242
iso off	0.454960208	0.498830352
iso off	0.513159393	0.505292992
iso off	0.518741332	0.357744309
iso off	0.496733087	0.416764455
iso off	0.532589346	0.510284392
iso off	0.552608027	0.233733062
iso off	0.40762049	0.595098935
iso off	0.511138586	0.348765517
iso off	0.470541699	0.591962363
iso off	0.446186936	0.40001204
iso off	0.532006995	0.422584402
iso off	0.525539658	0.408849436
iso off	0.521834192	0.519839923
iso off	0.460395192	0.592333693
iso off	0.485378037	0.470105217
iso off	0.494063358	0.560912843
iso off	0.445900412	0.37965059
iso off	0.519309648	0.522733127
iso off	0.584347163	0.404047272
iso off	0.574851513	0.638648564
iso off	0.528331371	0.403157425
iso off	0.50185195	0.551791153
iso off	0.506181869	0.489888923
iso off	0.528645406	0.492323402
iso off	0.458821258	0.564103534
iso off	0.44608182	0.603212324
iso off	0.536422401	0.569091602
iso off	0.421115133	0.56518862
iso off	0.522200624	0.420293797
iso off	0.402005112	0.624180341
iso off	0.554808629	0.404143215
iso off	0.487144132	0.562539245
iso off	0.55846335	0.565571664
iso off	0.531736647	0.502552606
iso off	0.474822543	0.586709979
iso off	0.453044013	0.575209619
iso off	0.495492994	0.489680189
iso off	0.49577431	0.505742671
iso off	0.495892777	0.480599905
iso off	0.428206161	0.40109654
iso off	0.465826366	0.620571455
iso off	0.443069022	0.595609887
iso off	0.498822588	0.495523764
iso off	0.536416113	0.442123818
iso off	0.414925574	0.577790863
iso off	0.384115725	0.593898676
iso off	0.496884144	0.462799462
iso off	0.603127205	0.419913123
iso off	0.382053932	0.578761385
iso off	0.585641724	0.387175063
iso off	0.524558163	0.434807459
iso off	0.572810795	0.394071091
iso off	0.560737049	0.455534229
iso off	0.570895046	0.469554347
iso off	0.572041212	0.494658885
iso off	0.479567967	0.412392054
iso off	0.453259816	0.541997386
iso off	0.460806269	0.430046844
iso off	0.497038768	0.482835866
iso off	0.557661719	0.409251918
iso off	0.561684252	0.470576386
iso off	0.335975718	0.543647688
iso off	0.524082559	0.431826715
iso off	0.51643953	0.503232985
iso off	0.512997212	0.467589243
iso off	0.508084771	0.472031231
iso off	0.450724524	0.46525739
iso off	0.428504371	0.49463369
iso off	0.567815543	0.42510433
iso off	0.460027306	0.516286668
iso off	0.590705912	0.528919126
iso off	0.45530902	0.535887224
iso off	0.461760301	0.548808078
iso off	0.557484565	0.476607634
iso off	0.551063068	0.495026152
iso off	0.552315686	0.472674344
iso off	0.440792576	0.520401938
iso off	0.556598481	0.436824703
iso off	0.389040087	0.527229509
iso off	0.539924002	0.549997385
iso off	0.374322802	0.540409779
iso off	0.433374385	0.547921229
iso off	0.493986992	0.561604637
iso off	0.572401556	0.468080116
iso off	0.445639876	0.474038069
iso off	0.442697283	0.578330152
iso off	0.465354182	0.477739515
iso off	0.505448052	0.490229343
iso off	0.481305809	0.522096113
iso off	0.486772117	0.604208693
iso off	0.444128796	0.49981225
iso off	0.517805559	0.484194683
iso off	0.460013196	0.433880683
iso off	0.401509671	0.516518183
iso off	0.460159888	0.504416105
iso off	0.420751243	0.520045085
iso off	0.53573848	0.514866303
iso off	0.396740221	0.566789921
iso off	0.618972781	0.475800743
iso off	0.569765651	0.500959026
iso off	0.579964042	0.545289486
iso off	0.444057279	0.481045541
iso off	0.428633965	0.493168606
iso off	0.486576648	0.514251678
iso off	0.490314275	0.434990474
iso off	0.465426909	0.566774949
iso off	0.544102355	0.478587254
iso off	0.361765357	0.573433909
iso off	0.487541469	0.486765214
iso off	0.5736427	0.526646969
iso off	0.557664508	0.468152318
iso off	0.455095232	0.561578998
iso off	0.419555782	0.480565001
iso off	0.411612784	0.582939282
iso off	0.512375277	0.4974314
iso off	0.510890279	0.517812545
iso off	0.46224047	0.527079755
iso off	0.566367328	0.477153824
iso off	0.417883556	0.58079357
iso off	0.452137924	0.570583596
iso off	0.526035634	0.466455267
iso off	0.382823087	0.495045532
iso off	0.484930653	0.469137707
iso off	0.480334802	0.529040085
iso off	0.494316472	0.482007034
iso off	0.492082536	0.442208988
iso off	0.513112582	0.511555709
iso off	0.500273563	0.545588501
iso off	0.419617766	0.417070564
iso off	0.473258215	0.583867706
iso off	0.425843885	0.645298933
iso off	0.419438176	0.557256502
iso off	0.479108066	0.41190894
iso off	0.556095453	0.620090468
iso off	0.424361071	0.462231681
iso off	0.517719601	0.531131005
iso off	0.622500976	0.517129706
iso off	0.52194118	0.355153394
iso off	0.500386216	0.636471054
iso off	0.452516988	0.47239491
iso off	0.558841216	0.602325242
iso off	0.435879758	0.432673618
iso off	0.61090769	0.505095479
iso off	0.492162979	0.445107132
iso off	0.473550225	0.413336415
iso off	0.665909613	0.489367101
iso off	0.533592475	0.600388362
iso off	0.472118156	0.516105189
iso off	0.427402934	0.371380368
iso off	0.594134508	0.492693509
iso off	0.478540513	0.607735013
iso off	0.513451838	0.449945326
iso off	0.461434157	0.662964884
iso off	0.391552952	0.464636648
iso off	0.426601592	0.617613541
iso off	0.507539434	0.508133206
iso off	0.549346036	0.543671304
iso off	0.582150431	0.492125527
iso off	0.54181108	0.594359426
iso off	0.474627048	0.520863231
iso off	0.554389532	0.528336193
iso off	0.435197941	0.396364585
iso off	0.50804868	0.504656652
iso off	0.51635327	0.40827733
iso off	0.598526342	0.374275803
iso off	0.475426528	0.610155177
iso off	0.465116668	0.43752839
iso off	0.54292595	0.556852108
iso off	0.410895873	0.631349204
iso off	0.460565381	0.513770551
iso off	0.646123073	0.354277545
iso off	0.552376879	0.504955165
iso off	0.499768082	0.383146123
iso off	0.580905815	0.554191264
iso off	0.475084277	0.52859672
iso off	0.52688423	0.411230463
iso off	0.403508481	0.524819334
iso off	0.535244449	0.4192657
iso off	0.458891765	0.494249757
iso off	0.443315269	0.520879636
iso off	0.523880505	0.467081375
iso off	0.357582871	0.587366304
iso off	0.530554136	0.494684911
iso off	0.430500868	0.596479169
iso off	0.465630603	0.510779955
iso off	0.513376382	0.474183618
iso off	0.543314238	0.47053143
iso off	0.450499728	0.460672438
iso off	0.53081056	0.543798758
iso off	0.512846194	0.56370818
iso off	0.580360322	0.546899672
iso off	0.534994373	0.484201141
iso off	0.348943861	0.634021075
iso off	0.527765043	0.541241835
iso off	0.539987184	0.447464505
iso off	0.42926239	0.453122786
iso off	0.486317641	0.583915839
iso off	0.488548679	0.506384865
iso off	0.456895277	0.525120713
iso off	0.508920063	0.419847894
iso off	0.553625889	0.513970263
iso off	0.470561333	0.503701489
iso off	0.559013344	0.514609566
iso off	0.537530279	0.478514008
iso off	0.418281174	0.492697693
iso off	0.363159556	0.524468377
iso off	0.520168463	0.523894658
iso off	0.524707422	0.457476272
iso off	0.44710426	0.493205731
iso off	0.59412874	0.382193468
iso off	0.576494938	0.462398676
iso off	0.471654646	0.558231312
iso off	0.605784072	0.438523206
iso off	0.466819438	0.422078824
iso off	0.51021213	0.525086509
iso off	0.515899026	0.523527194
iso off	0.5533958	0.512711042
iso off	0.501752838	0.552025045
iso off	0.493552581	0.488609101
iso off	0.530662466	0.525779703
iso off	0.53182843	0.563400473
iso off	0.501751164	0.475897141
iso off	0.471950808	0.526909103
iso off	0.53828993	0.480557781
iso off	0.42181311	0.523779037
iso off	0.497110608	0.530866575
iso off	0.564476904	0.512445599
iso off	0.519593836	0.440581921
iso off	0.46515809	0.397847827
iso off	0.514225445	0.456710335
iso off	0.402856167	0.53998708
iso off	0.498809592	0.555607898
iso off	0.518139376	0.553618281
iso off	0.51475048	0.460461763
iso off	0.451584884	0.531260336
iso off	0.50898477	0.648560582
iso off	0.561312933	0.416241058
iso off	0.502958315	0.565829922
iso off	0.590229852	0.518892021
iso off	0.485028309	0.495225696
iso off	0.514905644	0.603579691
iso off	0.484955038	0.467056937
iso off	0.444478358	0.431620981
iso off	0.50521444	0.467316498
iso off	0.392710357	0.575097174
iso off	0.497155801	0.573995769
iso off	0.491470148	0.441127175
iso off	0.468766745	0.507989981
iso off	0.544514607	0.454718048
iso off	0.449432449	0.556548783
iso off	0.522604618	0.530269188
