# Supplementary material for: Separable dorsal raphe dopamine projections mimic the facets of a loneliness-like state
Source: eLife. 2025 Aug 1;14:RP105955. doi: 10.7554/eLife.105955 (PMC12316461; doi:10.7554/eLife.105955)
Supplement: Figure 7—source data 3. [file elife-105955-fig7-data3.csv]

Condition	auROCsocial - auROCobject
grp off	-0.097986907
grp off	0.003122453
grp off	0.174257066
grp off	0.025620796
grp off	-0.020185484
grp off	0.069924607
grp off	-0.005887846
grp off	-0.036103202
grp off	0.066486738
grp off	0.031540926
grp off	-0.078169797
grp off	-0.011529166
grp off	0.027707494
grp off	0.102639058
grp off	0.066520315
grp off	-0.079713753
grp off	-0.125083064
grp off	-0.05902361
grp off	-0.005958743
grp off	-0.052328084
grp off	-0.006014928
grp off	0.025536949
grp off	0.045464992
grp off	0.163228555
grp off	-0.14953392
grp off	0.164974855
grp off	-0.124012153
grp off	-0.099016519
grp off	0.072248946
grp off	0.012502408
grp off	0.061856353
grp off	0.065975277
grp off	0.088650494
grp off	-0.118980954
grp off	-0.088939827
grp off	-0.084846013
grp off	0.084405225
grp off	-0.081993409
grp off	-0.095625971
grp off	-0.29346689
grp off	0.110276753
grp off	-0.04809219
grp off	-0.215082336
grp off	0.104900137
grp off	-0.248786964
grp off	0.174813723
grp off	-0.095354856
grp off	-0.213970719
grp off	0.170944806
grp off	-0.060840704
grp off	-0.102978087
grp off	0.06414164
grp off	0.03441806
grp off	-0.004918369
grp off	0.164194599
grp off	-0.06329687
grp off	0.214012642
grp off	0.089045521
grp off	0.133616842
grp off	-0.204132924
grp off	-0.065339365
grp off	-0.261546673
grp off	0.213973225
grp off	-0.016481669
grp off	0.320503968
grp off	0.359081302
grp off	-0.246323324
grp off	-0.071813576
grp off	0.121588606
grp off	-0.000773678
grp off	-0.067466897
grp off	0.130613431
grp off	-0.157007705
grp off	0.137219538
grp off	-0.090224899
grp off	0.346494161
grp off	-0.25101357
grp off	-0.102629208
grp off	0.090210393
grp off	0.324631405
grp off	0.136690638
grp off	0.097453986
grp off	-0.047681351
grp off	-0.171788399
grp off	0.25337246
grp off	0.110425312
grp off	-0.117970049
grp off	0.063910286
grp off	0.178797888
grp off	0.253298659
grp off	0.272122984
grp off	0.015233944
grp off	0.188160501
grp off	-0.043554587
grp off	0.254670113
grp off	0.168003038
grp off	-0.171282111
grp off	-0.053887965
grp off	0.073988566
grp off	0.006242908
grp off	0.018990089
grp off	0.110089389
grp off	-0.212105788
grp off	0.056424545
grp off	0.115916792
grp off	-0.141780452
grp off	0.160073697
grp off	-0.009450341
grp off	-0.140673917
grp off	-0.012665269
grp off	-0.14187748
grp off	0.14613465
grp off	0.025348235
grp off	-0.079760287
grp off	0.092659274
grp off	-0.118355267
grp off	-0.177736088
grp off	0.006451175
grp off	-0.080728025
grp off	0.025053138
grp off	0.088897423
grp off	-0.021867606
grp off	0.008871462
grp off	-0.049569704
grp off	0.011778903
grp off	0.07452191
grp off	0.008038606
grp off	0.066591416
grp off	-0.032124025
grp off	0.09576751
grp off	-0.10609262
grp off	0.042482276
grp off	-0.088388093
grp off	0.055613336
grp off	-0.092982351
grp off	-0.095846203
grp off	-0.002880368
grp off	-0.124543406
grp off	-0.018398701
grp off	-0.052053668
grp off	-0.157653906
grp off	-0.150748096
grp off	-0.027856211
grp off	-0.108560262
grp off	0.023154324
grp off	-0.070154781
grp off	-0.210799416
grp off	0.151936244
grp off	0.184669478
grp off	0.065800336
grp off	-0.028772691
grp off	-0.009156042
grp off	-0.282454309
grp off	-0.003104324
grp off	0.437928965
grp off	-0.21810085
grp off	-0.088777711
grp off	-0.009483136
grp off	-0.083456007
grp off	0.042578535
grp off	0.182405035
grp off	-0.053094424
grp off	0.012798997
grp off	-0.012770595
grp off	-0.007043785
grp off	-0.105377051
grp off	0.230479625
grp off	0.013512445
grp off	0.15705578
grp off	0.010169012
grp off	0.028260369
grp off	-0.121270988
grp off	-0.015973235
grp off	-0.013687254
grp off	-0.162515812
grp off	-0.007647217
grp off	0.006747835
grp off	0.022730402
grp off	0.075419053
grp off	-0.114445191
grp off	0.161646348
grp off	-0.147635858
grp off	-0.016794544
grp off	0.169769122
grp off	0.001352722
grp off	0.083779449
grp off	-0.105252743
grp off	0.048491995
grp off	0.012031664
grp off	-0.07927597
grp off	-0.101213318
grp off	0.055519532
grp off	0.072473192
grp off	0.369880147
grp off	-0.134102539
grp off	0.044478286
grp off	0.043473859
grp off	-0.117423019
grp off	0.207202413
grp off	0.229044616
grp off	0.009080323
grp off	0.212070831
grp off	0.120659184
grp off	-0.003632552
grp off	0.076318043
grp off	-0.026979583
grp off	0.010562105
grp off	-0.181248147
grp off	-0.0569732
grp off	-0.11826311
grp off	0.203707392
grp off	0.042778474
grp off	-0.145061632
grp off	0.015294247
grp off	-0.18108766
grp off	0.007742104
grp off	0.001968311
grp off	-0.002508547
grp off	0.012901539
grp off	-0.085532727
grp off	0.177581926
grp off	-0.043434051
grp off	0.015291393
grp off	-0.072099813
grp off	0.095381069
grp off	0.095997471
grp off	0.049213769
grp off	0.024572398
grp off	-0.009969417
grp off	-0.055469433
grp off	-0.049774429
grp off	0.023234174
grp off	-0.208531326
grp off	-0.165844631
grp off	0.235368317
grp off	-0.081365092
grp off	-0.149933147
grp off	0.076693976
grp off	0.016734847
grp off	-0.083519268
grp off	0.067178089
grp off	0.088035345
grp off	-0.109452686
grp off	0.07116075
grp off	-0.017693846
grp off	-0.286018238
grp off	-0.223915556
grp off	-0.077148622
grp off	0.036887742
grp off	-0.109604049
grp off	0.064392643
grp off	-0.080699893
grp off	-0.04662199
grp off	0.026481218
grp off	-0.074706699
grp off	0.115920683
grp off	0.067383824
grp off	0.1544008
grp off	-0.106620713
grp off	0.045584043
grp off	0.045095331
grp off	-0.110500403
grp off	0.049756653
grp off	0.054755051
grp off	0.058973213
grp off	0.044715294
grp off	-0.051763553
grp off	-0.069403124
grp off	0.079538701
grp off	-0.12755207
grp off	0.17527693
grp off	0.128507442
grp off	-0.018398459
grp off	-0.076256529
grp off	-0.09290546
grp off	0.079740159
grp off	0.056012638
grp off	0.037654897
grp off	-0.028469417
grp off	0.013832154
grp off	0.242700008
grp off	-0.018271098
grp off	-0.163823797
grp off	0.024144932
grp off	0.357271805
grp off	-0.040972648
grp off	-0.095820065
grp off	0.068846447
grp off	-0.06808008
grp off	-0.105451159
grp off	0.097544768
grp off	-0.114989499
grp off	-0.137662265
grp off	0.139642473
grp off	0.111119951
grp off	-0.043767245
grp off	-0.026728181
grp off	0.034015856
grp off	0.121636554
grp off	0.063690649
grp off	-0.119144146
grp off	0.052194865
grp off	0.123662719
grp off	0.174528584
grp off	0.086079505
grp off	0.043496495
grp off	0.021011812
grp off	-0.073177634
grp off	-0.114887523
grp off	0.175636356
grp off	0.05137862
grp off	-0.131324224
grp off	-0.137567559
grp off	-0.160607848
grp off	0.131767256
grp off	-0.013223346
grp off	-0.075634096
grp off	-0.147783665
grp off	-0.039896281
grp off	-0.089347774
grp off	0.040353718
grp off	-0.156033962
grp off	0.157126022
grp off	-0.03085651
grp off	0.110752375
grp off	0.140121207
grp off	-0.106256597
grp off	0.047029254
grp off	-0.059616109
grp off	-0.007573516
grp off	-0.035131025
grp off	-0.019586518
grp off	0.044142992
grp off	-0.163906204
grp off	0.0639938
grp off	0.025281625
grp off	-0.0707051
grp off	0.028207623
grp off	0.037023456
grp off	-0.009558186
grp off	-0.039555477
grp off	-0.241535484
grp off	-0.148821589
grp off	-0.04167858
grp off	-0.013056766
grp off	-0.14436371
grp off	0.046381293
grp off	-0.004215088
grp off	0.183896022
grp off	0.03000162
grp off	-0.047661846
grp off	0.188900021
grp off	0.175190931
grp off	0.080008525
grp off	0.006463548
grp off	-0.056157756
grp off	0.053213131
grp off	-0.072941807
grp off	-0.03689701
grp off	-0.047283301
grp off	-0.120746073
grp off	-0.052103462
grp off	-0.136077188
grp off	0.181478303
grp off	0.072540546
grp off	0.147562555
grp off	0.108546887
grp off	-0.10722753
grp off	-0.051885115
grp off	-0.036812737
grp off	-0.135193385
grp off	0.028156189
grp off	-0.108225035
grp off	0.036825378
grp off	-0.088520016
grp off	-0.121901507
grp off	-0.044000403
grp off	-0.010605433
grp off	0.170938448
grp off	-0.012234971
grp off	-0.111238581
grp off	0.115946282
grp off	0.113047528
grp off	0.116656384
grp off	0.028125088
grp off	0.009043571
grp off	-0.016733891
grp off	-0.011880032
grp off	0.061469583
grp off	0.120366277
grp off	0.087656138
grp off	-0.031658533
grp off	0.132173128
grp off	0.16772525
grp off	-0.02587505
grp off	0.095860468
grp off	0.114198956
grp off	0.031184171
grp off	-0.074742903
grp off	-0.077613783
grp off	-0.129851745
grp off	-0.054341641
grp off	0.148999172
grp off	-0.006224046
grp off	-0.010876096
grp off	0.028331783
grp off	0.001261066
grp off	-0.055272499
grp off	0.006556836
grp off	-0.020711544
grp off	-0.036620215
grp off	0.07634575
grp off	0.059299072
grp off	0.006442401
grp off	-0.061557743
grp off	0.123504742
grp off	-0.096264888
grp off	0.020901581
grp off	0.092824569
grp off	-0.124473165
grp off	0.06966556
grp off	0.016336835
grp off	-0.185675088
grp off	-0.133908675
grp off	0.049628526
grp off	0.046515817
grp off	0.109955886
grp off	0.028837117
grp off	0.047135913
grp on	-0.114518433
grp on	0.123307424
grp on	0.168759967
grp on	0.202863633
grp on	-0.073916981
grp on	0.042727092
grp on	0.165769202
grp on	-0.185251311
grp on	-0.063652715
grp on	0.019968076
grp on	0.034430126
grp on	-0.042099161
grp on	0.037491256
grp on	0.199461768
grp on	0.084583412
grp on	-0.096252811
grp on	0.049735766
grp on	-0.158794982
grp on	-0.075791997
grp on	0.085689964
grp on	0.202054435
grp on	-0.043355914
grp on	0.04862485
grp on	0.220143851
grp on	-0.039207538
grp on	0.060008612
grp on	0.190036065
grp on	-0.157821531
grp on	-0.030111538
grp on	-0.03317453
grp on	0.020471732
grp on	0.0536167
grp on	0.091574647
grp on	-0.092884152
grp on	0.08925383
grp on	0.04877448
grp on	0.158022913
grp on	0.096336733
grp on	-0.014105377
grp on	0.065847117
grp on	0.063864157
grp on	0.001733579
grp on	0.002962388
grp on	-0.073906355
grp on	-0.030597103
grp on	-0.127852223
grp on	0.186000031
grp on	0.125722894
grp on	0.032864549
grp on	-0.060085196
grp on	0.136020196
grp on	-0.055891617
grp on	-0.042041457
grp on	0.018020663
grp on	-0.005338175
grp on	-0.09679895
grp on	0.215152303
grp on	-0.070578781
grp on	-0.198273038
grp on	-0.017643605
grp on	0.147417607
grp on	0.295432176
grp on	0.197040499
grp on	0.172195594
grp on	-0.033937845
grp on	0.169005442
grp on	0.038725882
grp on	-0.011408119
grp on	0.102007675
grp on	0.071623767
grp on	-0.168875168
grp on	0.078424714
grp on	0.059303047
grp on	0.09633361
grp on	0.084308806
grp on	-0.023063538
grp on	-0.008207013
grp on	0.006331234
grp on	-0.053037076
grp on	-0.097266458
grp on	0.012761337
grp on	0.033206462
grp on	0.140996784
grp on	-0.082671933
grp on	0.008421406
grp on	-0.009013534
grp on	0.074973948
grp on	-0.007536184
grp on	-0.120076778
grp on	0.167385096
grp on	0.16252142
grp on	-0.15917027
grp on	0.044022225
grp on	0.133132036
grp on	0.129757246
grp on	0.021722932
grp on	-0.05804451
grp on	-0.018356502
grp on	0.052465193
grp on	-0.023003083
grp on	0.001051906
grp on	-0.081282727
grp on	0.109737259
grp on	0.058980955
grp on	-0.031867092
grp on	-0.099410001
grp on	0.01604481
grp on	-0.021366046
grp on	-0.022879132
grp on	0.123093887
grp on	0.026231789
grp on	0.003087803
grp on	0.029850361
grp on	0.278129104
grp on	-0.208246555
grp on	-0.168444541
grp on	0.078090905
grp on	-0.075566735
grp on	-0.006978259
grp on	0.132187597
grp on	0.144092924
grp on	0.071896049
grp on	-0.115989978
grp on	0.05867921
grp on	-0.123392165
grp on	-0.233503267
grp on	0.031888657
grp on	0.00490315
grp on	-0.065337077
grp on	-0.081713271
grp on	0.024683875
grp on	-0.173216515
grp on	0.160037233
grp on	0.171203601
grp on	-0.025463832
grp on	-0.021753823
grp on	0.164636247
grp on	0.063123532
grp on	0.089693987
grp on	0.25417241
grp on	0.0604186
grp on	-0.197281227
grp on	0.019382956
grp on	0.097461839
grp on	-0.054081478
grp on	0.26870588
grp on	-0.060668298
grp on	-0.069905504
grp on	-0.056684866
grp on	-0.132612721
grp on	0.185998683
grp on	0.086334549
grp on	-0.177658899
grp on	-0.04093861
grp on	0.215025678
grp on	0.066985228
grp on	0.253880911
grp on	-0.109786976
grp on	0.071824212
grp on	0.036568951
grp on	0.100278453
grp on	-0.054650287
grp on	-0.185649465
grp on	0.052780755
grp on	0.125951868
grp on	0.093310313
grp on	-0.128747123
grp on	-0.203888299
grp on	0.015468317
grp on	0.015331483
grp on	0.16153174
grp on	0.166993093
grp on	-0.157897395
grp on	-0.217274797
grp on	0.093382016
grp on	-0.044892526
grp on	0.087925561
grp on	-0.140991299
grp on	0.218900173
grp on	0.106607025
grp on	0.104519619
grp on	0.041055375
grp on	0.083885332
grp on	0.104969462
grp on	-0.00155049
grp on	0.216142375
grp on	0.102294611
grp on	-0.078205418
grp on	0.092374
grp on	0.037901599
grp on	0.094050085
grp on	0.016632364
grp on	0.153468019
grp on	-0.149557225
grp on	0.020212505
grp on	0.117633094
grp on	0.140887571
grp on	0.060739914
grp on	-0.009107754
grp on	-0.009848882
grp on	-0.008909992
grp on	0.006747602
grp on	-0.247572442
grp on	-0.03521429
grp on	0.065186857
grp on	0.203642397
grp on	0.199773753
grp on	0.103732509
grp on	0.026977155
grp on	0.122110447
grp on	0.007157082
grp on	0.183184035
grp on	-0.049512746
grp on	-0.052825486
grp on	0.177259866
grp on	-0.055045926
grp on	0.091928807
grp on	0.040272079
grp on	0.06837201
grp on	0.095233276
grp on	0.020741805
grp on	0.06316181
grp on	0.059090077
grp on	-0.060456991
grp on	0.019179371
grp on	-0.152405613
grp on	0.019747357
grp on	0.009392744
grp on	0.018737252
grp on	-0.087649612
grp on	0.119157444
grp on	-0.112919573
grp on	0.017493301
grp on	0.164947142
grp on	-0.039751116
grp on	0.2293792
grp on	0.190891276
grp on	0.191552198
grp on	0.019685985
grp on	-0.087993173
grp on	-0.403696993
grp on	-0.0388512
grp on	0.278765811
grp on	0.450022389
grp on	0.129555529
grp on	0.081737732
grp on	0.184333331
grp on	0.031648596
grp on	0.332305256
grp on	-0.093010795
grp on	0.059472772
grp on	0.157359582
grp on	0.323973104
grp on	-0.032775961
grp on	0.023312569
grp on	-0.045158537
grp on	-0.013992148
grp on	0.110662163
grp on	-0.313218039
grp on	-0.10988015
grp on	0.043882146
grp on	0.108659351
grp on	0.073096791
grp on	0.003746705
grp on	0.035321238
grp on	-0.090918436
grp on	-0.034943008
grp on	-0.023554582
grp on	0.032547508
grp on	-0.035746203
grp on	0.041752299
grp on	-0.006690803
grp on	-0.03549752
grp on	-0.143284021
grp on	0.235305246
grp on	0.148616735
grp on	-0.074826953
grp on	0.003393393
grp on	-0.182029461
grp on	-0.049222282
grp on	0.253732477
grp on	-0.236604457
grp on	0.211486453
grp on	-0.096936428
grp on	0.218596149
grp on	0.087255552
grp on	-0.099770728
grp on	0.092301709
grp on	-0.031732983
grp on	0.142443234
grp on	0.054393083
grp on	0.229174255
grp on	0.201491585
grp on	-0.077162751
grp on	-0.088244665
grp on	-0.106504482
grp on	-0.007228661
grp on	0.040334332
grp on	0.10818104
grp on	0.045486408
grp on	0.043966264
grp on	0.039159288
grp on	0.026215469
grp on	0.101930565
grp on	0.166934746
grp on	-0.118433791
grp on	0.111450573
grp on	-0.032564703
grp on	0.056508046
grp on	-0.071545243
grp on	0.108126779
grp on	0.141676096
grp on	0.042265536
grp on	-0.168150467
grp on	-0.112028807
grp on	0.00317708
grp on	-0.067855534
grp on	0.150774514
grp on	0.021943635
grp on	-0.063500917
grp on	0.053833713
grp on	0.075079105
grp on	-0.067205797
grp on	-0.027959286
grp on	-0.173935588
grp on	0.178217014
grp on	0.05642595
grp on	0.036256059
grp on	-0.102891597
grp on	0.124846494
grp on	-0.001609341
grp on	0.009563098
grp on	-0.204295732
grp on	0.115407685
grp on	0.133361305
grp on	0.053934521
grp on	0.086197706
grp on	-0.047762323
grp on	0.193711795
grp on	-0.059268427
grp on	-0.216027039
grp on	0.003242338
grp on	-0.035468688
grp on	-0.136618483
grp on	-0.025583089
grp on	0.02490999
grp on	-0.085148249
grp on	-0.176162727
grp on	0.026099404
grp on	-0.037587447
grp on	0.148964849
grp on	0.010157522
grp on	-0.134573365
grp on	0.036748797
grp on	0.06808124
grp on	-0.169528154
grp on	-0.093463846
grp on	-0.216307757
grp on	-0.114513469
grp on	0.141424422
grp on	0.296963356
grp on	0.276843631
grp on	-0.157750428
grp on	0.007493777
grp on	-0.059253524
grp on	0.143695148
grp on	0.162065088
grp on	-0.052517078
grp on	0.022163552
grp on	0.075940215
grp on	-0.164058577
grp on	0.023307769
grp on	0.135480248
grp on	-0.062502765
grp on	-0.054189512
grp on	0.089594505
grp on	0.150987289
grp on	0.146519616
grp on	0.013587786
grp on	-0.1420451
grp on	-0.048856895
grp on	-0.130506757
grp on	-0.150817517
grp on	-0.242086609
grp on	-0.145397152
grp on	0.103490028
grp on	-0.119695071
grp on	-0.047958524
grp on	-0.284915034
grp on	0.171878272
grp on	-0.232582449
grp on	0.01316432
grp on	0.056438345
grp on	-0.353234631
grp on	-0.080590664
grp on	0.044268923
grp on	-0.194735811
grp on	0.189567656
grp on	-0.099198707
grp on	-0.010703558
grp on	0.001733957
grp on	-0.099476763
grp on	0.060518962
grp on	-0.01937106
grp on	-0.096020878
grp on	0.048360838
grp on	0.207953012
grp on	-0.038338734
grp on	-0.031615808
grp on	0.191034722
grp on	-0.101933665
grp on	0.000423997
grp on	-0.010106535
grp on	0.037842012
grp on	-0.165552733
grp on	0.087676338
grp on	-0.088913903
grp on	-0.016734293
grp on	0.04799024
grp on	0.007063148
grp on	-0.007618397
grp on	0.011504413
grp on	-0.022111806
grp on	0.032159151
grp on	-0.030475526
grp on	-0.062732081
grp on	-0.247570432
grp on	0.017341546
grp on	-0.03025949
grp on	-0.025541407
grp on	0.042176136
grp on	0.048255358
grp on	-0.010994742
grp on	0.075522773
grp on	0.105492462
grp on	0.041999156
grp on	0.157658808
grp on	0.013785596
grp on	0.059268229
grp on	-0.05208141
grp on	0.307892673
iso off	-0.164528485
iso off	-0.003731688
iso off	-0.028313573
iso off	0.221866601
iso off	0.135916495
iso off	-0.002516936
iso off	-0.04515689
iso off	0.039564535
iso off	-0.000298795
iso off	0.04635232
iso off	0.055632298
iso off	0.155033665
iso off	0.058844173
iso off	-0.035723988
iso off	0.002687204
iso off	-0.058258955
iso off	0.029847481
iso off	0.029377606
iso off	0.076897931
iso off	-0.09061097
iso off	0.108387814
iso off	-0.066309037
iso off	-0.11487294
iso off	-0.200652242
iso off	0.026044588
iso off	-0.065181995
iso off	-0.021587527
iso off	0.06540747
iso off	-0.149920129
iso off	-0.074174101
iso off	-0.058321405
iso off	-0.012778007
iso off	0.105745797
iso off	0.006127867
iso off	0.108464192
iso off	0.126772799
iso off	0.061318144
iso off	0.106787964
iso off	-0.15777336
iso off	-0.095087062
iso off	0.06346795
iso off	-0.03440009
iso off	0.089227256
iso off	0.117479238
iso off	-0.049972632
iso off	-0.086101008
iso off	-0.180212563
iso off	0.051098339
iso off	0.122803869
iso off	0.03845825
iso off	-0.003732347
iso off	-0.009721708
iso off	-0.038184328
iso off	-0.006702277
iso off	-0.013686131
iso off	-0.014896008
iso off	-0.07340769
iso off	-0.180941311
iso off	-0.034401796
iso off	-0.025091513
iso off	-0.056229142
iso off	-0.084100295
iso off	-0.136553409
iso off	-0.029593781
iso off	-0.093494125
iso off	-0.027827787
iso off	0.025125345
iso off	-0.009602468
iso off	0.004793732
iso off	-0.090632138
iso off	0.092657423
iso off	-0.144791907
iso off	-0.075335902
iso off	0.108283989
iso off	-0.01258008
iso off	0.068039977
iso off	-0.009074114
iso off	-0.043467031
iso off	0.075487429
iso off	-0.027609574
iso off	0.03209028
iso off	-0.10167184
iso off	0.221202356
iso off	0.137425773
iso off	0.019692508
iso off	-0.095213479
iso off	0.027158305
iso off	0.073830091
iso off	0.153677212
iso off	0.044698445
iso off	-0.000275383
iso off	0.133494715
iso off	0.150948756
iso off	-0.071481992
iso off	0.068102281
iso off	0.014808754
iso off	0.1252996
iso off	0.13635827
iso off	-0.053154863
iso off	0.286237629
iso off	-0.151645671
iso off	-0.037807948
iso off	-0.050823349
iso off	-0.195449552
iso off	-0.062340811
iso off	0.134645955
iso off	-0.041960027
iso off	0.008934436
iso off	0.057675743
iso off	0.070216728
iso off	0.161576272
iso off	0.038723325
iso off	-0.162337783
iso off	0.268533319
iso off	-0.120480162
iso off	-0.143446438
iso off	0.177426727
iso off	-0.056372413
iso off	-0.04997499
iso off	-0.015759626
iso off	-0.068465481
iso off	-0.180302547
iso off	0.06288031
iso off	-0.052145188
iso off	0.123956505
iso off	-0.046065497
iso off	0.038033156
iso off	-0.008106169
iso off	0.111464823
iso off	0.049459282
iso off	0.13651575
iso off	-0.140382261
iso off	-0.028317425
iso off	-0.039489877
iso off	-0.016811622
iso off	-0.11144782
iso off	-0.134267489
iso off	-0.163298903
iso off	0.081287328
iso off	0.055679917
iso off	-0.0832405
iso off	0.064859037
iso off	-0.031062746
iso off	-0.152486706
iso off	0.075199711
iso off	-0.078738877
iso off	-0.014012594
iso off	0.110092397
iso off	0.308215013
iso off	0.085558183
iso off	-0.193622063
iso off	0.1060524
iso off	0.205396319
iso off	0.153897798
iso off	0.05874492
iso off	0.009766267
iso off	0.125706375
iso off	-0.149821731
iso off	-0.049492524
iso off	-0.145738641
iso off	-0.008820055
iso off	0.14327555
iso off	0.023562533
iso off	0.267010318
iso off	-0.043948051
iso off	0.1170125
iso off	-0.06217972
iso off	0.251968532
iso off	0.157734414
iso off	0.13397955
iso off	-0.204797294
iso off	0.068656998
iso off	-0.19037799
iso off	0.202943283
iso off	-0.132840545
iso off	0.192022756
iso off	-0.306383656
iso off	-0.009581164
iso off	-0.200364315
iso off	0.005489964
iso off	0.254197948
iso off	-0.129433521
iso off	-0.251919102
iso off	0.133704176
iso off	0.108956032
iso off	0.06289018
iso off	0.11436785
iso off	0.31241947
iso off	-0.25602131
iso off	0.135889921
iso off	-0.07484703
iso off	-0.124544126
iso off	-0.087920247
iso off	0.078230817
iso off	-0.014985445
iso off	-0.185022706
iso off	-0.027599912
iso off	-0.189978631
iso off	0.010258581
iso off	-0.164606688
iso off	0.344968514
iso off	-0.177225527
iso off	0.096283906
iso off	0.008938227
iso off	0.039426113
iso off	-0.00719538
iso off	-0.111338077
iso off	-0.018537504
iso off	-0.000243269
iso off	0.042972938
iso off	-0.06214045
iso off	-0.224666153
iso off	-0.116991953
iso off	-0.097693541
iso off	-0.102664807
iso off	-0.038086832
iso off	0.149469472
iso off	0.414862786
iso off	-0.047536901
iso off	0.025669645
iso off	-0.209195347
iso off	0.057115544
iso off	0.015617621
iso off	0.132741519
iso off	0.100980615
iso off	-0.022896144
iso off	-0.030958914
iso off	-0.040279245
iso off	-0.144308924
iso off	-0.17612423
iso off	0.207326817
iso off	-0.049871752
iso off	-0.129063754
iso off	0.043870144
iso off	-0.007866402
iso off	-0.160997023
iso off	-0.079968632
iso off	-0.022304954
iso off	-0.318874965
iso off	0.187478445
iso off	-0.162373069
iso off	0.121420664
iso off	-0.046174896
iso off	-0.109422593
iso off	-0.116690222
iso off	-0.001994268
iso off	0.131938501
iso off	-0.01527282
iso off	0.066849485
iso off	-0.066249822
iso off	0.003423479
iso off	-0.180299892
iso off	0.06379705
iso off	-0.125173946
iso off	0.049939203
iso off	-0.016292946
iso off	-0.036322004
iso off	0.105282277
iso off	0.157130505
iso off	0.032669201
iso off	0.144073487
iso off	-0.101906827
iso off	0.222175229
iso off	-0.150665413
iso off	0.075395112
iso off	0.007108313
iso off	-0.029184041
iso off	0.111887436
iso off	0.122165606
iso off	-0.005812805
iso off	0.009968362
iso off	-0.015292872
iso off	-0.027109621
iso off	0.154745089
iso off	0.152540865
iso off	-0.003298824
iso off	-0.094292295
iso off	0.162865289
iso off	0.209782952
iso off	-0.034084681
iso off	-0.183214081
iso off	0.196707454
iso off	-0.198466661
iso off	-0.089750705
iso off	-0.178739704
iso off	-0.10520282
iso off	-0.101340699
iso off	-0.077382327
iso off	-0.067175913
iso off	0.08873757
iso off	-0.030759425
iso off	-0.014202902
iso off	-0.148409801
iso off	-0.091107867
iso off	0.207671969
iso off	-0.092255845
iso off	-0.013206545
iso off	-0.04540797
iso off	-0.036053541
iso off	0.014532865
iso off	0.066129319
iso off	-0.142711213
iso off	0.056259362
iso off	-0.061786786
iso off	0.080578204
iso off	0.087047778
iso off	-0.080876931
iso off	-0.056036916
iso off	-0.079641341
iso off	0.079609362
iso off	-0.119773778
iso off	0.138189423
iso off	0.010073384
iso off	0.166086976
iso off	0.114546844
iso off	0.067617645
iso off	-0.10432144
iso off	0.028398193
iso off	0.135632868
iso off	0.012385332
iso off	-0.015218709
iso off	0.040790304
iso off	0.117436576
iso off	0.055683454
iso off	-0.033610876
iso off	-0.026132513
iso off	0.115008512
iso off	0.044256217
iso off	0.099293843
iso off	-0.020872177
iso off	0.1700497
iso off	-0.143172038
iso off	-0.068806626
iso off	-0.034674556
iso off	0.036988262
iso off	0.064534641
iso off	0.02767503
iso off	-0.055323802
iso off	0.101348041
iso off	-0.065515101
iso off	0.211668552
iso off	-0.000776254
iso off	-0.046995731
iso off	-0.08951219
iso off	0.106483766
iso off	0.06100922
iso off	0.171326498
iso off	-0.014943877
iso off	0.006922266
iso off	0.064839285
iso off	-0.089213504
iso off	0.162910014
iso off	0.118445672
iso off	-0.059580367
iso off	0.112222446
iso off	-0.015792946
iso off	0.048705283
iso off	-0.012309438
iso off	-0.049873548
iso off	-0.001556872
iso off	0.045314937
iso off	-0.002547203
iso off	0.110609491
iso off	0.219455048
iso off	0.137818325
iso off	-0.067199126
iso off	0.063995014
iso off	0.037870611
iso off	0.013411405
iso off	-0.105371271
iso off	-0.166787787
iso off	0.136084838
iso off	0.019877923
iso off	0.043484026
iso off	-0.003206141
iso off	-0.105812211
iso off	-0.047055847
iso off	-0.060213809
iso off	-0.176542512
iso off	0.066795887
iso off	0.043987033
iso off	-0.056022565
iso off	-0.101441
iso off	0.1291945
iso off	-0.063506513
iso off	0.201530727
iso off	0.073083696
iso off	0.191011949
iso off	0.000593772
iso off	-0.005674732
iso off	-0.090024904
iso off	0.052548346
iso off	0.046236183
iso off	-0.026053339
iso off	-0.038833356
iso off	-0.003392028
iso off	-0.10807594
iso off	-0.224250539
iso off	0.134728648
iso off	-0.027588278
iso off	0.013926158
iso off	0.220453331
iso off	0.05320517
iso off	-0.291845528
iso off	-0.047421714
iso off	-0.116621958
iso off	-0.02671455
iso off	0.053512443
iso off	-0.115653767
iso off	0.121310853
iso off	-0.115978749
iso off	0.035357992
iso off	0.077564367
iso off	-0.05679913
iso off	0.229783433
iso off	-0.035869225
iso off	0.165978301
iso off	0.045149352
iso off	-0.039192764
iso off	-0.072782808
iso off	0.01017271
iso off	0.012988198
iso off	0.050861986
iso off	-0.03346065
iso off	-0.050793233
iso off	0.285077215
iso off	0.013476793
iso off	-0.092522679
iso off	0.023860395
iso off	0.097598197
iso off	0.017836186
iso off	0.068225435
iso off	-0.089072169
iso off	-0.039655626
iso off	0.033140156
iso off	-0.044403778
iso off	-0.059016271
iso off	0.074416519
iso off	0.161308821
iso off	0.003726196
iso off	-0.067231149
iso off	0.046101471
iso off	-0.211935272
iso off	-0.114096263
iso off	0.086576666
iso off	-0.167260865
iso off	-0.044740615
iso off	0.014874378
iso off	0.007628167
iso off	-0.040684758
iso off	0.050272207
iso off	-0.004943479
iso off	-0.004882763
iso off	0.031572044
iso off	-0.025854023
iso off	0.054958294
iso off	-0.05773215
iso off	0.101965927
iso off	0.033755967
iso off	-0.052031305
iso off	-0.079011915
iso off	-0.067310264
iso off	-0.05751511
iso off	0.137130912
iso off	0.056798305
iso off	0.035478906
iso off	-0.054288717
iso off	0.079675452
iso off	0.139575813
iso off	-0.145071875
iso off	0.062871607
iso off	-0.071337831
iso off	0.010197388
iso off	0.088674047
iso off	-0.0178981
iso off	-0.012857377
iso off	-0.037897942
iso off	0.182386817
iso off	0.076839967
iso off	-0.050342973
iso off	0.039223235
iso off	-0.089796559
iso off	0.107116334
iso off	0.00766457
