# Supplementary material for: Separable dorsal raphe dopamine projections mimic the facets of a loneliness-like state
Source: eLife. 2025 Aug 1;14:RP105955. doi: 10.7554/eLife.105955 (PMC12316461; doi:10.7554/eLife.105955)
Supplement: Figure 7—source data 4. [file elife-105955-fig7-data4.csv]

animalID	coreg-cell	grp off-soc	grp on-soc	grp off-obj	grp on-obj
1	1	Neutral	Neutral	Neutral	Neutral
1	2	Neutral	Neutral	Neutral	Neutral
1	3	Neutral	Neutral	Neutral	Neutral
1	4	Excited	Neutral	Excited	Neutral
1	5	Neutral	Neutral	Neutral	Neutral
1	6	Neutral	Neutral	Neutral	Neutral
1	7	Neutral	Neutral	Neutral	Neutral
1	8	Neutral	Neutral	Neutral	Neutral
1	9	Neutral	Neutral	Neutral	Neutral
1	10	Neutral	Neutral	Neutral	Neutral
1	11	Neutral	Neutral	Neutral	Neutral
1	12	Neutral	Neutral	Neutral	Neutral
1	13	Supressed	Supressed	Supressed	Supressed
1	14	Neutral	Neutral	Neutral	Neutral
1	15	Neutral	Neutral	Neutral	Neutral
1	16	Neutral	Neutral	Neutral	Neutral
1	17	Neutral	Neutral	Neutral	Neutral
1	18	Excited	Neutral	Excited	Neutral
1	19	Neutral	Neutral	Neutral	Neutral
1	20	Neutral	Neutral	Neutral	Neutral
1	21	Neutral	Neutral	Neutral	Neutral
1	22	Neutral	Neutral	Neutral	Neutral
1	23	Neutral	Neutral	Neutral	Neutral
1	24	Neutral	Neutral	Neutral	Neutral
1	25	Neutral	Neutral	Neutral	Neutral
1	26	Excited	Excited	Excited	Excited
1	27	Neutral	Excited	Neutral	Excited
2	1	Neutral	Excited	Neutral	Excited
2	2	Neutral	Neutral	Neutral	Neutral
2	3	Neutral	Neutral	Neutral	Neutral
2	4	Neutral	Neutral	Neutral	Neutral
2	5	Neutral	Neutral	Neutral	Neutral
2	6	Neutral	Neutral	Neutral	Neutral
2	7	Neutral	Neutral	Neutral	Neutral
2	8	Neutral	Supressed	Neutral	Supressed
2	9	Neutral	Neutral	Neutral	Neutral
2	10	Excited	Neutral	Excited	Neutral
2	11	Neutral	Neutral	Neutral	Neutral
2	12	Neutral	Neutral	Neutral	Neutral
2	13	Neutral	Neutral	Neutral	Neutral
2	14	Neutral	Neutral	Neutral	Neutral
2	15	Neutral	Neutral	Neutral	Neutral
2	16	Neutral	Neutral	Neutral	Neutral
2	17	Excited	Neutral	Excited	Neutral
2	18	Neutral	Neutral	Neutral	Neutral
2	19	Neutral	Neutral	Neutral	Neutral
2	20	Neutral	Neutral	Neutral	Neutral
2	21	Neutral	Neutral	Neutral	Neutral
2	22	Neutral	Neutral	Neutral	Neutral
2	23	Neutral	Excited	Neutral	Excited
2	24	Neutral	Neutral	Neutral	Neutral
2	25	Neutral	Neutral	Neutral	Neutral
3	1	Neutral	Neutral	Neutral	Neutral
3	2	Neutral	Neutral	Neutral	Neutral
3	3	Neutral	Neutral	Neutral	Neutral
3	4	Neutral	Neutral	Neutral	Neutral
3	5	Supressed	Neutral	Supressed	Neutral
3	6	Neutral	Neutral	Neutral	Neutral
3	7	Neutral	Neutral	Neutral	Neutral
3	8	Neutral	Neutral	Neutral	Neutral
3	9	Neutral	Neutral	Neutral	Neutral
3	10	Neutral	Neutral	Neutral	Neutral
3	11	Neutral	Excited	Neutral	Excited
3	12	Neutral	Neutral	Neutral	Neutral
3	13	Neutral	Neutral	Neutral	Neutral
3	14	Neutral	Neutral	Neutral	Neutral
3	15	Neutral	Neutral	Neutral	Neutral
3	16	Excited	Neutral	Excited	Neutral
3	17	Neutral	Neutral	Neutral	Neutral
3	18	Excited	Neutral	Excited	Neutral
3	19	Neutral	Neutral	Neutral	Neutral
3	20	Neutral	Neutral	Neutral	Neutral
3	21	Neutral	Excited	Neutral	Excited
3	22	Neutral	Neutral	Neutral	Neutral
3	23	Neutral	Neutral	Neutral	Neutral
3	24	Neutral	Supressed	Neutral	Supressed
4	1	Neutral	Neutral	Neutral	Neutral
4	2	Neutral	Excited	Neutral	Excited
4	3	Neutral	Neutral	Neutral	Neutral
4	4	Excited	Excited	Excited	Excited
4	5	Neutral	Neutral	Neutral	Neutral
4	6	Neutral	Neutral	Neutral	Neutral
4	7	Neutral	Supressed	Neutral	Supressed
4	8	Neutral	Neutral	Neutral	Neutral
4	9	Neutral	Neutral	Neutral	Neutral
4	10	Neutral	Neutral	Neutral	Neutral
4	11	Neutral	Neutral	Neutral	Neutral
4	12	Neutral	Neutral	Neutral	Neutral
4	13	Neutral	Neutral	Neutral	Neutral
4	14	Neutral	Neutral	Neutral	Neutral
5	1	Supressed	Neutral	Supressed	Neutral
5	2	Neutral	Excited	Neutral	Excited
5	3	Neutral	Neutral	Neutral	Neutral
5	4	Neutral	Neutral	Neutral	Neutral
5	5	Supressed	Neutral	Supressed	Neutral
5	6	Neutral	Excited	Neutral	Excited
5	7	Neutral	Supressed	Neutral	Supressed
5	8	Supressed	Neutral	Supressed	Neutral
5	9	Neutral	Neutral	Neutral	Neutral
5	10	Neutral	Neutral	Neutral	Neutral
5	11	Neutral	Neutral	Neutral	Neutral
6	1	Neutral	Neutral	Neutral	Neutral
6	2	Neutral	Neutral	Neutral	Neutral
6	3	Neutral	Neutral	Neutral	Neutral
6	4	Excited	Supressed	Excited	Supressed
6	5	Neutral	Neutral	Neutral	Neutral
6	6	Neutral	Neutral	Neutral	Neutral
7	1	Neutral	Neutral	Neutral	Neutral
7	2	Excited	Neutral	Excited	Neutral
7	3	Neutral	Neutral	Neutral	Neutral
7	4	Supressed	Neutral	Supressed	Neutral
7	5	Neutral	Neutral	Neutral	Neutral
7	6	Neutral	Neutral	Neutral	Neutral
7	7	Neutral	Neutral	Neutral	Neutral
7	8	Neutral	Neutral	Neutral	Neutral
7	9	Neutral	Neutral	Neutral	Neutral
7	10	Neutral	Excited	Neutral	Excited
7	11	Excited	Neutral	Excited	Neutral
7	12	Neutral	Neutral	Neutral	Neutral
7	13	Neutral	Neutral	Neutral	Neutral
7	14	Neutral	Neutral	Neutral	Neutral
7	15	Neutral	Neutral	Neutral	Neutral
7	16	Neutral	Neutral	Neutral	Neutral
7	17	Neutral	Excited	Neutral	Excited
7	18	Neutral	Neutral	Neutral	Neutral
7	19	Neutral	Neutral	Neutral	Neutral
7	20	Neutral	Neutral	Neutral	Neutral
7	21	Neutral	Neutral	Neutral	Neutral
7	22	Neutral	Supressed	Neutral	Supressed
7	23	Neutral	Supressed	Neutral	Supressed
7	24	Neutral	Neutral	Neutral	Neutral
7	25	Neutral	Excited	Neutral	Excited
7	26	Neutral	Neutral	Neutral	Neutral
7	27	Excited	Neutral	Excited	Neutral
7	28	Neutral	Neutral	Neutral	Neutral
7	29	Neutral	Neutral	Neutral	Neutral
7	30	Neutral	Neutral	Neutral	Neutral
7	31	Neutral	Neutral	Neutral	Neutral
7	32	Neutral	Excited	Neutral	Excited
7	33	Neutral	Neutral	Neutral	Neutral
7	34	Neutral	Neutral	Neutral	Neutral
7	35	Neutral	Excited	Neutral	Excited
7	36	Supressed	Neutral	Supressed	Neutral
7	37	Excited	Neutral	Excited	Neutral
7	38	Neutral	Neutral	Neutral	Neutral
7	39	Neutral	Neutral	Neutral	Neutral
8	1	Neutral	Neutral	Neutral	Neutral
8	2	Supressed	Neutral	Supressed	Neutral
8	3	Neutral	Neutral	Neutral	Neutral
8	4	Neutral	Neutral	Neutral	Neutral
8	5	Neutral	Excited	Neutral	Excited
8	6	Neutral	Neutral	Neutral	Neutral
8	7	Neutral	Neutral	Neutral	Neutral
8	8	Supressed	Neutral	Supressed	Neutral
8	9	Neutral	Neutral	Neutral	Neutral
8	10	Neutral	Neutral	Neutral	Neutral
8	11	Neutral	Neutral	Neutral	Neutral
8	12	Neutral	Neutral	Neutral	Neutral
8	13	Neutral	Neutral	Neutral	Neutral
8	14	Neutral	Neutral	Neutral	Neutral
8	15	Neutral	Neutral	Neutral	Neutral
8	16	Supressed	Neutral	Supressed	Neutral
8	17	Neutral	Neutral	Neutral	Neutral
8	18	Neutral	Neutral	Neutral	Neutral
8	19	Neutral	Neutral	Neutral	Neutral
8	20	Neutral	Excited	Neutral	Excited
8	21	Neutral	Neutral	Neutral	Neutral
8	22	Neutral	Neutral	Neutral	Neutral
8	23	Neutral	Neutral	Neutral	Neutral
8	24	Neutral	Neutral	Neutral	Neutral
8	25	Neutral	Excited	Neutral	Excited
8	26	Neutral	Neutral	Neutral	Neutral
8	27	Neutral	Neutral	Neutral	Neutral
8	28	Neutral	Neutral	Neutral	Neutral
8	29	Neutral	Supressed	Neutral	Supressed
8	30	Neutral	Neutral	Neutral	Neutral
8	31	Neutral	Neutral	Neutral	Neutral
8	32	Neutral	Neutral	Neutral	Neutral
8	33	Neutral	Neutral	Neutral	Neutral
8	34	Excited	Neutral	Excited	Neutral
8	35	Supressed	Supressed	Supressed	Supressed
8	36	Neutral	Neutral	Neutral	Neutral
8	37	Excited	Neutral	Excited	Neutral
8	38	Neutral	Neutral	Neutral	Neutral
8	39	Neutral	Neutral	Neutral	Neutral
8	40	Neutral	Neutral	Neutral	Neutral
9	1	Supressed	Neutral	Supressed	Neutral
9	2	Excited	Neutral	Excited	Neutral
9	3	Neutral	Neutral	Neutral	Neutral
9	4	Neutral	Neutral	Neutral	Neutral
9	5	Neutral	Neutral	Neutral	Neutral
9	6	Neutral	Neutral	Neutral	Neutral
9	7	Neutral	Neutral	Neutral	Neutral
9	8	Neutral	Neutral	Neutral	Neutral
9	9	Neutral	Neutral	Neutral	Neutral
9	10	Neutral	Neutral	Neutral	Neutral
9	11	Neutral	Neutral	Neutral	Neutral
9	12	Neutral	Supressed	Neutral	Supressed
9	13	Neutral	Neutral	Neutral	Neutral
10	1	Neutral	Neutral	Neutral	Neutral
10	2	Neutral	Neutral	Neutral	Neutral
10	3	Neutral	Neutral	Neutral	Neutral
