# Supplementary material for: Separable dorsal raphe dopamine projections mimic the facets of a loneliness-like state
Source: eLife. 2025 Aug 1;14:RP105955. doi: 10.7554/eLife.105955 (PMC12316461; doi:10.7554/eLife.105955)
Supplement: Figure 7—source data 5. [file elife-105955-fig7-data5.csv]

Condition	stimulus	response	count
grp off	social cup	Neutral	460
grp off	social cup	Excited	31
grp off	social cup	Supressed	25
grp on	social cup	Neutral	517
grp on	social cup	Excited	42
grp on	social cup	Supressed	23
iso off	social cup	Neutral	539
iso off	social cup	Excited	36
iso off	social cup	Supressed	37
grp off	object cup	Neutral	469
grp off	object cup	Excited	21
grp off	object cup	Supressed	26
grp on	object cup	Neutral	547
grp on	object cup	Excited	14
grp on	object cup	Supressed	21
iso off	object cup	Neutral	559
iso off	object cup	Excited	22
iso off	object cup	Supressed	31
