# Supplementary material for: Separable dorsal raphe dopamine projections mimic the facets of a loneliness-like state
Source: eLife. 2025 Aug 1;14:RP105955. doi: 10.7554/eLife.105955 (PMC12316461; doi:10.7554/eLife.105955)
Supplement: Figure 7—source data 6. [file elife-105955-fig7-data6.csv]

stimulus	response	stimulus	responsive percent
grp off	excited	social cup	0.026315789
grp off	excited	social cup	0.081081081
grp off	excited	social cup	0.117647059
grp off	excited	social cup	0.057142857
grp off	excited	social cup	0.085714286
grp off	excited	social cup	0.025641026
grp off	excited	social cup	0.125
grp off	excited	social cup	0
grp off	excited	social cup	0.084745763
grp off	excited	social cup	0.057142857
grp off	excited	social cup	0.047619048
grp off	excited	social cup	0
grp on	excited	social cup	0.111111111
grp on	excited	social cup	0.074626866
grp on	excited	social cup	0.047619048
grp on	excited	social cup	0.051282051
grp on	excited	social cup	0.142857143
grp on	excited	social cup	0.19047619
grp on	excited	social cup	0
grp on	excited	social cup	0
grp on	excited	social cup	0.14516129
grp on	excited	social cup	0.040540541
grp on	excited	social cup	0
grp on	excited	social cup	0.2
iso off	excited	social cup	0.026315789
iso off	excited	social cup	0.020833333
iso off	excited	social cup	0.038461538
iso off	excited	social cup	0.033333333
iso off	excited	social cup	0.059405941
iso off	excited	social cup	0.022727273
iso off	excited	social cup	0
iso off	excited	social cup	0
iso off	excited	social cup	0
iso off	excited	social cup	0.066666667
iso off	excited	social cup	0
grp off	inhibited	social cup	0.026315789
grp off	inhibited	social cup	0.027027027
grp off	inhibited	social cup	0
grp off	inhibited	social cup	0.057142857
grp off	inhibited	social cup	0.042857143
grp off	inhibited	social cup	0.128205128
grp off	inhibited	social cup	0
grp off	inhibited	social cup	0
grp off	inhibited	social cup	0.033898305
grp off	inhibited	social cup	0.071428571
grp off	inhibited	social cup	0.095238095
grp off	inhibited	social cup	0.111111111
grp on	inhibited	social cup	0.055555556
grp on	inhibited	social cup	0.014925373
grp on	inhibited	social cup	0.047619048
grp on	inhibited	social cup	0.051282051
grp on	inhibited	social cup	0.035714286
grp on	inhibited	social cup	0.047619048
grp on	inhibited	social cup	0.1
grp on	inhibited	social cup	0
grp on	inhibited	social cup	0.032258065
grp on	inhibited	social cup	0.067567568
grp on	inhibited	social cup	0.125
grp on	inhibited	social cup	0
iso off	inhibited	social cup	0
iso off	inhibited	social cup	0.0625
iso off	inhibited	social cup	0.038461538
iso off	inhibited	social cup	0.033333333
iso off	inhibited	social cup	0.089108911
iso off	inhibited	social cup	0.022727273
iso off	inhibited	social cup	0.05
iso off	inhibited	social cup	0
iso off	inhibited	social cup	0
iso off	inhibited	social cup	0.102272727
iso off	inhibited	social cup	0.1
iso off	inhibited	social cup	0
