# Supplementary material for: Separable dorsal raphe dopamine projections mimic the facets of a loneliness-like state
Source: eLife. 2025 Aug 1;14:RP105955. doi: 10.7554/eLife.105955 (PMC12316461; doi:10.7554/eLife.105955)
Supplement: Figure 7—source data 7. [file elife-105955-fig7-data7.csv]

stimulus	response	stimulus	responsive percent
grp off	excited	object cup	0.026315789
grp off	excited	object cup	0.135135135
grp off	excited	object cup	0.029411765
grp off	excited	object cup	0.028571429
grp off	excited	object cup	0.028571429
grp off	excited	object cup	0
grp off	excited	object cup	0
grp off	excited	object cup	0.016949153
grp off	excited	object cup	0.014285714
grp off	excited	object cup	0
grp off	excited	object cup	0.111111111
grp on	excited	object cup	0
grp on	excited	object cup	0.014925373
grp on	excited	object cup	0.071428571
grp on	excited	object cup	0.025641026
grp on	excited	object cup	0
grp on	excited	object cup	0.047619048
grp on	excited	object cup	0.05
grp on	excited	object cup	0
grp on	excited	object cup	0.040540541
grp on	excited	object cup	0
grp on	excited	object cup	0
iso off	excited	object cup	0.078947368
iso off	excited	object cup	0
iso off	excited	object cup	0.038461538
iso off	excited	object cup	0.1
iso off	excited	object cup	0.02970297
iso off	excited	object cup	0
iso off	excited	object cup	0
iso off	excited	object cup	0.020833333
iso off	excited	object cup	0.068181818
iso off	excited	object cup	0.033333333
iso off	excited	object cup	0
grp off	inhibited	object cup	0.026315789
grp off	inhibited	object cup	0.108108108
grp off	inhibited	object cup	0.028571429
grp off	inhibited	object cup	0.042857143
grp off	inhibited	object cup	0.076923077
grp off	inhibited	object cup	0
grp off	inhibited	object cup	0
grp off	inhibited	object cup	0.016949153
grp off	inhibited	object cup	0.014285714
grp off	inhibited	object cup	0
grp off	inhibited	object cup	0
grp on	inhibited	object cup	0
grp on	inhibited	object cup	0
grp on	inhibited	object cup	0.119047619
grp on	inhibited	object cup	0.025641026
grp on	inhibited	object cup	0.035714286
grp on	inhibited	object cup	0.238095238
grp on	inhibited	object cup	0.05
grp on	inhibited	object cup	0.181818182
grp on	inhibited	object cup	0.032258065
grp on	inhibited	object cup	0
grp on	inhibited	object cup	0
grp on	inhibited	object cup	0.2
iso off	inhibited	object cup	0.105263158
iso off	inhibited	object cup	0.020833333
iso off	inhibited	object cup	0.153846154
iso off	inhibited	object cup	0.033333333
iso off	inhibited	object cup	0.02970297
iso off	inhibited	object cup	0
iso off	inhibited	object cup	0.05
iso off	inhibited	object cup	0.2
iso off	inhibited	object cup	0.125
iso off	inhibited	object cup	0.056818182
iso off	inhibited	object cup	0.066666667
iso off	inhibited	object cup	0
