# Supplementary material for: Separable dorsal raphe dopamine projections mimic the facets of a loneliness-like state
Source: eLife. 2025 Aug 1;14:RP105955. doi: 10.7554/eLife.105955 (PMC12316461; doi:10.7554/eLife.105955)
Supplement: Figure 7—source data 8. [file elife-105955-fig7-data8.csv]

stimulus	soc:obj ratio	soc-exc percent
grp off	0.52	0.026315789
grp off	0.82	0.081081081
grp off	0.15	0.117647059
grp off	2.19	0.085714286
grp off	0.89	0.025641026
grp off	1.67	0.125
grp off	1.28	0.084745763
grp off	1.63	0.057142857
grp off	1.83	0.047619048
grp off	0.97	0
grp on	0.82	0.074626866
grp on	1.14	0.047619048
grp on	2.03	0.142857143
grp on	1.8	0.19047619
grp on	1.09	0
grp on	1.25	0.14516129
grp on	1.75	0.040540541
grp on	0.91	0
grp on	1.9	0.2
iso off	1.67	0.026315789
iso off	2.04	0.020833333
iso off	1.25	0.038461538
iso off	0.64	0.059405941
iso off	0.82	0.022727273
iso off	1.18	0
iso off	1.65	0
iso off	2.22	0.170454545
iso off	1.22	0.066666667
iso off	1.44	0
