# Supplementary material for: Separable dorsal raphe dopamine projections mimic the facets of a loneliness-like state
Source: eLife. 2025 Aug 1;14:RP105955. doi: 10.7554/eLife.105955 (PMC12316461; doi:10.7554/eLife.105955)
Supplement: Figure 7—figure supplement 1—source data 1. [file elife-105955-fig7-figsupp1-data1.csv]

red	blue (0.3W)	blue (0.2W)	red (norm)	blue(norm) (0.3W)	blue (norm) (0.2W)
-1.20306766	-0.395433664	-0.574742973	1	0.328688	0.477731
3.10314	0.819853604	-0.054921437	1	0.264201	-0.0177
-1.302835226	-0.182530612	-0.482167542	1	0.140103	0.370091
10.78822899	0.232836351	0.104636513	1	0.021582	0.009699
-3.886911631	-0.278333098	-0.517159164	1	0.071608	0.133051
-2.14893508	-0.577140689	-0.578409314	1	0.268571	0.269161
4.52604723	0.56276226	0.288105905	1	0.124339	0.063655
6.862020016	0.192314491	0.17609866	1	0.028026	0.025663
9.273010254	0.25969857	0.550267518	1	0.028006	0.059341
