# Supplementary material for: Separable dorsal raphe dopamine projections mimic the facets of a loneliness-like state
Source: eLife. 2025 Aug 1;14:RP105955. doi: 10.7554/eLife.105955 (PMC12316461; doi:10.7554/eLife.105955)
Supplement: Figure 7—figure supplement 1—source data 2. [file elife-105955-fig7-figsupp1-data2.csv]

red	blue (0.3W)	blue (0.2W)	red (norm)	blue(norm) (0.3W)	blue (norm) (0.2W)
-2338.216309	503.1127319	-93.18757629	1	-0.21517	0.039854
548.163	95.92254639	-50.96828079	1	0.174989	-0.09298
-2796.896973	624.6696777	-180.8410492	1	-0.22334	0.064658
1346.987671	-35.83124161	-53.77947998	1	-0.0266	-0.03993
-11428.25488	723.2201538	96.3563385	1	-0.06328	-0.00843
-5984.11377	137.8455353	-30.40483475	1	-0.02304	0.005081
602.5239868	55.48800659	25.82557487	1	0.092093	0.042862
1278.758911	-17.36522675	-37.7818	1	-0.01358	-0.02955
1814.74	13.54490948	47.33615494	1	0.007464	0.026084
