# Supplementary material for: Separable dorsal raphe dopamine projections mimic the facets of a loneliness-like state
Source: eLife. 2025 Aug 1;14:RP105955. doi: 10.7554/eLife.105955 (PMC12316461; doi:10.7554/eLife.105955)
Supplement: Figure 7—figure supplement 1—source data 3. [file elife-105955-fig7-figsupp1-data3.csv]

red	red+0.3W blue	red (norm)	red+0.3W blue (norm)
-1.20306766	-0.616796374	1	0.512686
3.10314	2.122390985	1	0.683949
-1.302835226	-1.20402503	1	0.924158
10.78822899	6.705385685	1	0.621546
-3.886911631	-2.652066708	1	0.682307
-2.14893508	-1.349662781	1	0.628061
4.52604723	3.514667034	1	0.776542
6.862020016	6.988981724	1	1.018502
4.717433453	3.57015729	1	0.756801
7.339054108	2.325312376	1	0.316841
10.37004471	5.301908493	1	0.511272
9.273010254	0.973545611	1	0.104987
