# Supplementary material for: Separable dorsal raphe dopamine projections mimic the facets of a loneliness-like state
Source: eLife. 2025 Aug 1;14:RP105955. doi: 10.7554/eLife.105955 (PMC12316461; doi:10.7554/eLife.105955)
Supplement: Figure 7—figure supplement 1—source data 4. [file elife-105955-fig7-figsupp1-data4.csv]

red	red+0.3W blue	red (norm)	red+0.3W blue (norm)
-2338.216309	-403.9121704	1	0.172744
548.163	377.3369446	1	0.688366
-2796.896973	-2741.359863	1	0.980143
1346.987671	662.1635742	1	0.491588
-11428.25488	-6986.779785	1	0.61136
-5984.11377	-3417.929688	1	0.571167
602.5239868	409.335907	1	0.679369
1278.758911	955.0444946	1	0.746853
861.7698364	464.5653687	1	0.539083
965.3079834	227.1880035	1	0.235353
1934.197876	636.8881836	1	0.329278
1814.74	129.1286926	1	0.071155
