# Supplementary material for: Separable dorsal raphe dopamine projections mimic the facets of a loneliness-like state
Source: eLife. 2025 Aug 1;14:RP105955. doi: 10.7554/eLife.105955 (PMC12316461; doi:10.7554/eLife.105955)
Supplement: Figure 7—figure supplement 1—source data 5. [file elife-105955-fig7-figsupp1-data5.csv]

grp off ratio	grp on ratio	iso off ratio	grp off duration	grp on duration	iso off duration
1.18	0.88	0.6	290.49	232.17	184.93
1.01	1.39	1.21	256.17	273.93	269.13
