# Supplementary material for: Separable dorsal raphe dopamine projections mimic the facets of a loneliness-like state
Source: eLife. 2025 Aug 1;14:RP105955. doi: 10.7554/eLife.105955 (PMC12316461; doi:10.7554/eLife.105955)
Supplement: Figure 7—figure supplement 1—source data 6. [file elife-105955-fig7-figsupp1-data6.csv]

Condition	auROCsocial - auROCobject
grp off	0.079971923
grp off	-0.077730142
grp off	0.038728856
grp off	-0.125369902
grp off	-0.058946278
grp off	-0.027148654
grp off	0.112369342
grp off	0.113494446
grp off	0.046624776
grp off	0.085776683
grp off	-0.059112159
grp off	0.119624131
grp off	0.000771194
grp off	0.048819998
grp off	-0.013712141
grp off	-0.013341146
grp off	0.024098256
grp off	-0.027784277
grp off	0.054272992
grp off	0.047727125
grp off	0.035734537
grp off	-0.073481479
grp off	-0.00088352
grp off	0.082448853
grp off	0.06823949
grp off	0.084139278
grp off	-0.116497891
grp off	-0.086871667
grp off	-0.03533131
grp off	-0.010211619
grp off	0.05522658
grp off	0.057837227
grp off	0.012749579
grp off	-0.000638984
grp off	-0.123226795
grp off	-0.023999371
grp off	-0.032263341
grp off	-0.066355679
grp off	0.089085099
grp on	-0.054675632
grp on	0.021491054
grp on	0.06432556
grp on	0.090461366
grp on	0.101746557
grp on	-0.140277292
grp on	-0.085856126
grp on	-0.108616703
grp on	-0.10630221
grp on	-0.030509361
grp on	0.033504672
grp on	-0.074200426
grp on	0.035157259
grp on	0.097008793
grp on	-0.028198298
grp on	-0.027440197
grp on	-0.01502219
grp on	0.007662235
grp on	0.046859054
grp on	-0.039181365
grp on	0.057639727
grp on	-0.109621673
grp on	-0.065770896
grp on	-0.106454306
grp on	-0.054335146
grp on	0.098722964
grp on	-0.012334442
grp on	-0.012989121
grp on	-0.035251175
grp on	-0.039247805
grp on	0.010072056
grp on	-0.015982048
grp on	0.13367206
grp on	0.075966081
grp on	4.98619E-06
grp on	0.176665504
grp on	0.006719181
grp on	0.092178494
grp on	0.012960831
grp on	0.134381809
grp on	-0.154722265
grp on	-0.206825418
grp on	-0.03041348
grp on	0.198416124
grp on	-0.138755911
grp on	-0.048696014
grp on	0.061516925
grp on	0.059593974
grp on	0.15187596
grp on	-0.039297418
grp on	0.143704792
grp on	-0.012112585
grp on	0.059885298
grp on	0.134652914
grp on	0.133688485
grp on	0.100122735
grp on	0.068298905
grp on	-0.124752051
grp on	0.214110377
grp on	0.008978897
grp on	0.179631708
iso off	-0.051251707
iso off	0.034842213
iso off	0.074417489
iso off	0.093441811
iso off	-0.175644383
iso off	-0.060861931
iso off	0.05486232
iso off	0.145117659
iso off	0.063968289
iso off	0.156873927
iso off	0.136432087
iso off	0.040435448
iso off	-0.134367692
iso off	-0.09238103
iso off	-0.090343399
iso off	-0.199428048
iso off	-0.036432005
iso off	0.029586621
iso off	-0.062762901
iso off	0.128822805
iso off	0.006677654
iso off	-0.190175639
iso off	0.077640208
iso off	-0.020446587
iso off	-0.148174127
iso off	-0.032815726
iso off	-0.009827004
iso off	0.130253326
iso off	-0.096443684
iso off	0.083482735
iso off	0.026782747
iso off	0.038274841
iso off	-0.003174074
iso off	0.011269947
iso off	0.038806452
iso off	-0.133239372
iso off	-0.029917975
iso off	0.018770518
iso off	-0.097124344
iso off	-0.007535576
iso off	0.155528706
iso off	0.109180774
iso off	0.072803278
iso off	-0.003575699
iso off	-0.128153593
iso off	0.073598848
iso off	-0.026371991
iso off	-0.113734715
iso off	-0.106883656
iso off	0.119699422
iso off	0.01592569
iso off	-0.018499072
iso off	0.085468578
iso off	0.057243747
iso off	-0.002487863
iso off	0.032649054
iso off	0.05730362
iso off	0.038163142
iso off	0.033613447
iso off	0.099910052
iso off	-0.095457952
iso off	-0.127799094
iso off	-0.042021632
iso off	0.003065513
iso off	-0.070545999
iso off	0.064392727
iso off	-0.035483377
iso off	-0.01104331
iso off	0.033672406
iso off	-0.031775186
iso off	-0.022707561
iso off	0.101495879
iso off	0.142258435
iso off	0.070494821
iso off	-0.111401858
iso off	-0.058759355
