# Supplementary material for: Separable dorsal raphe dopamine projections mimic the facets of a loneliness-like state
Source: eLife. 2025 Aug 1;14:RP105955. doi: 10.7554/eLife.105955 (PMC12316461; doi:10.7554/eLife.105955)
Supplement: Figure 7—figure supplement 1—source data 7. [file elife-105955-fig7-figsupp1-data7.csv]

stimulus	soc:obj ratio	soc-exc percent
grp off	0.52	0.026316
grp off	0.82	0.135135
grp off	0.15	0.029412
grp off	2.19	0.028571
grp off	0.89	0
grp off	1.67	0
grp off	1.28	0.016949
grp off	1.63	0.014286
grp off	1.83	0
grp off	0.97	0.111111
grp on	0.82	0.014925
grp on	1.14	0.071429
grp on	2.03	0
grp on	1.8	0.047619
grp on	1.09	0.05
grp on	1.25	0
grp on	1.75	0.040541
grp on	0.91	0
grp on	1.9	0
iso off	1.67	0.078947
iso off	2.04	0
iso off	1.25	0.038462
iso off	0.64	0.029703
iso off	0.82	0
iso off	1.18	0
iso off	1.65	0.020833
iso off	2.22	0.068182
iso off	1.22	0.033333
iso off	1.44	0
