# Supplementary material for: Separable dorsal raphe dopamine projections mimic the facets of a loneliness-like state
Source: eLife. 2025 Aug 1;14:RP105955. doi: 10.7554/eLife.105955 (PMC12316461; doi:10.7554/eLife.105955)
Supplement: Figure 7—figure supplement 1—source data 8. [file elife-105955-fig7-figsupp1-data8.csv]

stimulus	soc:obj ratio	soc-exc percent
grp off	0.52	0.026316
grp off	0.82	0.027027
grp off	0.15	0
grp off	2.19	0.042857
grp off	0.89	0.128205
grp off	1.67	0
grp off	1.28	0.033898
grp off	1.63	0.071429
grp off	1.83	0.095238
grp off	0.97	0.111111
grp on	0.82	0.014925
grp on	1.14	0.047619
grp on	2.03	0.035714
grp on	1.8	0.047619
grp on	1.09	0.1
grp on	1.25	0.032258
grp on	1.75	0.067568
grp on	0.91	0.125
grp on	1.9	0
iso off	1.67	0
iso off	2.04	0.0625
iso off	1.25	0.038462
iso off	0.64	0.089109
iso off	0.82	0.022727
iso off	1.18	0.05
iso off	1.65	0
iso off	2.22	0.102273
iso off	1.22	0.1
iso off	1.44	0
