# Supplementary material for: Separable dorsal raphe dopamine projections mimic the facets of a loneliness-like state
Source: eLife. 2025 Aug 1;14:RP105955. doi: 10.7554/eLife.105955 (PMC12316461; doi:10.7554/eLife.105955)
Supplement: Figure 8—source data 2. [file elife-105955-fig8-data2.csv]

Region	Virus	rank	on-off
BNST	NpHR	0.13	0.81
BNST	NpHR	1	0.32
BNST	NpHR	0	0.93
BNST	NpHR	0.88	0.33
BNST	NpHR	0.5	0.12
BNST	NpHR	0	0.51
BNST	NpHR	0	-0.06
CeA	NpHR	0.07	0.32
CeA	NpHR	0.33	-0.49
CeA	NpHR	0.44	-0.25
CeA	NpHR	0	-0.98
CeA	NpHR	0.42	0.34
CeA	NpHR	0.8	-0.32
CeA	NpHR	0.55	-0.22
CeA	NpHR	0	0.53
CeA	NpHR	1	-0.68
CeA	NpHR	0.5	-0.42
CeA	NpHR	0.96	-0.25
CeA	NpHR	0.3	-0.92
CeA	NpHR	1	-1.59
CeA	NpHR	0.36	-0.29
CeA	NpHR	0.14	0.27
CeA	NpHR	0.93	-0.52
CeA	NpHR	0.14	0.75
CeA	NpHR	0	-0.26
CeA	NpHR	1	-0.29
CeA	NpHR	0.5	-0.32
BLP	NpHR	0.08	0.71
BLP	NpHR	1	1.09
BLP	NpHR	1	-1.17
BLP	NpHR	0.89	0.92
BLP	NpHR	0.33	-0.54
BLP	NpHR	0.13	0.82
