# Supplementary material for: Separable dorsal raphe dopamine projections mimic the facets of a loneliness-like state
Source: eLife. 2025 Aug 1;14:RP105955. doi: 10.7554/eLife.105955 (PMC12316461; doi:10.7554/eLife.105955)
Supplement: Figure 8—figure supplement 1—source data 1. [file elife-105955-fig8-figsupp1-data1.csv]

Region	Virus	off	on
BNST	NpHR	1.26	1.57
BNST	NpHR	1.37	1.42
BNST	NpHR	0.6	1.42
BNST	NpHR	0.96	1.26
BNST	NpHR	1	1.02
BNST	NpHR	1.47	1.19
BNST	NpHR	1.73	0.9
BNST	eYFP	0.95	2.47
BNST	eYFP	1.17	1.16
BNST	eYFP	1.46	1.1
BNST	eYFP	0.7	0.81
BNST	eYFP	1.49	1.61
BNST	eYFP	1.11	1.56
CeA	NpHR	3.07	2.52
CeA	NpHR	1.14	1.51
CeA	NpHR	1.49	1.33
CeA	NpHR	2	1.21
CeA	NpHR	1.48	1.89
CeA	NpHR	0.96	1.26
CeA	NpHR	1.03	1.54
CeA	NpHR	1.09	1.22
CeA	NpHR	1.07	1.67
CeA	NpHR	2.26	0.68
CeA	NpHR	1.28	1.96
CeA	NpHR	1.48	1.61
CeA	NpHR	1.2	1.92
CeA	NpHR	0.53	1.62
CeA	NpHR	2.09	2.59
CeA	NpHR	1.16	1.39
CeA	NpHR	3.27	1.04
CeA	NpHR	1.89	1.52
CeA	NpHR	1.57	0.84
CeA	NpHR	0.93	1.5
CeA	NpHR	0.49	1.58
CeA	NpHR	1.73	1.1
CeA	eYFP	3.18	1.83
CeA	eYFP	2.39	1.2
CeA	eYFP	1.85	1.61
CeA	eYFP	1.15	1.4
CeA	eYFP	1.87	2.48
CeA	eYFP	1.19	1.54
CeA	eYFP	2.09	1.43
CeA	eYFP	1.45	1.18
CeA	eYFP	1.3	1.33
CeA	eYFP	0.9	1.48
CeA	eYFP	0.91	1.75
BLP	NpHR	1.45	1.53
BLP	NpHR	3.05	1.23
BLP	NpHR	1.77	1.74
BLP	NpHR	2.26	0.94
BLP	NpHR	2.08	2.27
BLP	NpHR	0.94	1.41
BLP	NpHR	1.62	0.75
BLP	NpHR	1.29	1.05
BLP	eYFP	1.78	2.51
BLP	eYFP	3.8	3.77
BLP	eYFP	1.25	1.19
BLP	eYFP	1.13	1.42
BLP	eYFP	3.82	2.8
BLP	eYFP	2.41	2.15
BLP	eYFP	0.5	1.16
BLP	eYFP	0.81	1.46
